# Supplementary material for: Remote medical system driven by medical big models: Dynamic defense model for network security threats
Source: PLoS One. 2026 Jun 12;21(6):e0348572. doi: 10.1371/journal.pone.0348572 (PMC13262880; doi:10.1371/journal.pone.0348572)
Supplement: S1 File — (ZIP) [file pone.0348572.s001.zip]

Archive with 13 entries (12 files):
- Raw Date/
- Raw Date/-Module 1Behavior Log Preprocessing & Feature Extraction.py
- Raw Date/-Module 2Text Sentiment Analysis & Domain-Specific Semantic Processing.py
- Raw Date/-Module3Multi-modal Fusion & Cognitive State Prediction.py
- Raw Date/-Module4Model Evaluation & Validation.py
- Raw Date/-Module5Teaching Intervention Strategy & Cognitive Portrait.py
- Raw Date/d1_iomt_network_flows.xlsx
- Raw Date/d2_dicom_network_flows.xlsx
- Raw Date/d3_medical_image_metadata.xlsx
- Raw Date/d4_drug_traceability.xlsx
- Raw Date/d5_attack_labels.xlsx
- Raw Date/Module6System Integration, Deployment & Cognitive Evolution Tracking.py
- Raw Date/README.md.docx
