# Supplementary material for: Remote medical system driven by medical big models: Dynamic defense model for network security threats
Source: PLoS One. 2026 Jun 12;21(6):e0348572. doi: 10.1371/journal.pone.0348572 (PMC13262880; doi:10.1371/journal.pone.0348572)
Supplement: S1 File — (ZIP) [file pone.0348572.s001.zip › Raw Date/d1_iomt_network_flows.xlsx]

## Sheet: d1_iomt_network_flows
flow_id	src_port	dst_port	protocol	flow_duration_s	packet_count	byte_count	is_attack	attack_type
eb646c26-cd13-4070-8add-308e2b81657a	57446	443	TCP	41	355	103305	FALSE
6caef090-ab60-4ab7-a767-ea9c8ff791cf	16819	443	TCP	4	410	196800	FALSE
47c1a0b2-de12-4db9-87d6-da8b81d57e36	1884	1883	TCP	6	31	4619	FALSE
fcab57dd-85c2-43d4-ae8d-ecf67606c112	39182	5683	TCP	93	737	95810	FALSE
75c71059-6264-406e-885e-5a2e079e6358	63594	80	UDP	8	991	808656	FALSE
57b69abe-2fc2-46d7-9bc9-c5987c809cf6	55367	5683	UDP	270	3029	613140	TRUE	Command Injection
ddc6cc11-f316-4181-a4bd-4541d49ede9e	45756	1883	TCP	186	2368	253492	TRUE	Data Manipulation
d92a1ba8-1273-4092-a208-26e622d4c54a	12308	1883	TCP	89	839	616665	FALSE
d2f82c93-8e54-4374-85ff-bf03dc144015	55910	22	UDP	69	398	500286	FALSE
7dd2998e-d739-4243-a30a-9e430e8f2224	7289	5683	TCP	68	350	168000	FALSE
2b4b3df5-107d-49d5-9d1c-00ef242d2710	17874	443	UDP	63	427	494466	FALSE
183a8583-8a75-4a93-bd77-fa7df97caa65	63702	80	UDP	28	663	704106	FALSE
f720e8bb-8055-42b1-b758-01c6c875e07e	38218	443	TCP	189	2220	672126	TRUE	DoS
49a20106-5097-4351-905b-6bc818ee2b95	22986	5683	TCP	53	381	523113	FALSE
ed848020-073a-4704-b3cb-b67c1b61ab99	48215	22	UDP	105	1303	847756	TRUE	Data Manipulation
84ea3c50-9348-4015-a89e-35e19eed210c	61812	1883	TCP	69	233	249776	FALSE
53d7c1ab-a4ce-4518-bab4-989d9a4d30f9	45155	5683	TCP	5	764	777752	FALSE
20e6e9ba-468d-46dd-979c-da60c1acc911	61287	443	TCP	35	165	63360	FALSE
c057beae-0492-4863-bdba-cfe1a2445a4c	17047	22	TCP	19	136	184824	FALSE
a5551d70-deda-4f4d-97bd-ef611efeb2ca	42114	1883	UDP	76	214	268356	FALSE
1c54c95a-309e-40da-8726-05e142093f0f	2709	443	TCP	59	518	139342	FALSE
15c25787-516a-4f5c-82d5-c23fd79d4aa2	1793	5683	TCP	61	56	31976	FALSE
4f67f221-5e1f-4779-8692-ba2673a0ca19	60759	5683	TCP	31	230	127880	FALSE
25a2f57a-3b3c-4077-8218-54b45dd5f079	63979	443	TCP	87	700	197400	FALSE
aae46294-6a5e-4689-8596-91dc8518251f	57125	1883	UDP	63	867	377145	FALSE
ab1c5fba-eddb-4245-a23e-cb8654bc2c0f	3457	1883	UDP	48	343	147833	FALSE
7f1d44d8-a221-4eb4-bfa0-54d587b72120	6335	5683	UDP	92	111	127872	FALSE
5a05d3b6-6585-4396-adbd-0b44013d015f	38843	5683	UDP	85	31	22537	FALSE
01bdc3cb-d60d-4538-ba36-4bc3f02d9304	40212	443	UDP	79	538	480434	FALSE
5c0701f7-ce2c-45b5-a25e-94bbf6cce008	18592	443	TCP	35	780	787020	FALSE
7aa047f2-0c56-43e5-8d36-7c32c920783f	54731	443	UDP	46	254	177292	FALSE
747cfd4e-a811-4461-a1b6-f1825159685e	20793	1883	UDP	429	4867	72447	TRUE	Command Injection
86d77168-0117-42ee-ad91-593578f2b83f	29717	1883	TCP	198	1124	163068	TRUE	Data Manipulation
fbd5635a-a3fb-4e36-b38b-9952e45702ee	7420	1883	UDP	366	2216	7399	TRUE	Unauthorized Access
1488585e-7885-4a5a-a17a-08e9901a4bd3	63211	1883	TCP	69	135	132300	FALSE
d59500a7-d593-4d1e-9314-57b22b8d91bf	28504	80	TCP	7	347	433056	FALSE
ea1115e8-a9a1-439e-ad17-17c50b612c7b	42458	5683	TCP	48	420	369180	FALSE
6190d744-c65f-4f37-a6e5-45360a5f9424	26682	22	TCP	22	910	805350	FALSE
fcfca8fe-6b7c-49eb-94d6-ebe840acc561	19966	5683	UDP	13	786	613866	FALSE
4cb8525e-03e3-43df-b1a3-ba931b651854	58025	80	UDP	208	2366	103659	TRUE	Data Manipulation
fdb6843c-62cb-4d9f-a510-1e66ce278f5d	19455	443	UDP	244	2716	13430	TRUE	Command Injection
a7e7d367-1b72-48d5-9dda-2e35a8e4d7d9	3771	80	TCP	24	139	45870	FALSE
578fcb93-3403-44f4-8b32-3b0623022fda	59343	5683	TCP	87	957	1193379	FALSE
46e2d469-8f88-47c5-b024-1688471f2ba9	60174	5683	TCP	74	106	138648	FALSE
8304be73-4b6a-49eb-abd6-f04e0b96baf7	1213	443	TCP	92	516	391644	FALSE
a6cb5767-eab1-4066-bef4-d6da8ccdc27d	65469	443	UDP	60	675	190350	FALSE
c5c22400-bdae-4084-b4ce-a8c88ddf5d67	20142	80	TCP	86	175	123025	FALSE
6489e605-a380-4978-a149-30559ba34c5b	36797	5683	UDP	74	830	1166980	FALSE
993e0033-c4ce-45e2-9faa-91519a56fb58	54834	443	UDP	60	980	414540	FALSE
627c7fb8-2af1-45b7-a580-009935eacbc4	2923	22	TCP	52	524	551248	FALSE
6e7fa0ef-9a97-4003-93b5-edf21f405e56	57910	443	UDP	94	395	571170	FALSE
4b986f11-e9bd-4ba5-ae2f-75b43485fd26	2291	5683	UDP	3	380	409640	FALSE
7cf91acb-94f7-4ef2-a809-bf3908dc9405	32575	22	UDP	6	559	273910	FALSE
890ed8df-50c0-4c15-9a77-e97b94829276	51704	1883	TCP	34	354	440376	FALSE
02465b41-d5c1-45a0-b5d7-7f4b25cfe49e	12418	5683	TCP	41	266	175826	FALSE
511033cd-9b5a-45d6-905a-6e77dd9509d4	4580	5683	TCP	72	478	81260	FALSE
96317dd9-c341-4882-9886-fb614e8ceaf3	4914	443	TCP	67	355	220455	FALSE
d31fe139-1d11-4bac-bc90-b23a11782f88	42630	443	TCP	69	332	343620	FALSE
27c567cf-be4c-4351-bde7-fa48ac0937bd	31764	80	TCP	48	180	55440	FALSE
53714529-20be-41ef-b30c-572e858e859f	61256	443	UDP	100	794	720158	FALSE
44d2d858-7f38-4945-874a-67d0906c07b9	15526	1883	TCP	33	288	275328	FALSE
d9356cc4-c293-4063-a534-68209c518264	22801	1883	UDP	18	805	795340	FALSE
6b519c29-7464-471b-af77-921721d31822	11651	80	UDP	62	617	803334	FALSE
e7e7f650-61e8-4f2d-915d-562f897211c4	9816	80	UDP	12	804	474360	FALSE
8a9f76fe-e2e7-494e-a5b1-e75efa465587	44347	80	UDP	38	504	286272	FALSE
46ea23e3-c60e-4808-a943-f51b1af50613	44045	22	UDP	488	2497	496531	TRUE	MitM
48057851-120c-4e30-896a-ae0b4f631ba4	9457	5683	UDP	56	244	229604	FALSE
1bbcd851-7d42-4e63-916e-fbbe69bad807	44025	443	TCP	495	3100	104608	TRUE	DoS
63ce90e5-52aa-44ae-a1b3-fb578802f47c	12040	5683	TCP	34	259	78995	FALSE
86f114a8-163e-4b4e-8b03-da9d63b234e9	24921	443	UDP	8	658	580356	FALSE
8081f3fd-e0b5-40e1-aec1-4f8b8e62df07	3636	22	TCP	291	3304	190976	TRUE	MitM
efc5bd37-b6f4-4a44-8bf6-09c5e6abebad	57217	5683	UDP	50	108	97200	FALSE
b7f714cf-9ba2-4050-95de-0cc47fd19a68	59731	22	TCP	90	31	39990	FALSE
0aae11a4-b3c9-4183-bdcb-b8f52798773a	56411	5683	TCP	28	757	85541	FALSE
4ff445b9-e9e2-4053-9594-7eb83391fe30	55662	22	UDP	210	1485	929038	TRUE	DoS
19fa4e98-f477-4085-af97-806d1c5f3f27	24507	1883	TCP	90	104	66248	FALSE
4b471eb9-6877-4e60-b41a-5de5a3bf0365	59846	5683	TCP	90	846	442458	FALSE
47322d55-b1ea-4e09-8072-81408ce1bcd2	49579	22	TCP	350	3557	119325	TRUE	MitM
98fc7002-bae5-459a-a1d8-c88c96909036	60924	80	TCP	112	1804	79080	TRUE	Unauthorized Access
48ff2457-a1f2-45b8-9319-e2421f91a5e6	18183	443	TCP	66	501	708915	FALSE
55472dc1-20d3-454f-93b4-29525a906fda	45998	5683	UDP	4	531	205497	FALSE
d2c534d2-d7f4-4ba7-976a-5693bd7b9138	42018	1883	UDP	34	463	479205	FALSE
eda40ace-39ab-4730-8c6b-51e7a09a9c6b	15565	80	UDP	64	436	112488	FALSE
167f0889-687b-464f-bc9f-aa993fb83372	36944	80	TCP	82	590	788240	FALSE
b0cd9709-b70c-4099-9c52-ac55baeb2dfc	27555	443	UDP	20	376	58656	FALSE
5a53eeaf-f6f0-4765-a011-e746d6dbd17c	2609	80	UDP	89	964	1340924	FALSE
1136be4c-92fa-45e1-8f22-aa5b3d46e3c3	4967	80	TCP	71	507	82134	FALSE
e92187ef-5647-4f0f-b41f-4ea36c5f8fc5	24963	80	TCP	96	213	272001	FALSE
0267fb3b-e95e-496c-9bf8-6a581ac7edca	20481	22	UDP	54	864	1022976	FALSE
49b8043b-a3eb-4f7f-808c-3c4bc4101498	2045	80	TCP	84	779	91143	FALSE
6b53c368-72ae-4fd8-9e59-275d03549f29	12677	80	TCP	67	707	798910	FALSE
0f48c146-4bb1-4115-87cc-2114c2034175	44597	5683	UDP	54	46	58098	FALSE
5c1ee721-b186-44a2-81a6-5a3777684e4c	14441	1883	UDP	72	498	308262	FALSE
3d9deb6c-1608-40a7-9738-be6b7d948caa	54019	5683	TCP	54	224	121184	FALSE
d2af396e-0b4c-4d57-bd02-db3e52d60100	41781	22	UDP	364	2516	495344	TRUE	Unauthorized Access
2cadbe63-109d-4067-af5b-5c12f2b9cc01	10716	22	UDP	472	2493	171879	TRUE	MitM
02944919-55f1-4fc9-92ec-bc765ac51abd	46782	1883	UDP	96	734	372872	FALSE
3727f994-087b-4cad-adb9-9b934f596c10	64913	5683	UDP	90	873	703638	FALSE
962af46a-824c-4b7b-9a68-7437ba9b63d2	7897	443	TCP	194	3944	141069	TRUE	DoS
0736dca1-4536-4813-b8f0-ba99bbc92faa	6699	5683	TCP	84	4	2204	FALSE
ea129eec-10d5-4a78-a669-bd679b561df0	1185	1883	UDP	481	1557	267502	TRUE	Data Manipulation
d1b6ace7-b491-4423-8f36-d5a54e69ff6c	38089	22	UDP	8	438	180894	FALSE
a48d8797-420e-45d2-b3ec-19e3577836b8	27581	443	TCP	47	586	101378	FALSE
2ff34ae9-e9dc-45ff-b124-61c1d974dd88	34787	1883	TCP	99	527	86428	FALSE
61eafa94-4f75-436f-a09b-d6196bf4adfc	64781	443	UDP	24	674	254772	FALSE
17ecf290-fcec-41bb-a466-9198ef14ba0b	33630	5683	TCP	292	4169	153850	TRUE	Unauthorized Access
90a3ffa7-dc00-48e7-bc98-b45252dc9a38	63279	80	TCP	67	215	242305	FALSE
58fd2080-6d03-45bf-bce0-d88ff29e7dab	12558	80	TCP	80	315	339885	FALSE
618e8738-2a28-4a4a-bd18-188d53110475	30151	22	TCP	67	352	55616	FALSE
c57130ad-5c36-492d-8373-573e82f7ad8b	41421	80	UDP	36	501	339678	FALSE
04dcea27-fccf-46d0-afa1-51763b272202	62166	5683	TCP	173	1244	56548	TRUE	MitM
d04a98a5-f25c-4341-bdfa-9987b41b028e	26875	1883	TCP	496	4170	17219	TRUE	Unauthorized Access
173d7c04-9e0f-43cf-a8fe-dd5b41f2d1dd	2040	443	TCP	354	2665	975880	TRUE	Data Manipulation
22ce099f-c647-4505-96cf-54aa34660202	25277	80	UDP	334	4048	167005	TRUE	DoS
1828782e-c194-4be9-a2ad-dff7a34da2e3	56615	1883	UDP	80	571	259805	FALSE
eb1f8ed9-ff38-44c1-9b67-270b330fd783	25300	1883	TCP	5	267	281685	FALSE
f890fa5e-e8e2-4912-b244-86d35e785f85	24271	80	TCP	1	963	1435833	FALSE
07e49324-cb4b-4dad-94af-42f74e3e7c9b	25324	5683	TCP	85	454	329150	FALSE
03dc78e3-2a62-4f53-91e7-927d8b6995e3	9553	443	TCP	31	709	265166	FALSE
a4b208a1-7331-4103-b56d-65af2dda9d9a	18286	22	TCP	119	2707	18778	TRUE	Command Injection
f9eab22f-a898-4327-9675-6c257f132518	10292	80	TCP	176	2191	747320	TRUE	Data Manipulation
f0e49e68-f5ef-4b7f-b08c-e75c4dcde51f	22295	80	UDP	59	373	558381	FALSE
94b382c1-2eec-4c68-91fa-a77a1ce3f9d7	13209	5683	UDP	448	3877	666832	TRUE	Command Injection
44763ffd-878c-425b-9b3d-861bfb1ee559	64728	1883	UDP	65	82	84050	FALSE
5608fd31-b9cf-4140-9d54-274370809514	22267	22	TCP	273	4708	391839	TRUE	MitM
ce4e699e-f325-419f-a11d-f959d7266581	40123	80	TCP	37	843	885993	FALSE
5094259e-9d0f-4714-9a4c-f7c7c95e23c3	9595	80	UDP	89	551	373578	FALSE
f5b30d5b-530c-4cf5-9e4b-93d42947104d	58860	1883	TCP	68	949	375804	FALSE
39c5ceaf-148b-4d3e-846c-d6419c3cfe45	41000	5683	UDP	402	4584	282112	TRUE	Command Injection
2f885ef5-a54b-4a83-8bdd-f5fb74a1bd7b	39068	5683	UDP	25	940	1299080	FALSE
a65998a6-0a4b-4d0f-be03-d744af9fd7eb	52238	80	UDP	100	36	37728	FALSE
8d0cd097-6804-43cc-8aca-c651d3f56137	62252	443	TCP	9	84	12348	FALSE
ae464c23-5a3e-4c63-86af-27a3fc239532	50240	22	UDP	43	691	990203	FALSE
37ca17c8-8a29-452d-8dbb-8c0b6bade69a	50008	5683	UDP	71	739	781123	FALSE
59a7cef7-9d58-49ad-8b48-70b3154accad	41798	80	TCP	39	788	407396	FALSE
6229afda-1535-4446-8394-920848e2c032	3592	443	TCP	42	881	994649	FALSE
255b52c5-1f5a-4f6a-9868-bbcf6de95d01	55639	443	TCP	25	845	262795	FALSE
90d50057-e995-4114-91e9-8bdfeefde83f	63616	443	UDP	29	584	134904	FALSE
42b59613-5cc2-4d0a-aad4-4bbfd3659f49	3051	5683	UDP	56	388	562212	FALSE
cd028569-87bc-480a-afa1-b39f69101686	3719	5683	UDP	64	627	130416	FALSE
f59ed9b0-505c-4735-9348-b118dcc7c61b	59863	1883	TCP	38	228	194484	FALSE
a9864e44-e74c-4ba0-9b3b-b49216a29873	49214	80	UDP	98	550	376750	FALSE
02e55abc-753e-46e6-a4d4-035dae61a5dc	6282	443	TCP	8	680	836400	FALSE
58cbf2fc-9c3d-4330-917e-44e3022cf8fc	23026	5683	UDP	257	4254	750602	TRUE	MitM
555c935b-b2b1-42e4-8bd3-7ce012cfb86a	40528	22	TCP	87	406	76328	FALSE
b3f5a593-854c-4850-beb3-9ac352b87617	34183	80	TCP	15	30	40470	FALSE
d1052ede-70d0-4bdc-b307-817fa708f89d	15010	80	UDP	72	346	160544	FALSE
c27ffed9-faa1-41ed-99f6-db50f3972e82	62882	22	TCP	47	205	129765	FALSE
013b01dd-7db5-4093-a957-f3c042f4420a	64800	22	UDP	71	681	768168	FALSE
4b7d4128-4ff6-4731-b540-b3f7f11332c8	13690	22	UDP	50	135	160515	FALSE
11a9e6cc-480a-4a76-9949-aa0e8a7a36de	39684	5683	UDP	65	487	291226	FALSE
e8556952-2d5f-49c9-8809-487942bca2eb	4585	22	UDP	65	426	426426	FALSE
ac2e4bec-0e5d-4e71-911b-3f0e3eeeda61	27878	5683	UDP	48	363	446127	FALSE
d844486b-e495-42db-8fcc-06572b0dbb33	65529	80	TCP	80	760	536560	FALSE
199eff4a-bb9a-4ef1-862f-9760c3a8f0a0	39976	443	TCP	253	2313	106144	TRUE	Data Manipulation
54474491-ff3b-46d6-b8c4-65b1a057ceed	53275	22	TCP	3	855	1121760	FALSE
a8b49332-0b52-4c03-a697-5a1009a1d010	23686	5683	TCP	37	236	246148	FALSE
3de89d61-81d2-4041-bfde-1dcf7fbc5bbd	9416	80	UDP	26	708	577728	FALSE
758efda6-60fc-427c-94a3-4c8db6a28a3f	31559	443	UDP	58	550	393250	FALSE
50b0ac92-e7f3-4b41-8a0c-a1994db772bd	14091	22	TCP	361	4933	130900	TRUE	DoS
58e2383c-d4ae-4f8a-9cd6-1b9e2458980e	49057	5683	TCP	209	4187	142272	TRUE	Unauthorized Access
9656d6aa-c34c-4060-a3dc-168d02b84118	53280	5683	TCP	400	3598	522258	TRUE	Command Injection
d2051ac5-7ba4-4bfb-ad41-b0a085b95e4e	24623	80	TCP	28	205	256865	FALSE
b937cc50-0e04-4b15-98f9-0d1d1e394612	62966	443	UDP	25	997	976063	FALSE
ae91bfea-479a-4831-9837-eb1a2053f38d	36246	443	UDP	16	407	523809	FALSE
8c963cea-fb94-41ce-af4c-6fdb9667fc55	12861	443	UDP	52	317	404492	FALSE
5ad050b8-8cf6-412e-a9f8-675d61dc082a	15063	22	UDP	60	772	240092	FALSE
87610951-3098-4271-8227-81206db39559	59172	443	UDP	39	600	426000	FALSE
e3f59391-934b-4fe5-abde-fe7eec7f2af1	31842	22	UDP	23	60	54840	FALSE
7635d3ad-e3ac-4f15-8caf-602d277c59a1	20139	5683	TCP	1	479	634675	FALSE
ad1ae9c2-9967-4cd3-a7af-995c5a4651df	64359	22	UDP	158	3817	85172	TRUE	Command Injection
1b0d6d82-66f8-4767-bd01-1f96fc18949f	11989	443	TCP	116	1666	620655	TRUE	Data Manipulation
f2d46cbc-5e80-426a-84ea-98fcd667ef65	25562	443	UDP	42	742	663348	FALSE
3d8f295a-e68b-44fa-8b4b-868a6af7cbe5	43554	22	TCP	59	378	295974	FALSE
3a41c5f3-0aba-4600-b174-76210044d426	6080	22	UDP	333	3178	481194	TRUE	DoS
684ce677-62bf-4e8f-99ea-49bf78a80a86	33506	80	TCP	98	483	323127	FALSE
4cc40856-c561-4b42-8fc4-125449b88c49	48740	5683	UDP	38	106	42400	FALSE
1fa6163f-de11-4967-b9ae-5f6f20118cf9	9134	5683	UDP	185	4773	110865	TRUE	Unauthorized Access
5438fa12-0116-4de5-8863-a968363fd55c	14797	1883	TCP	98	411	214131	FALSE
18c83046-3825-4637-8d08-680fca3e00fb	28290	443	TCP	342	1153	190696	TRUE	Command Injection
1f2a8499-810e-4d40-a092-2826d94cc4dc	54016	80	UDP	267	3926	156750	TRUE	MitM
b87c22fb-2f2b-4099-934c-9b076de4ac6a	18436	5683	UDP	44	729	1016226	FALSE
ac63baea-cc4a-49f7-994e-32a988be9e14	57561	22	UDP	26	991	1015775	FALSE
121745f1-77dc-45d7-9947-6d26dc100bf6	34294	22	TCP	288	4430	52800	TRUE	Command Injection
47d50ec6-04d7-44d7-aa4a-eb4d6472897a	7934	22	UDP	78	737	675092	FALSE
a37a8a90-641c-4a8d-83a2-4541d18966f9	46477	1883	UDP	239	3941	209920	TRUE	Unauthorized Access
1dfa5f3c-1380-4f71-a0dd-3e91d7167e2e	26470	22	UDP	51	270	214110	FALSE
eaabc822-7f36-4daf-a731-d9b8d3481532	57114	22	TCP	12	656	468384	FALSE
f6f57d3c-0b2b-4764-9380-464a0524ee8a	54664	80	TCP	472	1242	292875	TRUE	Unauthorized Access
9943c756-0d18-4b39-8a2b-a13ea53d6300	1230	80	TCP	96	602	114380	FALSE
ed97259b-5a54-45ab-998b-c56cc6c7f984	22542	1883	TCP	86	261	378711	FALSE
1fa993bf-c499-432d-a36d-1af5e7a9ab67	23385	5683	TCP	7	153	61812	FALSE
d93e3857-c412-466a-b274-24de2bca3e17	57897	5683	UDP	40	833	623084	FALSE
39c22f08-2053-4815-92e8-4ece5c6efb9d	24443	5683	UDP	80	338	500578	FALSE
bcc8df3a-7369-4f87-a011-d0229ea2b15a	51660	443	TCP	30	668	629924	FALSE
97f383dd-f8c5-4c31-bc33-095b8b39ce28	58034	443	UDP	9	832	292864	FALSE
d03affc3-0f81-4b6f-b2e5-7a902e125443	49726	443	TCP	44	872	673184	FALSE
a62bd2f0-b820-4a7c-866c-39a4994287c6	51039	5683	UDP	81	212	233412	FALSE
1dd24459-043f-4d0a-9f53-2dfb6cced825	52966	443	TCP	2	201	99696	FALSE
8fd72c72-0e59-4b91-9b28-e0a3a31401cc	57584	80	UDP	44	499	420158	FALSE
7ab8ddbb-52f8-4261-8e7d-1d74f5d12ec3	42547	443	UDP	90	309	295713	FALSE
77578be4-275e-4c22-999b-b9621f49578c	55292	443	TCP	91	292	338428	FALSE
a7d5ef28-fb27-4d7d-ae95-726a4b83304c	46175	80	TCP	79	830	654870	FALSE
91be49b9-c283-4033-a6bd-7908a49d1c9b	23427	443	UDP	66	578	449106	FALSE
608b90fa-b8ef-4784-85ee-1d53f6a995e3	19165	5683	UDP	32	477	450765	FALSE
5a4dc3d0-ccc3-4272-8b9d-834c41f39b8b	15844	80	TCP	9	125	16000	FALSE
ff94f13c-aa0c-4299-9e82-8a226ee4fb0d	41366	443	TCP	472	3074	171570	TRUE	DoS
d5fa9f0d-d1a9-466e-97be-ee313f6ebf33	7398	443	UDP	61	536	544576	FALSE
74b98efd-d272-4647-955c-d3eaeb6a0ab9	57068	443	UDP	48	251	132277	FALSE
db66f89c-efac-4ef7-944e-515d0907f3d7	2702	1883	TCP	429	4252	981120	TRUE	Command Injection
84cf98d1-77f3-49d6-928e-e01bd7c22efa	53418	1883	UDP	93	758	710246	FALSE
05975ceb-a606-4fdc-a8b1-a55b0d03eb0c	54812	1883	TCP	64	903	210399	FALSE
204e9376-82d4-4216-879e-d1692bdbc00b	34851	443	UDP	56	781	929390	FALSE
c2cdabad-91bb-413f-acef-d3e446b372a1	56844	443	TCP	3	105	137025	FALSE
92471fa5-24ff-405d-9c02-0165d115f5bc	63647	1883	TCP	46	136	162656	FALSE
1e57306c-70c5-4f94-895f-281d0a6ce0ad	17222	5683	TCP	59	872	115976	FALSE
2161f90a-1d5a-4173-a932-dee1ca6638d6	10938	5683	UDP	39	364	242788	FALSE
a76d2b01-d500-4eb8-b86b-271cda4db3c7	28914	1883	UDP	1	345	92460	FALSE
09e491c9-108a-4bf1-84c0-1989beb32d91	53333	22	UDP	36	125	177875	FALSE
a5145894-8415-4056-bebb-54fcf41dabcf	23323	1883	UDP	50	986	1354764	FALSE
c1ee9421-0595-43a6-b99b-4af36cfbb081	44609	1883	UDP	39	352	469568	FALSE
327b63cb-db8a-458b-b8e2-3ed18aea26a4	44713	1883	UDP	39	346	359494	FALSE
1ffd83bc-fce2-4e21-93c7-9627f21bfcb6	65068	80	TCP	89	473	687269	FALSE
09f2b653-ec5d-4691-b1b1-069ca8b2dcfb	43581	80	UDP	75	772	493308	FALSE
40648d9a-f908-4d7c-b7ad-b823329c4724	50104	443	UDP	16	897	733746	FALSE
8f7f48f5-f977-4549-9aca-ab98f55d9b1d	45044	1883	UDP	277	1752	35750	TRUE	Unauthorized Access
2b822a70-a395-463e-a221-4a07987ce9fd	3717	22	TCP	28	893	652783	FALSE
9f4ff9db-0172-46f8-94bd-3c9fe315517c	30491	5683	TCP	77	3	3450	FALSE
cb449c40-10ab-43c5-9e9e-3d1509173a33	30747	22	TCP	97	152	103816	FALSE
5ee7eda7-9065-4c98-b588-5309bf0914c4	47723	443	TCP	478	2007	223779	TRUE	MitM
ad12b668-600d-4208-aa53-c0f7fc74c08a	4651	443	TCP	38	774	741492	FALSE
151ae174-bb96-4f1f-9219-058cca34ddf3	26963	1883	TCP	27	804	133464	FALSE
930ffca4-7067-4c5a-97de-4da796e22226	49949	1883	UDP	13	755	1106830	FALSE
c479a644-9640-4230-bf27-f24949eb24fe	43965	5683	TCP	8	761	585970	FALSE
cc55a0db-c99e-43c9-a54c-fd941bdde8f0	22858	80	UDP	31	368	113712	FALSE
01668714-cdd9-4ba6-b071-81a1251ea75b	19071	22	UDP	33	930	848160	FALSE
3229eb58-9e6c-4bf0-b168-1748db233145	27129	80	TCP	73	208	299312	FALSE
fe4b725d-c898-43bb-97a0-3bb2a835873d	11254	80	UDP	30	399	49875	FALSE
c7b821f0-4d80-4688-aeb7-bd84a451f5a3	16731	80	TCP	450	4367	1245530	TRUE	DoS
91145d32-b30c-4324-8d45-5a8782d0a0b4	23000	5683	TCP	57	904	1064912	FALSE
3722c9c2-7bb8-4539-bec9-43704f5e1c33	45286	22	UDP	16	195	164970	FALSE
7d5bb0c9-f40c-4ea8-a87d-36da4d4bb05b	60605	22	TCP	43	64	45376	FALSE
2e0d57de-9851-419e-8bff-3a3eb6e80b76	24800	1883	UDP	87	995	397005	FALSE
6b18147a-8a27-49bf-a7a6-5539a7bcde27	31104	443	TCP	68	442	290836	FALSE
1c931548-9336-4dd2-8196-7b99a3f17a60	63864	1883	UDP	7	290	147610	FALSE
25c3f890-1a09-447d-ae2f-90fc5b11c97b	2330	1883	UDP	35	152	152152	FALSE
c5ebf223-84b6-4897-ba2d-b71006f090d9	62397	22	TCP	53	377	51649	FALSE
53dd893f-536c-49b4-8e9d-b84ee3119350	7800	1883	TCP	5	273	41496	FALSE
70b43fe2-89b9-402f-a83b-d49dcddbb03f	28275	22	UDP	12	38	6992	FALSE
262600d5-ff88-479e-b04b-d4edc20fec61	63436	5683	TCP	96	272	339456	FALSE
781eff66-ed57-40fb-b6f5-e40a7b6c28d3	56040	443	TCP	56	961	1251222	FALSE
fa1fc0c4-0317-40e5-b339-d3fe91dd7780	10498	80	TCP	74	615	554730	FALSE
8d952bc8-2a64-4b38-afbf-cfdb2cd6bc4d	41318	22	TCP	75	653	636022	FALSE
1e97ac09-62c7-4421-9444-788d66d6933f	59077	80	UDP	47	35	47985	FALSE
075f7576-e9a8-4e32-977a-43133bd87232	22983	22	UDP	48	299	253851	FALSE
2e2c6788-1494-4af6-aab3-ff762fec67a5	6554	443	TCP	343	1055	147525	TRUE	Unauthorized Access
818975de-61b7-4d10-be80-9f4e35441702	30344	1883	TCP	29	340	489260	FALSE
bc030713-d107-4309-9e4e-ff7d636ef39b	54589	443	TCP	80	703	339549	FALSE
9f07c231-e090-41d2-bee1-402ba56a2367	4772	80	TCP	59	861	801591	FALSE
93f0a96c-cb42-48a4-8c17-49e52ce98162	32992	443	TCP	79	52	10296	FALSE
0d354be2-2d87-4d68-860d-2e53c6cefd8e	33586	5683	UDP	63	21	20685	FALSE
91d6b245-899a-4adb-a878-ee0eca44a018	14569	443	UDP	281	1443	109005	TRUE	Data Manipulation
1314b9af-d6d8-4df4-b7f8-69aecf2c3fc8	63147	1883	TCP	97	513	618165	FALSE
d042bcc1-581b-4e55-968a-378c08828941	1687	5683	UDP	71	84	80892	FALSE
d9c5f9f6-01e7-4fc3-a1ef-121ab97dc074	35790	443	UDP	8	910	758030	FALSE
74c78651-d6d0-4a34-a5e1-f407555f4cbd	9018	443	UDP	72	543	528882	FALSE
7e8e87cb-9e78-4a32-b63a-177d5069bd6f	29045	1883	TCP	0	132	135168	FALSE
141c40a1-4cde-476c-a90e-2b3d2d8787b7	62111	80	UDP	28	628	217288	FALSE
b6a9914a-b564-4391-ad6e-0f5ff76e746c	31327	1883	UDP	85	909	1311687	FALSE
258b25ea-86a2-434f-83b2-c285d0b6422f	51671	80	TCP	43	114	77634	FALSE
8ae6de12-14fe-4e3e-82d2-3d53ec067b3e	4328	22	UDP	473	1263	574014	TRUE	Command Injection
aa31e9ca-e65b-4ff3-bd94-925a6c936ce8	53939	5683	UDP	49	721	479465	FALSE
b49a8aff-c4b5-410b-b953-362980ce6251	55408	443	TCP	61	4	1588	FALSE
30e1a0c0-4315-4793-a8e6-1e2fb6c0f5e4	52029	80	UDP	89	6	1218	FALSE
27bf585d-4085-400f-8dda-24913ff024cd	47600	1883	UDP	73	386	96886	FALSE
ec31f84f-cee4-4cc1-ade0-f175a81f0c24	40377	443	UDP	135	1906	810166	TRUE	Command Injection
dce68e3d-1a05-40ed-b87e-7bb5b5cf51ec	63027	1883	TCP	83	858	1040754	FALSE
122ca33b-9d6f-4311-9264-46dbbbbeafed	18699	5683	UDP	23	891	686070	FALSE
69de4f1b-1b34-45a1-9f44-0fd7639d0d3a	53757	80	TCP	23	935	1162205	FALSE
3c7e2244-4810-4037-9ad4-a6e702ca65a0	45441	22	TCP	67	371	477106	FALSE
e31299dd-b363-4f74-9733-4786cf347013	24962	1883	UDP	51	104	113880	FALSE
5eac3f36-b57f-4606-b247-157ad435b533	24688	1883	UDP	17	978	1127634	FALSE
6f84f6ac-be47-4616-acbf-9cbd0a43096c	2660	1883	UDP	13	913	665577	FALSE
398c361d-d30e-42b2-8357-a255c26389bf	21104	443	UDP	19	628	292648	FALSE
639cf45d-cc84-443f-b016-a818b01eceed	61367	443	UDP	98	128	143744	FALSE
20bf9de1-0fb8-4700-b466-c186a9a09e6a	28752	443	TCP	99	796	135320	FALSE
6a8d2e86-0d64-41dc-bc32-c8bb03431a3b	50874	80	TCP	399	4419	298816	TRUE	MitM
3436c7e1-d2ac-403d-be3a-110c5f7077f1	27760	443	UDP	64	552	464232	FALSE
5d9b1c1b-d8b4-4751-ae46-21d03f31cc80	29697	80	UDP	133	3011	1192801	TRUE	DoS
7e41998c-0d1a-4b4a-8cad-e3b748c4417b	38529	80	UDP	86	660	693000	FALSE
8d8a3d5d-95fe-426b-b265-b78d42ebe806	48347	5683	TCP	97	134	87234	FALSE
a318337f-df48-48a6-99cd-b40c3cd44ea6	47669	5683	UDP	360	3581	272415	TRUE	Command Injection
e792ed5c-dd44-456d-8573-50c254ce9825	1878	5683	UDP	374	4773	301464	TRUE	DoS
6ff1a6fe-cdc0-456c-a4e3-0666536b3f6e	25572	22	UDP	3	146	183814	FALSE
60197680-a7ef-4427-851c-113e2673ffc7	39647	80	UDP	71	913	111386	FALSE
d9d7de52-492c-41eb-8c24-ef7f03fdc86a	8416	22	TCP	28	105	114870	FALSE
12acd482-2271-48cd-8a02-81329e5daa72	56704	5683	TCP	191	2497	673960	TRUE	Unauthorized Access
2f0ee88d-9cad-4d3e-85e5-27bbbae580fa	61842	5683	UDP	288	2396	145733	TRUE	Data Manipulation
82692bcf-b942-49e1-8305-fac816435e55	47741	1883	TCP	37	485	485000	FALSE
3d383887-ce31-46f7-9859-d43921a0ae5e	55425	22	UDP	94	822	1198476	FALSE
d028fe51-d963-4c60-8990-b73ce55ce707	22580	5683	UDP	76	694	408072	FALSE
06ce0572-6e06-45a0-91bd-98e8b2ac8622	51883	443	TCP	74	935	509575	FALSE
51aaec1b-ae0e-46d3-9304-c533a1aaa000	61145	1883	TCP	87	944	1200768	FALSE
3a99123c-5abd-4852-ad05-9b797c8b432b	39583	5683	TCP	32	949	684229	FALSE
38a4e308-f090-4119-abf4-f8e9130eddcb	27333	80	UDP	9	539	556787	FALSE
508feb94-ffe4-484a-9bf2-7d1eec757d8c	22943	443	UDP	16	781	319429	FALSE
a03c20a2-9e6c-4dda-8c84-108ee1e9b41f	64758	5683	TCP	7	176	64416	FALSE
f097ef0b-125d-4a44-9df0-b2204b37f42f	5955	443	TCP	20	399	365484	FALSE
c3b1ffb6-5673-4e51-8344-44a2d55cb3b2	53686	22	TCP	26	688	894400	FALSE
180fcb09-2aeb-4a77-bb3d-82ffed2dedcd	33994	80	TCP	5	267	206391	FALSE
0b25f964-3d09-4a6a-9b2d-c506b8429253	45239	5683	UDP	65	367	338374	FALSE
ac994ad6-f816-4ecc-93d8-96b1b0b6756e	54394	80	UDP	57	98	57820	FALSE
d0cca858-3a77-44bb-8527-14068ae3ce32	13712	443	TCP	16	324	176580	FALSE
89cbb9a0-971c-4ad1-8931-9d87fbab3d7e	26366	443	UDP	71	885	677025	FALSE
3735e0d1-314a-4208-aab6-f2df9a014967	38181	22	TCP	79	922	678592	FALSE
eeb22cb2-28d4-465f-afef-bbb77e101f40	3351	22	TCP	326	1122	21502	TRUE	MitM
7ce3f2fd-3dde-42ea-acfa-77bba5f9021c	41796	443	TCP	75	801	746532	FALSE
19d9c5ba-dfb7-4b2d-bf93-6c0be7fe8d18	53107	5683	TCP	51	503	414472	FALSE
9ba4b8ac-6c59-4ab7-a39c-4b8fe798335c	41569	443	UDP	14	639	700983	FALSE
54473804-be87-4cba-9725-1a3f63c38ec0	1221	80	TCP	96	246	339726	FALSE
ce417624-4e16-4134-920e-f6ece7360f11	24533	80	TCP	74	288	324288	FALSE
6b1a6713-ebb6-4c68-b4cf-d742b45ee8c2	35722	5683	TCP	60	716	797624	FALSE
2b0c5805-c33e-4fdc-a81f-f26d7f438d4b	45566	1883	UDP	94	859	822922	FALSE
31fea207-2e2f-4fe9-882d-b1eb71cd803a	16111	80	UDP	38	509	369025	FALSE
89c3ead9-f994-4556-86d5-aefdcec28fd8	23695	5683	TCP	53	363	377883	FALSE
88da3358-753b-4adc-86f4-0ecc4a54b781	26208	1883	TCP	374	3883	32032	TRUE	DoS
6a6532ca-497e-42ac-919e-403a80d3cdad	28872	22	UDP	30	540	107460	FALSE
51717363-cad0-433c-b99f-9c564e4a8404	43131	22	UDP	449	4455	953568	TRUE	Unauthorized Access
5fad4633-a6c5-4893-96db-c2d413fe3a04	21690	22	UDP	58	92	131468	FALSE
35ac4014-0cfe-4c88-af56-ee79c87f0210	45381	443	TCP	328	1664	633779	TRUE	DoS
62f165d6-f6b1-4284-94f0-995ae4462000	52687	443	UDP	395	3151	215600	TRUE	Command Injection
9ad64206-b646-45ee-ace3-c336cc304de3	16732	1883	UDP	84	282	303150	FALSE
f3038c94-d6ca-4fa7-944d-c616e011b923	27394	80	UDP	55	213	259434	FALSE
5139b65a-3565-47de-8bfe-9197e7e56c09	50835	1883	TCP	13	560	784560	FALSE
dd453e19-51a6-4f42-a40d-29d5ba3482a2	3835	1883	UDP	352	4153	202990	TRUE	DoS
8e37c962-2c4b-4f90-8fc1-2a97ab5c0a36	57274	22	TCP	47	868	199640	FALSE
eabdd2c1-a3bf-43d5-8c36-dda867b853e1	48035	443	TCP	7	538	153868	FALSE
cb8202a3-29d0-4c50-bb2d-f7fadb96f2f4	7570	443	UDP	169	4820	865225	TRUE	Data Manipulation
53a0e31d-2b16-4134-9f3a-f54c53fe2179	59737	22	UDP	86	46	27784	FALSE
9d82677d-239e-4dc9-a0c1-fd315a0d04ce	35778	5683	UDP	11	6	2010	FALSE
9d2189bf-4bd6-49a9-ba2b-9f284d8bd37f	31230	22	TCP	75	589	505362	FALSE
452551da-8d16-4b74-9b9a-c11ff6700e0f	42130	5683	UDP	61	370	438820	FALSE
d0c6ba88-feae-4bba-8b46-ee95a42aecb7	12435	22	TCP	34	955	1355145	FALSE
865ec9f8-73d6-4551-8351-7c871bbad42b	3935	1883	TCP	106	4303	395386	TRUE	DoS
229aec25-c0c8-4436-9fce-984afa959f00	2758	5683	TCP	48	851	1148850	FALSE
9db5653c-dbce-4ce8-91a5-ef047946c0d9	19251	80	TCP	76	806	1008306	FALSE
8fe6bee4-e752-4a62-a74c-9291e51b1865	9704	22	TCP	59	847	1262030	FALSE
a0c7488d-0878-4d98-87f0-3726297505a4	20384	5683	UDP	79	628	143184	FALSE
23259448-1519-4e4e-8bd6-61c577271a85	19367	5683	UDP	430	1481	677144	TRUE	MitM
666306a1-4c0b-4710-aa38-b8eb1e51fb57	6783	443	TCP	17	396	87120	FALSE
8908cde1-3be9-4c9c-8269-229e3bdf7e67	24102	1883	TCP	73	914	238554	FALSE
bd34bf97-e248-47f5-9b3f-83e38c86484c	36177	22	UDP	85	15	4200	FALSE
0ac133c8-06f5-4625-9add-2a494f8b7aa5	12135	22	TCP	0	723	757704	FALSE
5d4d212c-a856-4de3-91d6-3939ce582e36	38528	22	TCP	234	4803	15810	TRUE	DoS
66c8d6eb-1341-4517-ae42-2d0e3e52d046	2826	5683	UDP	46	412	353084	FALSE
611e49bd-737f-4ae4-8de2-ee67775922e7	9179	80	UDP	192	3232	32704	TRUE	Command Injection
69a71755-20da-44ad-b585-310b6e0cae39	9144	80	TCP	84	73	77672	FALSE
0954180b-f6f2-4e98-9b03-ed8ee3313a7b	40408	80	TCP	44	499	515966	FALSE
24daa3ec-a4db-44c0-ae33-430e64346699	48049	80	TCP	56	709	1019542	FALSE
1a8f2227-5a42-4483-be06-28fb4ab6342d	48278	80	UDP	62	593	555641	FALSE
87d380f2-ca5b-4902-bb1e-aaabcdddbbdf	22942	5683	TCP	32	441	371322	FALSE
5a9b8e6a-e32a-4706-b346-8a2dbaaab267	21469	443	TCP	490	1780	147702	TRUE	Unauthorized Access
19075035-54e5-4530-ad71-1c941eece6c6	61737	443	UDP	33	787	971158	FALSE
a8f023b4-a57f-48c4-ab68-c50e1177db97	31330	80	TCP	38	77	114499	FALSE
ebd9647e-630a-4d47-9dfa-5259c5af11fa	17670	1883	TCP	204	4328	731292	TRUE	Unauthorized Access
5dac46ae-0045-47f0-a7be-b36a5e7b42fd	47867	1883	TCP	61	583	222706	FALSE
6b8109a5-5da0-4bdd-999b-458ffb8def11	56463	5683	UDP	189	1625	75684	TRUE	Data Manipulation
c75056b9-87e4-45b4-b578-35e90c8575ea	32089	1883	TCP	77	495	643005	FALSE
3eafd352-da29-44d3-b245-efcec3c27298	26223	22	TCP	89	68	62016	FALSE
b6d4c191-c124-4109-b6d4-d3c46638394f	43000	5683	TCP	60	374	497420	FALSE
1956afe8-7453-483f-ada7-e11c136ac464	17395	1883	UDP	37	945	788130	FALSE
afeb1fc3-8f2e-401d-aa11-6c92df3fa536	12859	443	TCP	69	775	1043925	FALSE
d4e84f26-dd10-45a8-aacb-3569ec30c1c6	46960	1883	TCP	39	195	48750	FALSE
111e02cd-9d1b-466e-89c4-bfdd3889e8ec	3073	443	TCP	63	276	299184	FALSE
3c81e7b0-10d0-4c56-aa92-e15bc4d51588	32640	5683	TCP	31	386	123134	FALSE
702b25e6-96c5-4145-959f-962ec9418340	39215	22	UDP	23	179	213189	FALSE
d36b7e67-ecd6-4dc8-9daa-74f04f7d9eb0	48381	443	UDP	18	993	487563	FALSE
25b77ff5-8d1f-40bb-8e57-c988bcab11f9	62091	443	TCP	73	962	572390	FALSE
ac03d328-f495-45de-9661-223ed5ce1fb2	21956	22	UDP	82	823	278997	FALSE
bedfe6cc-bda7-440f-8de5-e95466c73288	53284	80	TCP	32	602	222740	FALSE
5280bc17-4b57-487e-8254-d52e7150794c	30879	80	TCP	65	840	1218000	FALSE
36f16cd3-7c69-427e-b5c8-fb59a9e57e2d	62458	80	UDP	15	345	196995	FALSE
12a58794-3395-4d85-b051-3a91cb1ea53b	8182	80	UDP	86	546	596778	FALSE
eb1bc56a-cdfb-41da-9ce6-3ec19957adc0	44040	5683	TCP	253	4516	699160	TRUE	Command Injection
cb66a168-80de-4a80-8e3a-98a2444c7f0a	8424	1883	TCP	9	755	927140	FALSE
06cb411d-7586-41ba-876a-faae58450861	53346	1883	UDP	84	332	395412	FALSE
cf8d8e8c-9658-4ffd-9700-a7f75013360d	43666	80	TCP	20	197	158782	FALSE
d9f31262-35f1-4f43-9b26-3835ba0d6be2	16175	22	TCP	72	100	139900	FALSE
1d2e1031-e056-4b34-a680-d0c064e53d14	52431	443	TCP	36	837	777573	FALSE
9b20b27c-7026-412c-8f08-f97840fcd3d5	2178	80	UDP	1	486	287712	FALSE
d9316707-5c97-4663-b5b2-ac0da7b50958	5523	80	TCP	73	834	583800	FALSE
401cc1c8-e092-433e-866a-352adedb84bf	7319	1883	UDP	300	2575	853050	TRUE	DoS
1240c135-d9c1-4430-bbaf-77e12e0ed15e	56373	5683	UDP	11	468	334152	FALSE
9071afa6-0356-462e-b2d9-afd0c32f7a19	61559	1883	UDP	382	2162	583782	TRUE	Command Injection
e3f5bba6-6e53-4fbe-8bce-15ead4ef5d79	60064	1883	UDP	96	690	1028790	FALSE
6a03c7b3-ddfa-4321-b7c1-20a084e756fd	13207	443	TCP	428	1577	135694	TRUE	Data Manipulation
eff1fd04-9e62-4393-956a-44bc954a7843	30323	1883	UDP	92	526	605952	FALSE
061aad01-008f-41a3-bd8a-82f66366c2b1	13898	443	UDP	88	763	481453	FALSE
944939b5-d1c5-4884-b5c6-b73d3edaa301	51824	5683	UDP	12	151	53454	FALSE
d823fba8-1904-49c7-9969-3d2966a2ac24	33735	443	UDP	66	97	13483	FALSE
6b2d5afe-b2a0-4c12-afb2-efe6bc8af1f8	6563	80	UDP	38	993	1057545	FALSE
0fba8bd0-cb07-456d-a2bd-188c71ff871d	43429	5683	TCP	162	4255	19275	TRUE	Unauthorized Access
086a4dee-c878-49b0-b4f3-d5936073fa7f	54375	1883	TCP	374	3834	1449000	TRUE	Unauthorized Access
dbac37c5-4352-4197-9b73-9cff57f73cef	62291	5683	UDP	51	44	29656	FALSE
c5450f45-337a-4173-8331-8872b2a3acfb	58621	5683	TCP	29	804	118992	FALSE
52f1db52-94c9-47fa-8f83-fa60826a3348	49378	80	UDP	39	722	798532	FALSE
45d58f77-c3c0-4a5c-a41d-2663a5541def	61551	443	UDP	32	463	175940	FALSE
e2423ea1-5dab-42ca-82fe-a33845843a5d	3581	22	TCP	58	794	778914	FALSE
1cb24fd2-301a-4925-a99f-b4d68f782629	39384	443	TCP	26	253	238326	FALSE
ad67dec3-eec6-45bb-9d38-411cb74a6485	17506	22	TCP	58	456	548112	FALSE
33cb9406-ebd8-42e7-a3ce-8410036514fb	3224	80	TCP	338	2759	278050	TRUE	MitM
ce15ac2b-7a11-4979-94a5-219d15ede805	47964	443	TCP	247	1369	184000	TRUE	MitM
7258977a-0770-4770-a6ec-aa3672534f67	3985	1883	UDP	72	496	57536	FALSE
dea9eecb-958d-42d9-9035-4bfbb5b5861f	47999	1883	TCP	12	246	325212	FALSE
df4f83dd-d695-492a-97b7-bc6ec0e05e0a	22381	1883	TCP	100	597	456108	FALSE
3d172e5b-5363-4f14-b4b0-44ce3b8aebfb	54609	80	UDP	28	877	289410	FALSE
053cc20b-958b-4813-a824-1e40b65c4d74	12993	80	TCP	91	351	108108	FALSE
dc8ab315-b1c1-4f30-a69a-12039c9eb545	3893	1883	TCP	10	783	677295	FALSE
e693cf35-108a-473b-b9d8-9f7a82069b03	61602	80	TCP	12	923	1163903	FALSE
2b3a1d34-d8fc-438b-abc5-582f41c3c673	62159	443	UDP	448	1476	608158	TRUE	DoS
6152a8d4-7bc7-4ff9-94ad-fae3adf57c2c	51132	5683	UDP	31	319	214687	FALSE
9ea1b2c3-e813-4c3a-8f5e-178d2ad0634d	47784	5683	TCP	377	2312	725347	TRUE	Command Injection
62aa1e49-cacd-4310-8829-af8c87ab42b9	29667	5683	UDP	12	495	464805	FALSE
f1d7df52-acdc-435b-b226-ef24a6e31e6f	25760	5683	TCP	41	484	197956	FALSE
1b582e18-7bfb-47d8-8fce-66c1bdbb5c78	39491	22	TCP	443	2368	107898	TRUE	Unauthorized Access
582c7fe0-d426-42b9-9b39-b8948769305b	24352	1883	UDP	98	181	219372	FALSE
a55bb181-9fa6-4093-9192-769091992926	54669	22	UDP	53	333	98568	FALSE
51ba0540-e608-4971-ac42-c9e09146da36	26900	22	UDP	464	3498	65757	TRUE	MitM
f5977254-3ce6-45a8-88ea-55614989555d	22319	5683	TCP	41	747	773892	FALSE
b039d834-e228-4ac5-a3ec-342e28f148f6	5011	5683	UDP	43	772	1105504	FALSE
4f12d778-d67a-45b9-9f13-242bd7e4446b	59895	22	UDP	46	415	480570	FALSE
9997a3a8-c8c3-465e-bee3-1be88a3caabb	23423	5683	TCP	177	2295	155708	TRUE	Unauthorized Access
2f0b2cef-b58a-4bf6-86f5-9cd3dcb75277	63879	80	UDP	84	1	665	FALSE
43490611-49e6-431d-a75c-5d8e333434d0	47238	443	TCP	388	4391	25010	TRUE	Unauthorized Access
4cf449e5-90d9-45e9-8cb9-990372ff1a87	35010	5683	TCP	364	4072	498316	TRUE	MitM
b2fed550-e1fa-4f26-8070-2d4fd5603bab	21904	443	UDP	42	367	371404	FALSE
dbe506c7-072c-439d-b5c4-2193933f283d	5759	5683	UDP	262	3136	274559	TRUE	Unauthorized Access
5756f7eb-5976-404b-87d7-3b9f38447918	45088	80	UDP	482	3765	920142	TRUE	Unauthorized Access
2e7c906f-eb37-4514-a840-a435d6fdf4ab	61103	443	TCP	281	4203	192952	TRUE	MitM
c9e4fdb2-9dec-4dac-a773-7af140b42491	5579	1883	UDP	86	848	225568	FALSE
3f480251-62c2-48e6-8630-b65a10c1074b	42938	443	UDP	500	2840	45934	TRUE	DoS
fcf9a056-f87c-49bb-8f3a-0ef679938593	41842	1883	TCP	60	341	47399	FALSE
cddd2cc0-acf2-4385-a887-8eb0c91fe818	46549	22	UDP	105	4283	586467	TRUE	MitM
26e23730-d784-47d9-ba3e-fe22caa8c8a2	20854	5683	UDP	67	142	140580	FALSE
31c41ee8-3206-458b-840d-e2436bd5462c	18453	5683	UDP	135	3885	116154	TRUE	MitM
9208457f-e8dc-4d00-bcf5-58563477e405	7917	443	TCP	59	651	830676	FALSE
eff01c02-79b9-4d43-9fd0-b8d93f57514e	51869	1883	TCP	329	2452	1072359	TRUE	Command Injection
85a16b44-1f76-4020-912b-904be572384a	15397	1883	TCP	16	649	159654	FALSE
801813ec-97f7-4cf4-890a-0d89bfba4ecb	48357	443	TCP	231	1486	261016	TRUE	Data Manipulation
cb068371-b409-4e04-b96e-88e1eaf04738	4460	5683	UDP	79	905	943915	FALSE
10c378f7-f1a2-466d-bebc-188fcaf29cd9	9778	22	UDP	44	748	488444	FALSE
fa363f71-7635-4a4e-bc25-fb5daa1a349f	11701	443	TCP	28	879	1010850	FALSE
e9995778-6526-4f26-9702-9d5d79988d6d	6919	1883	UDP	100	525	226800	FALSE
900baa48-40ec-4e16-bdbe-82ed3fc63651	20762	443	UDP	476	3177	326344	TRUE	MitM
34a265de-5654-42ff-aff8-30bd5571aaa3	31770	22	UDP	22	866	224294	FALSE
22a2b280-005b-4962-8f89-52bab5ae59e5	50401	22	UDP	91	611	889005	FALSE
ecb86e28-abdf-4364-b23c-f340f2ac193b	49428	443	UDP	9	621	451467	FALSE
418f1c96-f750-4237-9cb8-d20019892b8e	55069	80	UDP	84	729	1092771	FALSE
79ecb8ca-89c6-450b-9102-51b5422603d6	33376	1883	TCP	14	562	440608	FALSE
a6062f23-8dbd-4d97-b7e6-885ffc42ef4e	64795	443	UDP	31	501	438375	FALSE
bc49bdd1-1ba9-4cc2-a454-4578106a276a	40814	80	TCP	294	1326	167140	TRUE	Command Injection
ef2c547f-ea59-453a-b90b-35da6ad6528d	42943	5683	TCP	57	689	671775	FALSE
1f0c3033-55ca-4fde-aabb-4d3d45590ef0	6624	5683	TCP	457	4544	577610	TRUE	Data Manipulation
cd422b29-defa-4785-bad9-b016ae53d653	30148	5683	UDP	46	626	330528	FALSE
11435de0-4164-4e53-8446-bf253e5ff4ac	28667	5683	TCP	93	497	619262	FALSE
a53ff55a-be91-4563-b50a-1fd39c9323fc	41788	5683	UDP	34	463	473649	FALSE
6dc918de-502f-44fe-97c8-63abe16842d2	10031	5683	UDP	64	907	739205	FALSE
0ca1745e-485b-4106-b73c-3c917974c73b	46738	1883	TCP	70	557	343112	FALSE
8a450bc1-ba1a-4b60-a114-0ff183fbcfb2	57859	443	TCP	29	456	238488	FALSE
098643e1-1c7d-4b5a-ad37-0e846aac80b6	38434	1883	TCP	100	564	99828	FALSE
e9435811-514c-4ad8-a23b-208d5f679ec4	63679	443	TCP	0	929	141208	FALSE
9e08902c-d15d-49b8-9298-32a394b23e83	45104	80	UDP	47	581	614117	FALSE
baf32e3b-5465-4d13-8bbc-33ee76018715	41471	1883	TCP	14	986	280024	FALSE
299a2008-8cd4-476c-a8e9-0462ca9fbc7a	9232	5683	TCP	77	383	80813	FALSE
2a87ecdc-ddc6-47ef-b97c-c4b9e9d8d021	57515	443	UDP	248	1743	687600	TRUE	Unauthorized Access
b3ea987f-3b36-4711-8275-213ade1aaf72	59611	1883	UDP	71	923	1312506	FALSE
7e542e36-da17-4f85-9f32-b7ae5ccf74b1	19613	443	TCP	89	971	98071	FALSE
6bb625e5-d67c-40e1-a5b7-6380d3d2cadd	44508	5683	UDP	469	2358	13056	TRUE	Command Injection
58c40b47-0952-466a-96ba-cca7dee176e5	18477	1883	UDP	218	4329	845460	TRUE	Command Injection
7d738e4f-ec3e-4756-a816-356d72e1555a	37236	80	TCP	96	717	219402	FALSE
98893155-6871-41a2-8b9a-6192aaad875b	44549	443	TCP	6	914	876526	FALSE
bc46bf3b-b042-4243-9395-1de0a3cb5107	48226	80	TCP	13	748	133892	FALSE
1eb3134a-f5a8-446a-ac58-04d239ab87a0	33659	22	TCP	68	322	374486	FALSE
fa112550-9696-47f1-a255-c4adedd38ab8	64232	80	UDP	96	667	400867	FALSE
7c296b7a-6160-4e4e-8c52-47e89c2f08f2	34852	80	UDP	67	839	578910	FALSE
5d698d9c-a42b-4828-975c-303e3b504c73	19735	1883	TCP	235	2628	119616	TRUE	Unauthorized Access
70e528f0-4066-49c5-a0a8-ac58ce8f81d1	4444	5683	UDP	80	878	573334	FALSE
eee1cdeb-0a8f-4ba3-961c-a6aebfc96310	32240	5683	TCP	53	247	149188	FALSE
ccb59110-da76-449e-b38d-bb75f4c1e4a7	1325	443	UDP	387	4655	399575	TRUE	Unauthorized Access
cd5cf70a-4bb3-4187-90ae-0d46678c6ddf	46260	80	UDP	88	286	140998	FALSE
1f66736b-3d1c-4eb7-a7c7-b0111f7a1d76	50782	80	UDP	19	245	198205	FALSE
68a26eb5-6dca-4773-8e83-b91dc9d816f3	53346	443	TCP	69	291	262482	FALSE
9eee7a09-62f4-4307-8644-593509b4c21e	1723	1883	TCP	44	14	17192	FALSE
fa6974ca-276f-4bd8-b505-92481a5f8cdf	55264	5683	TCP	32	496	266352	FALSE
3b3c53cf-3c53-4761-a9c1-0465506dc0fa	59507	22	TCP	21	704	385088	FALSE
36ee72f7-57ae-4acf-a354-ea3dd1d94299	1214	22	UDP	63	836	1085128	FALSE
e32751b6-011e-49e0-9d43-00cae677e9ec	11516	80	TCP	24	784	551936	FALSE
d6eb3334-a918-4eaa-87b5-69a1822340f3	51156	80	TCP	63	851	463795	FALSE
fa3b61ed-388a-48b9-a891-73b270a99654	36767	22	UDP	4	281	47770	FALSE
14a46426-8968-4cdd-931e-d590df1ce86e	7126	22	TCP	35	10	5950	FALSE
17b3d778-f4dc-4303-a9b3-b06fe696c7a5	51360	443	UDP	228	1992	499565	TRUE	Unauthorized Access
77039ae3-941a-4af3-bb69-5126764bbbdb	53503	80	UDP	196	4521	274500	TRUE	Data Manipulation
c5886b9f-5dcb-4e94-b7fc-b3dc0c05befa	20802	5683	UDP	77	494	697528	FALSE
43862ac1-22ce-4a7a-aca9-65a959ba6e22	58495	1883	UDP	33	290	333790	FALSE
bb8a44c4-e678-456d-a8bb-4d1930dbefb2	27665	1883	UDP	20	634	399420	FALSE
d99ce7f7-e439-4e9c-8a03-9964e9fea4a1	35608	5683	UDP	68	133	123025	FALSE
f16965a0-9f57-4e52-ae68-f9b2cdcbae20	33769	1883	UDP	64	843	800850	FALSE
ab25c029-f7cb-483d-9c78-eef29c065c59	56030	80	UDP	45	5	4005	FALSE
223c3b27-9e02-4462-b8c2-30f4d44dcc83	24117	443	UDP	44	393	207897	FALSE
0004a370-3113-4e0f-8d8c-f81a4dfaec6e	1593	22	UDP	9	9	10323	FALSE
054791d0-d059-4e61-8c26-b1175a51cf90	39234	22	UDP	59	797	157806	FALSE
cb7ec4b1-33c2-4163-9375-1e267a9c8575	35687	1883	TCP	429	1188	574488	TRUE	Data Manipulation
187a9da5-c77e-4965-a9be-27c60c4c4be6	52909	22	TCP	74	864	1067904	FALSE
7d2ea8f4-609d-4e86-a2a7-f789967eb2e4	37655	80	TCP	86	545	433820	FALSE
d4bf1d54-6b38-4732-9f81-cdb4bc4e9ba3	46705	22	TCP	31	863	1246172	FALSE
1adbbc4b-eb15-4476-bd44-d0041f636d5e	8479	1883	UDP	34	452	385556	FALSE
118a76b3-82c2-4980-aafb-78f74dae53a9	5038	5683	TCP	7	959	526491	FALSE
647c5ebb-5648-42d0-a4e6-b062c10ba1c7	12117	80	UDP	88	899	261609	FALSE
5d00efd5-2fe0-4661-86a5-17a1605f8efd	19094	443	UDP	434	2658	73944	TRUE	Command Injection
f4c5646d-ccb3-40c9-bd99-91aa1590af6b	36801	1883	TCP	163	1106	931980	TRUE	Command Injection
9b3dde5f-af60-4fb2-b4fc-4c4fd3d7fb68	57982	1883	TCP	276	1392	332004	TRUE	Data Manipulation
0a251d14-14df-47b4-8ab3-c2242919ba58	17562	22	TCP	32	514	356716	FALSE
81314760-4530-4c5d-97fe-d92379521adc	11753	5683	TCP	6	203	246239	FALSE
088c16ee-a8ec-46f6-a10c-fc892af50fe6	35201	80	UDP	46	151	176368	FALSE
9f99e368-2d6b-4de5-a307-20eb2e08d8be	46041	1883	TCP	79	21	5355	FALSE
60b49e2b-0e60-4ebd-9719-491df59a79b5	1808	5683	TCP	23	927	524682	FALSE
ae27841a-a913-4ac4-bb9d-6c8ab9a38eb8	28775	443	TCP	11	544	182240	FALSE
3d0ac892-628e-4844-9a8d-e60b86f6576f	41888	22	UDP	99	444	251748	FALSE
871ecbaa-9c15-43e2-9dd3-9c12c808e568	41352	80	UDP	394	2481	599130	TRUE	Command Injection
5ea05050-776f-4e73-a0b9-5281b809aebe	13557	1883	UDP	8	120	61440	FALSE
e8bdff5c-7c25-4dd5-baf0-51ad5cac5b0b	41135	80	UDP	88	688	284832	FALSE
60526041-926d-43d5-a691-201cb5c3c3fe	40998	443	UDP	46	30	43140	FALSE
4d42a587-21d3-49de-910a-6d3dce279231	55772	22	TCP	413	2829	103474	TRUE	DoS
c775989f-6590-4a7d-801b-21979fb3fc17	6825	80	UDP	7	118	163194	FALSE
618c7939-520e-4091-b263-b4f557b1f3f1	20214	22	UDP	43	581	329427	FALSE
faec6b31-52de-4a0f-921e-8e2989bdb823	50713	22	TCP	55	642	291468	FALSE
118ca3be-1917-4f40-9e3a-4b28b7ccb424	39778	22	TCP	99	542	712730	FALSE
b0abb100-7a98-41c7-a927-fbeca8d17cdf	52017	22	TCP	189	4034	523800	TRUE	Data Manipulation
f66eb68a-4f2f-438a-a495-46b3a04ae261	30616	1883	UDP	47	87	66120	FALSE
19351c67-8a93-44a2-ab9a-59cd407b3a7f	11671	1883	TCP	48	83	74700	FALSE
ca23f713-fcc0-4165-9655-ac938ddc25a6	9740	80	TCP	97	596	141252	FALSE
1feaa84d-0e91-4ef5-905a-a5e33798524d	24379	5683	TCP	11	801	649611	FALSE
675b5aa9-c577-4b2e-aa1b-31f01741806d	23033	22	UDP	47	318	394320	FALSE
7e22f73e-38ad-43ff-9319-2b4d15338874	53126	1883	UDP	45	224	202720	FALSE
e4e83066-1a88-4e00-a7af-6b9556262593	25400	80	TCP	20	772	783580	FALSE
6465116f-37b6-4534-9f41-28afe68e0257	46115	22	UDP	22	382	441592	FALSE
49e29989-780d-441b-ab39-9b171cd43775	5804	1883	TCP	41	144	72144	FALSE
f00b2c06-0d56-4807-b984-49a131cb17f7	62483	443	TCP	322	3722	1168768	TRUE	Command Injection
e840af73-f5e8-4c0f-a3ae-e0a2186915e5	3392	5683	TCP	73	445	534000	FALSE
81234938-42c4-42a9-9af6-259193aa1f19	13063	5683	TCP	25	638	421718	FALSE
1da842ad-11d4-45cb-844c-bfe629cd72cf	7679	1883	TCP	9	507	154128	FALSE
11bcaecf-5d18-4a4e-84c1-4c23c5e3efd5	41965	22	UDP	105	4106	186010	TRUE	Unauthorized Access
ef3801cd-e0b3-4c93-ac56-342d5f8f322a	5519	443	UDP	26	146	110668	FALSE
1ef8ba08-49b8-4891-b5a8-e0feb36b6969	11917	22	UDP	99	717	786549	FALSE
0c186a9d-5c36-4626-b7b8-c99960e4e6c3	26571	1883	TCP	19	563	561874	FALSE
fc3c21a3-a6c4-4d61-abc9-b26122f590fc	23410	443	TCP	3	198	240570	FALSE
1bebfd65-8a7b-4c42-969b-79af04e5ad93	56790	443	TCP	60	635	269240	FALSE
e89dc567-1bd4-4ae9-bb37-43f50769c3c2	59534	5683	UDP	481	4246	186648	TRUE	Data Manipulation
1fcfe828-2035-4281-8bd7-70393c75d4b8	14427	443	TCP	7	435	550275	FALSE
c9fe22de-d634-4a07-8c1d-5d37ae042995	33121	443	TCP	420	1249	597800	TRUE	Unauthorized Access
f11df89a-8260-4e9b-81cb-c306ac43bcab	14145	1883	TCP	62	304	112784	FALSE
4199f985-c4e9-4b76-82db-3d0fa8178e6c	56095	1883	TCP	308	1495	374139	TRUE	MitM
3265cbe0-075e-43a6-96b0-0f830794058b	11990	22	UDP	3	787	125920	FALSE
40dd7e41-1236-4cbe-a460-7280a11bd201	60350	1883	UDP	31	579	125064	FALSE
7968a302-ad39-4577-ae2a-9f3f2a7b9cb7	34645	5683	TCP	24	439	204135	FALSE
dcff9209-ea07-43b6-a6bf-7b1a66dcd037	54322	1883	UDP	64	454	225184	FALSE
0358c966-5374-4dc7-957d-88f7c4c45ee6	29336	5683	TCP	58	968	1328096	FALSE
f8c3d8c7-d4c4-4a57-87e2-a8d7d96bf285	53945	443	TCP	13	947	233909	FALSE
f6a897cf-3cc1-4cf7-bab8-5eddd35ab19a	50750	443	UDP	336	4588	38225	TRUE	Data Manipulation
a55c114e-f0b8-4dc0-ac04-6498ff5da85e	61629	22	UDP	64	525	266700	FALSE
bfc30a26-4e7e-42e0-bb82-3bb82d4fb386	51324	5683	UDP	12	797	353071	FALSE
cf2f8125-74b2-4c30-a2f8-a5a41624f420	23701	443	UDP	10	478	700748	FALSE
a1f652d0-f528-4113-bcc3-84e5a2c4b3b6	56633	5683	TCP	67	656	984000	FALSE
222dde10-7177-4e4d-9ed8-50d67dcbb1e4	32313	5683	TCP	75	187	265166	FALSE
b292a8c3-48c1-4360-beee-6a99920dbfe1	57685	5683	TCP	97	537	579423	FALSE
59c9d5e4-1877-4af1-b7e6-fedbed89515b	32048	80	TCP	101	2441	58658	TRUE	DoS
d25bf0ad-7567-4eba-8c20-33783ce680ea	43699	5683	UDP	180	3313	147087	TRUE	Command Injection
430e9fb7-4e72-4539-8bee-865469de8fde	5801	1883	UDP	16	45	47970	FALSE
3e6aa957-e506-4ca4-a182-e5ba54b6888f	63301	1883	UDP	46	438	195348	FALSE
d136fbc5-bc82-4997-be19-799f54a87936	54030	22	TCP	35	274	72336	FALSE
d82f6fb7-bddc-4f73-bced-3220caa67ec6	30773	1883	UDP	78	549	69723	FALSE
636c9f10-bbe3-4d6e-bf9f-7d05d30f6458	16362	5683	TCP	68	842	636552	FALSE
fe1a63cf-5e3b-4815-813d-02e66b5c5ba6	3515	5683	UDP	13	447	587358	FALSE
de0f8606-426b-4d09-a27b-ebbc04138acc	28260	22	TCP	70	596	386208	FALSE
b20bdf6a-eb5b-4fa1-813b-3e2de1a64de4	49120	5683	UDP	62	525	742350	FALSE
de29c4e9-93e6-40b3-910f-7decf32d9608	15623	22	TCP	51	116	67396	FALSE
6e7c595e-3b85-41ee-8594-39a9ccbfa247	20532	443	UDP	61	233	161935	FALSE
5adc9c5e-4fba-4e9b-b74b-6b02e222b013	55867	22	TCP	480	2213	708356	TRUE	DoS
76d76c95-ed69-4bba-be2c-058fdce67523	4075	80	TCP	263	4964	185070	TRUE	DoS
49c3474b-1144-4ce9-9a20-c8dfdb1c0f69	49771	80	UDP	26	770	181720	FALSE
1e546438-7c08-4802-bb10-2957c8b8a33d	50180	5683	UDP	62	974	561998	FALSE
9fa6cb65-4b17-422d-84a1-431b7367322e	22630	443	TCP	256	2314	138624	TRUE	MitM
c99a8527-f990-47ec-9fca-f8ab32f610a8	22723	1883	UDP	15	921	546153	FALSE
7b1a595c-4be0-4d3f-b07f-a98139bde990	55045	5683	TCP	0	780	108420	FALSE
e3953ffd-9a1f-4f37-ae88-d56e316c5776	1900	22	TCP	25	187	27302	FALSE
c2e8c07e-b662-4e2c-a3ff-7303e99eb423	59359	80	TCP	12	21	13713	FALSE
adbd998e-538c-4337-bddd-846fd1d74449	57203	5683	UDP	60	208	303264	FALSE
20c6d5e7-4fb9-4ea7-8885-3b98acfb7bf5	33117	1883	TCP	145	2242	174492	TRUE	Data Manipulation
129f812e-b4b8-4eb7-b9e4-f2e255d8467e	5166	80	TCP	22	253	100188	FALSE
857af747-24c0-4243-b2ea-a45785b4aed9	16226	1883	TCP	93	357	110313	FALSE
1f513514-63bc-431e-8364-074216796b33	40758	5683	TCP	409	2961	538200	TRUE	Unauthorized Access
90a5eded-a70a-412c-ae4f-440e1dda2beb	8103	22	UDP	34	672	118272	FALSE
62833256-6d0e-451c-9ce5-b82782d26204	9011	443	TCP	96	558	737676	FALSE
dbf34cb3-1683-4984-a41f-f91c22af5e92	40591	5683	UDP	37	427	538447	FALSE
0e50cc8d-1d29-4a3f-b5b0-bdd839130efb	29964	22	UDP	72	651	583296	FALSE
a5144501-346c-456f-ad8b-68b4760fe560	38257	5683	TCP	86	268	286224	FALSE
bf972734-9ccb-46dd-a0e6-4df16306f665	18043	5683	TCP	22	858	1178892	FALSE
1ef14a66-40fa-4e6c-9e32-6fce5aa20798	47209	5683	UDP	77	63	20601	FALSE
d74b47b1-76dd-4504-b18b-49d189565b65	19101	1883	TCP	88	370	369260	FALSE
d79195a7-f6b7-49e9-ac98-10260389f775	27282	443	TCP	125	3099	33475	TRUE	MitM
0ce93a79-40af-4259-bd0f-adf2efdfefef	22160	5683	TCP	83	344	358448	FALSE
404d4482-2ac6-480d-9a84-29d27effb201	9335	5683	UDP	296	2855	217373	TRUE	Command Injection
4adaacd3-ec93-49bb-8983-f590552440fd	18238	80	UDP	70	557	408838	FALSE
a841b791-411c-4cd3-b790-eee5a3c2860d	15122	22	TCP	95	726	484968	FALSE
bcec6c0d-cc94-4ea2-9572-7f464fc689d4	29275	1883	UDP	76	386	486360	FALSE
fc12c7bb-c2c5-42ca-8940-a84b28eb3237	38969	5683	TCP	87	898	596272	FALSE
af47a521-2c56-460b-8b55-71af089a2323	48054	80	UDP	362	3427	201824	TRUE	Data Manipulation
350b437c-c1de-44f9-915b-c9fd863d2de8	26969	22	UDP	48	200	135200	FALSE
7fccac58-0419-43cd-9c8a-16f2ca29895f	26340	1883	TCP	78	387	486846	FALSE
557cb9b9-4d02-4eba-af8e-282e18b35013	33241	1883	TCP	2	465	596130	FALSE
9a5f591b-8336-4b34-b591-9b08923a939b	9332	1883	TCP	53	805	786485	FALSE
631418f6-7ddd-4278-8312-ed0568249757	6973	1883	UDP	0	942	1123806	FALSE
b9a2b512-5678-46db-9f0b-05247543c1cc	53014	22	UDP	84	718	118470	FALSE
4b72995d-5c28-4b08-b8fa-cdb48101e81a	2174	22	UDP	97	451	554730	FALSE
3caad611-a3d5-4e42-a21d-450150851b52	24968	80	UDP	45	97	84099	FALSE
6ffae056-5769-4c27-b863-8a4fca611afd	35723	22	TCP	467	4091	458055	TRUE	DoS
a067c135-9997-400f-8c80-fba9ade1b80b	10228	22	UDP	32	837	300483	FALSE
7218a367-2e90-43bd-874c-97906242357d	51840	22	UDP	470	2755	424760	TRUE	Unauthorized Access
e3bc6627-a279-4d7c-a112-11fa4b6d38ce	2105	1883	TCP	31	957	1233573	FALSE
9c833651-987b-4575-9e63-9be99d3b87f1	30329	22	TCP	100	761	657504	FALSE
958ed7df-dc4c-4e56-af14-4fc62e95024f	17920	443	UDP	475	4306	391376	TRUE	Data Manipulation
f150c222-d90a-458b-995e-aa96d3d751f4	61217	80	UDP	420	3885	84216	TRUE	MitM
d9103450-d8a6-4fc2-9068-9d73e1303757	47199	80	TCP	83	864	1147392	FALSE
9237c74e-cc6f-4492-9a66-c2d747aeace3	8829	1883	TCP	13	376	415104	FALSE
95d26f68-0a13-48f3-8385-331c40bd8c9a	6261	5683	UDP	414	3000	1257410	TRUE	MitM
0cacdba8-2eb2-4357-8175-fbc139a61321	50735	22	UDP	96	124	161572	FALSE
896167a1-5726-4ceb-926c-bf80d68f8368	21080	5683	UDP	51	51	22695	FALSE
308fa59b-48fe-4175-841e-ec689622e6f0	46567	22	TCP	21	552	223008	FALSE
4a460870-e427-4cce-82c4-e7f1aa9131cd	57580	80	TCP	74	889	1322832	FALSE
fadcc91c-92f9-45c6-b3a7-3c11f0d41073	50036	80	TCP	78	447	245403	FALSE
3552c12e-cc66-4cb5-86e1-46edc8d85377	46976	1883	TCP	83	692	458104	FALSE
8984dada-35be-44eb-b64c-667277fd3b9f	4367	80	UDP	35	823	1087183	FALSE
ccd8c300-92e7-4c3e-ae95-f0d7271e2d68	14524	22	UDP	57	475	263625	FALSE
e4265e8e-17eb-446f-89ca-761217fb9cc5	54246	80	TCP	84	569	306122	FALSE
d33e25c3-598b-40c1-a374-7d74c282c0f4	30399	5683	UDP	267	4038	388152	TRUE	Command Injection
f593e180-78b0-4ed0-8604-f12c14441227	10686	22	UDP	48	895	855620	FALSE
f7960e4c-c94c-4da8-9285-f808bc61ae43	17988	5683	UDP	89	790	963010	FALSE
3622f7b7-08e4-472c-b38f-e284231f4b64	48917	80	UDP	66	683	694611	FALSE
522a5faf-d7be-4bf4-a1ef-20ff0b636b70	57180	80	UDP	298	1474	439635	TRUE	MitM
f647f61d-7ca9-460c-8651-23ec11e76ef6	60662	22	TCP	461	1689	24424	TRUE	MitM
fdce77b3-8e19-471f-a00a-ec77604ad927	9154	80	UDP	55	103	94348	FALSE
f559ca00-c88f-4c51-a12d-b8a4feda4e0d	20555	80	TCP	67	649	342672	FALSE
3bb2e86d-cb9f-492e-9ad6-1cb827538165	54425	443	UDP	2	678	585114	FALSE
4ff92dc7-c605-497c-8ea0-227e00c63d77	2703	1883	UDP	98	172	89784	FALSE
bd3f1425-ec3b-4b49-97e5-97cf93345c33	4530	443	TCP	60	981	857394	FALSE
43d00f0c-6bf7-4e21-b6b3-7b03afa38d27	14308	80	UDP	49	443	397371	FALSE
1b8714be-e97b-478d-969c-67288a69d573	8277	443	UDP	0	34	5440	FALSE
2b7605e0-7ff5-4fe2-9ac8-6802ca9bbc4d	20152	443	TCP	89	832	694720	FALSE
f0388420-d0c5-4bdc-9cce-f5cc4f281452	28956	80	UDP	46	394	425520	FALSE
a24f6e06-7265-4347-9b6f-f49966965b55	62413	22	TCP	0	866	817504	FALSE
a57b64d7-dbcb-4ef5-ad96-c77838ae022b	10459	22	UDP	62	506	234784	FALSE
acd058c6-bfdd-4214-a1cb-6b5de2bff830	55364	1883	TCP	35	350	410900	FALSE
82b75f67-da14-4161-ae05-15f2aeae4d69	45102	80	UDP	59	497	142142	FALSE
e25a33f6-be80-4e29-9058-fdca089b4690	14320	5683	UDP	322	4796	1167688	TRUE	MitM
f4884065-54a1-477c-b535-eabef5a2bd3d	52317	80	TCP	70	2	1520	FALSE
30b159b1-7a01-4455-a037-18342c1c2c1a	31469	1883	TCP	47	752	670032	FALSE
78fbb1e7-2b52-4305-b8bc-9fac7919c89d	14269	80	UDP	462	4576	114810	TRUE	DoS
63de80bf-da0e-4656-94e1-4d9c1e41d7e1	61427	5683	TCP	82	946	984786	FALSE
620cdc63-97d3-4fdf-9684-181ea7388389	30148	22	TCP	455	1521	129200	TRUE	DoS
5b3ad421-2981-4f36-8a39-1432586c94bc	30923	443	TCP	23	98	106820	FALSE
62e8ef56-0254-4245-a9d8-e7ac3e95d417	44943	443	TCP	11	560	166320	FALSE
2670bf04-ff23-48c8-a0b6-bbf955ade703	44249	1883	TCP	146	4176	428881	TRUE	Data Manipulation
24e9eb20-70e1-4aa1-bbfb-be31c31593b3	56793	22	UDP	436	2979	144534	TRUE	Data Manipulation
953dad47-17d2-4462-b668-46a5a9712d8f	36271	22	TCP	8	503	153415	FALSE
d7452acb-4bc1-4e56-b605-13842ae112fc	56660	22	UDP	92	924	550704	FALSE
6b1fbd3f-5420-4c2c-9549-820efdc72ac7	30246	5683	TCP	86	647	634060	FALSE
c240a5e6-6033-4598-8038-c7e0839d1995	27235	443	TCP	68	961	900457	FALSE
a4ea879c-fb74-485c-82f7-7f9d0ebd8bab	63776	5683	TCP	29	691	717949	FALSE
648e09db-279e-434c-8f52-ef884a3d15e4	57597	5683	TCP	121	1820	1114566	TRUE	Data Manipulation
ca993c86-5100-475f-b0c2-11b3be59a594	60125	22	TCP	30	915	776835	FALSE
3b482a51-ab40-422d-b925-e8262458d718	38244	80	TCP	14	501	116733	FALSE
f3c0f8f8-90b5-4484-ad39-ce684e07f9a3	27670	1883	TCP	136	3695	202824	TRUE	MitM
82065b7e-0f6a-42c2-afb3-0b911fc6af26	39673	80	TCP	40	603	154368	FALSE
9531337a-16e3-43bf-9384-dba5c540b923	24073	22	UDP	98	510	681870	FALSE
a64d8939-152f-4e82-8a3f-58c87ebc6e76	15093	443	UDP	89	643	295137	FALSE
4b01fb20-8134-4211-ba3f-aca43f64b298	33604	22	UDP	67	528	462528	FALSE
031f5e5a-b065-4a4f-8fdb-9bfd40816d21	32867	5683	TCP	203	3040	713209	TRUE	MitM
fbf32f6c-9746-4251-abd8-1e73526d9ba5	3873	1883	TCP	381	2204	452991	TRUE	MitM
cf91228f-6549-4355-9071-23de9e2ac164	61619	5683	UDP	56	294	327516	FALSE
824c8225-863d-4081-b0ff-2c55cd4c1aa1	41182	22	TCP	7	2	690	FALSE
949a817c-5ec7-4759-8dee-6895d215bdb2	24313	22	UDP	47	753	97890	FALSE
0a3a71f4-b73f-458a-901d-0913b296a483	45714	80	TCP	86	356	96120	FALSE
76ca0d20-e932-4c2f-b12c-76fcff9fc609	36281	22	TCP	66	710	869750	FALSE
4ed5e723-6000-4bd1-9955-a9b276668d06	10847	443	TCP	98	195	125385	FALSE
a75a35b4-aeae-49da-b6dd-6d4f3f5d46e5	61184	22	TCP	96	520	686400	FALSE
4d98837d-2a47-4ca9-b603-3a6266b0b70f	42999	80	TCP	15	192	156480	FALSE
5568b4de-dc03-475b-bd79-a9e1320dac9d	10564	80	UDP	33	189	39501	FALSE
25e73789-c427-4d6c-bf22-1ff3da7e4e5c	17388	443	UDP	92	107	88275	FALSE
0fede911-d298-47db-8b68-04d6ef0c8aa7	5635	80	TCP	89	293	391448	FALSE
e263def8-57ae-45f7-8381-6e56751e6803	28687	80	UDP	50	908	819924	FALSE
6c17afcb-ad23-4856-b28c-52a0a125190a	53015	5683	UDP	94	745	558005	FALSE
510ee7f3-8997-4a8a-abe4-8c2d006a56eb	58703	5683	TCP	37	105	66675	FALSE
bbfbb986-3a2c-45c5-9b51-ba7ce7913398	39670	1883	TCP	3	622	702860	FALSE
fb4b6925-eb48-4613-b707-4eaeb195b709	32001	22	TCP	94	980	706580	FALSE
20148733-4f4b-4812-8090-1a98ac858752	30192	80	UDP	21	577	307541	FALSE
a73718e2-d8bf-4ace-a09e-5f22e97a46d8	50139	5683	UDP	67	161	159068	FALSE
4f5beb77-9b7a-4054-9826-9b8ca2b70392	26495	5683	UDP	65	155	141980	FALSE
b697497e-5fb2-40c2-aa35-ef8582f7fa57	23711	5683	TCP	2	343	136857	FALSE
d23c769b-552d-44a8-bd85-b7e01272f46e	61914	5683	TCP	344	4391	368340	TRUE	DoS
ec81f87e-6e8f-47bb-b8ee-d8a80ae9e052	1875	443	TCP	55	889	598297	FALSE
9fa94705-8e35-4368-a40a-5d2f42c26932	19095	5683	UDP	54	294	318696	FALSE
f505c76f-cd36-4427-9b1c-11908e09d71f	60299	443	UDP	85	489	665040	FALSE
b7335d8c-9963-48e2-8c1a-7692d2cb313c	7857	22	TCP	71	116	173304	FALSE
7dd2687f-c30f-4daa-81bd-273407a90536	12962	443	UDP	22	758	763306	FALSE
4cf9d2a0-fce7-4926-bd37-5c6c45b9c11a	36219	1883	UDP	14	96	39744	FALSE
86e0112b-84b8-40a9-bfdd-b2797d20a95f	27168	1883	UDP	156	3048	621185	TRUE	Command Injection
48a166b8-7554-4186-9a76-c9e7ba4cfa2e	5024	5683	UDP	39	368	200560	FALSE
b21dba82-f1fd-4d0d-a400-fc42402c1354	6076	5683	TCP	196	4841	232256	TRUE	MitM
d821d5ae-d109-41e8-a147-f56093751eb9	36530	443	UDP	97	304	399152	FALSE
98c5c413-87b1-44eb-afa1-c10314575936	29098	443	TCP	31	810	615600	FALSE
eeda7b30-f3b7-49dd-a72f-34dcd69fcbb9	55908	80	TCP	81	233	152149	FALSE
002e2d6f-9037-4ca4-b1e5-6078c4dbd358	39179	5683	UDP	92	622	466500	FALSE
f8c036af-f994-4e17-8a73-8972ecb118e1	41794	5683	UDP	77	367	408471	FALSE
4c769239-6428-4d5b-af6c-9eb7299cd2d6	33344	1883	TCP	44	812	205436	FALSE
97e685b1-1f9e-4da1-b597-8787ee8af1ad	39328	1883	UDP	84	212	131016	FALSE
40d8c7bb-8c51-4693-9cd7-f5184e98d203	47271	22	TCP	126	1383	281350	TRUE	MitM
35cec45f-9b23-4973-ad51-c9f03a6cacab	4937	80	TCP	99	918	1258578	FALSE
aec3eb52-a498-4a90-a0dd-0984a175a5f8	18474	443	UDP	201	2748	84800	TRUE	Data Manipulation
37f924a7-ea23-4910-9487-777aecea61e0	25131	443	UDP	407	4029	436900	TRUE	DoS
53c0f40b-a4d8-442c-80c8-e2d7d39ec2d2	21788	443	UDP	90	576	729216	FALSE
10c1843d-b344-4dc4-afd9-a522fd7d3c5a	44428	443	UDP	56	763	827092	FALSE
402d5577-6568-4260-8172-9eb0e0ad99af	21515	22	UDP	345	1637	264921	TRUE	MitM
a522cf37-2d4c-49a7-96c2-dab90abe7449	39518	80	UDP	37	525	488250	FALSE
124bb23c-24e4-4441-898b-1f9cf6fca546	4397	443	TCP	119	2876	130962	TRUE	MitM
32b88e34-05d0-4779-b17f-1cee2a9ad710	13185	5683	UDP	7	391	430100	FALSE
2d541d77-c60e-47b4-a815-ae37df02e347	33020	80	TCP	211	1973	181080	TRUE	Unauthorized Access
02c094a2-0c6c-404a-93c2-cd55cb3f28b8	28146	22	TCP	204	3464	423436	TRUE	MitM
a2ad4988-a2c7-4a6f-8c06-500b004ff7e6	59121	5683	UDP	61	242	287012	FALSE
3a4edbd5-1ca1-44c4-a85b-6b8072865601	35874	22	TCP	51	391	462162	FALSE
09c59647-ec16-4162-939f-19af2fe28241	28374	80	TCP	65	693	358281	FALSE
7a5a0400-4977-4eef-91ad-f283324b8948	28496	22	UDP	29	537	462357	FALSE
39d40ecf-b214-4866-b6b5-9df7ab5e6be7	29785	1883	UDP	95	44	55748	FALSE
01c5f7b3-a545-4c4d-85be-19d4f113a442	26375	443	TCP	37	557	750279	FALSE
571f0257-8cfe-40d4-8331-4820b685bfab	24156	80	UDP	99	55	15455	FALSE
cce2ff9d-1338-4d8e-bc41-3994e771c34b	50073	80	UDP	49	325	418600	FALSE
f8af6f91-cd7d-404d-bbe2-72bae990a5fd	16329	80	TCP	271	3785	807840	TRUE	DoS
5948c31f-dadf-433d-92f8-7807a5f0129c	10841	5683	UDP	169	3389	165808	TRUE	Command Injection
602f28ba-ee52-4421-9ee2-c4d3be6dd74b	12285	5683	TCP	45	666	91908	FALSE
be62c883-486c-43cd-9d9c-5214b30afeaf	1441	1883	UDP	83	514	502178	FALSE
2636a603-b05a-4694-ae6d-78ae0c3e8abe	58482	22	TCP	94	336	209328	FALSE
f85776ab-3a58-4105-9631-180b85de2c4a	42600	80	TCP	55	56	42504	FALSE
a8cef1e2-4905-48d7-b0c1-775bbc57078f	21382	1883	TCP	4	109	25615	FALSE
421c5a41-b1a6-4e7f-b0e9-6d41b5568524	4291	1883	UDP	27	283	163008	FALSE
fb0df847-bdb1-4a41-952b-c0f9fb994e5e	18233	5683	TCP	29	16	11136	FALSE
159968a7-826b-4660-a0d7-70801054788e	25076	22	UDP	382	3637	25380	TRUE	Data Manipulation
628116f4-741e-4fc8-aeb3-210e9a464eb2	39537	80	TCP	10	547	609905	FALSE
5ddc0bdf-f1c9-4b04-bb2f-32841fbfe4c5	27116	443	TCP	58	973	664559	FALSE
5c9ce239-62fe-4a47-b1ef-27d460200c10	12362	5683	UDP	3	463	506985	FALSE
353deac5-a9e0-40b4-9899-630b10d52809	1436	5683	TCP	337	3586	6640	TRUE	Command Injection
37cceac6-311a-4dec-8431-3fbf29662801	8567	80	TCP	5	977	352697	FALSE
862ef885-6d7e-41d7-ba5b-c8be6fb64159	41379	1883	UDP	0	268	228068	FALSE
5f8fdac9-eb0f-45d0-bbd7-a469b3c13b9f	34520	443	UDP	55	496	322896	FALSE
f927aee0-d661-4908-99ca-596722c9714d	61716	5683	UDP	79	774	823536	FALSE
204dc781-d231-4750-b0f5-cb6f28e72f15	24572	443	UDP	52	479	533606	FALSE
c94411b2-7c34-4c2d-ac9d-cf012ef04379	28408	443	UDP	265	1508	1204875	TRUE	DoS
7d5435ce-81e6-49f7-be2e-644b91d88cb1	59043	22	TCP	84	85	111435	FALSE
2fa40d55-1c2c-4a2c-aa3b-8eef08a16fa8	45449	22	TCP	14	461	398765	FALSE
fbfebd8d-123c-4a9e-8d54-cafba0b690d1	39780	443	UDP	53	500	336500	FALSE
d7eb8cfa-eb73-4841-a06a-20cfb96ee337	19912	5683	UDP	83	548	223036	FALSE
1693cf1a-c269-434b-8541-705a2843623b	36759	80	TCP	396	3326	1105500	TRUE	MitM
addbd4b2-24cf-4fbd-9cb6-e6b1b4250a37	48319	443	UDP	261	2984	52740	TRUE	MitM
88e23601-0a4d-49e4-93e8-fd789a1d6f8a	52962	443	UDP	26	657	456615	FALSE
2f1283e8-aa90-4c76-b24f-c4e97b8b4edb	49840	1883	TCP	63	7	1652	FALSE
c015843e-caff-43aa-b54b-dd531ddb77ca	18530	22	UDP	21	762	89916	FALSE
5b03d691-2102-430d-981a-cd9dee3756ea	21487	22	UDP	293	3528	127764	TRUE	Data Manipulation
d83306ae-76ee-4700-9f78-84a9b25263a8	18979	443	UDP	12	528	306768	FALSE
db8383b5-920e-464d-ac43-45887fe05906	38865	1883	UDP	57	698	521406	FALSE
47db0780-0ff4-4f3e-86e3-b4f037aedb85	6128	443	UDP	20	288	304992	FALSE
de98a634-c09c-4ce8-baa9-9e802b9e18a1	35935	5683	UDP	28	140	95760	FALSE
5c6f0f85-23c3-4532-b11b-0ef2df074602	60055	1883	TCP	9	767	473239	FALSE
fabc882f-4cce-49c3-8da4-fb6957cab9a7	24214	5683	TCP	35	493	378131	FALSE
aa3b4bb9-f31c-4e9f-a66e-204904fb2cfa	8381	22	TCP	462	2701	280700	TRUE	DoS
92f77626-f219-435e-a5dd-877a30083b21	33503	80	UDP	122	2191	726750	TRUE	Command Injection
479ba5b5-401f-4b88-9721-b8291f26fab7	62500	22	UDP	97	911	321583	FALSE
f3baad77-75ef-4606-b649-0fcc27a26cff	45835	1883	UDP	60	525	639450	FALSE
7eafdafd-371d-4fa5-9df8-f65ada959f10	37232	443	TCP	87	635	694055	FALSE
0483ab8c-ce79-445e-9367-c4e48ea5bc84	21174	1883	UDP	73	348	196968	FALSE
d08875ae-a423-4d93-aac6-e7303a3596a0	6668	443	UDP	147	2914	616170	TRUE	Command Injection
2278c251-54f1-4b37-afa2-97cc1c3c6f60	44310	5683	UDP	91	808	745784	FALSE
e66d0ff2-79ab-4a3c-bb5f-c18e90957a29	48344	80	UDP	16	401	264259	FALSE
7a5d2f5b-8d46-411c-a632-a1420c6e08a8	3938	1883	UDP	57	298	119200	FALSE
e53b2671-7405-400b-9a76-e9589c86a15e	22376	22	UDP	50	561	592416	FALSE
55dc424a-6334-44b9-99f8-b212f33079ff	56093	5683	UDP	91	795	898350	FALSE
0e3349db-ec39-4b2a-8c2a-f7d9ebec1bce	47376	80	UDP	37	876	595680	FALSE
f404072f-ae33-4651-964e-ccfb9f021f5c	45936	80	UDP	174	2542	240084	TRUE	DoS
23c37969-9726-4def-bc24-ebc382221faa	15421	22	UDP	22	572	108108	FALSE
0cc7b29c-89c6-4e49-bcb5-b5415aeacd27	42579	22	TCP	89	129	36120	FALSE
38ab37d5-0199-417c-90c6-29fa8578fef3	47983	5683	UDP	98	478	210320	FALSE
3a285ffa-e8ad-40f8-b409-64fba57a49c7	1752	5683	TCP	4	343	256564	FALSE
66a9f616-c026-497d-b565-2aef343c5848	51541	80	UDP	59	230	55660	FALSE
cec4eaa9-9958-448e-9107-4aada646148c	54668	5683	TCP	99	891	841995	FALSE
abadff75-5c11-41a5-8a9d-a8f3f206dbbd	1722	443	UDP	50	325	204425	FALSE
f8b5b01d-55ab-4720-8b28-5bd21ebfd5dc	40978	22	UDP	35	626	835710	FALSE
bf16977a-1c7d-4c44-912b-9395a52a6ccf	48304	443	UDP	74	279	305505	FALSE
1a2fbff2-e37b-4caf-9f84-b332b0e23689	14947	80	TCP	27	154	40194	FALSE
37f8a912-f8d7-42ce-953e-12898ad39489	17803	443	TCP	99	394	72496	FALSE
59688112-45f8-4e50-b665-23c0acddaa27	64956	5683	TCP	4	662	501134	FALSE
4becd1a5-c8bb-4658-b127-a27dcef5e18f	8424	22	TCP	7	276	322368	FALSE
98d6a8d2-2d64-41a0-9f50-56905ae8a64f	25490	22	TCP	54	941	425332	FALSE
0f3846c1-7a06-4ad0-9dce-978f464f33a4	37963	5683	TCP	71	221	131053	FALSE
86c3943d-faaa-4024-89a0-c64860282b58	5384	5683	UDP	386	2534	281880	TRUE	Command Injection
670f3355-b869-4775-9e43-d4d45d6bbfd9	36294	443	UDP	11	602	689892	FALSE
6b5320b3-900a-436e-985c-e0ae841bcb11	60187	80	TCP	42	563	337237	FALSE
323f1a2d-98b0-4c7e-9a59-1c478f2ee005	18125	5683	TCP	77	135	132570	FALSE
45f39fee-0645-421d-8628-7f39f3873477	52958	22	UDP	500	1391	196168	TRUE	Command Injection
9f76fc93-2d5e-4508-a88c-d2c24efb0f9a	33331	80	TCP	271	4632	1030620	TRUE	Data Manipulation
2842e6c4-0237-47b5-9565-647e8ddd55ad	55122	22	UDP	70	660	224400	FALSE
6045a23e-7261-4f6e-9159-28ba7b8d8f3e	61945	22	TCP	17	856	1230928	FALSE
447c3733-be3d-4753-86a8-dd40f5076999	6510	22	TCP	71	380	159600	FALSE
20a6e02f-14a6-4daf-b1a6-7419bb1d6a04	9359	443	UDP	0	377	399620	FALSE
af9bce14-1408-4bc6-8f70-246b6b15229b	22388	80	TCP	16	910	253890	FALSE
b353cd49-8436-411b-a222-ee85bd6b5e8c	61508	1883	TCP	36	776	1029752	FALSE
fffdd15a-d5a1-4737-9c70-60745069ca2e	57442	22	TCP	385	2943	263040	TRUE	Unauthorized Access
378ad1b6-538f-4a72-9a6c-6c2dcc5ddcd1	38283	1883	TCP	337	3691	1020096	TRUE	DoS
323cd6cf-38c2-49a8-8f07-d3eaf37fdef5	24600	22	UDP	9	238	255850	FALSE
ee01ca54-35a6-462b-94fe-651ee728e8ee	32691	5683	UDP	66	405	423630	FALSE
08da5a4c-d63e-4cce-bf05-fd6c76ea352f	12154	443	TCP	32	283	376673	FALSE
85dfd229-ac12-4b7a-a79f-578c9d9385e3	22996	1883	UDP	173	1389	4356	TRUE	Unauthorized Access
1cdd66f4-6991-4067-9503-03e479cf1edd	41443	5683	TCP	67	742	540176	FALSE
b38dc626-6f34-4b54-bc36-df012f9f9d8e	53812	443	TCP	47	772	866184	FALSE
eab3d282-00ea-4e5d-ab07-443ae03634c2	61590	22	UDP	316	1748	1253540	TRUE	Unauthorized Access
411bd97c-7db8-45d2-975d-0c17bd8cac43	2191	443	TCP	409	3911	593880	TRUE	DoS
9486b3b8-c7fc-416d-99be-e5a122b6a57b	28216	1883	UDP	89	802	502854	FALSE
09a8b519-c9c0-4eb3-9be0-6fc86c761c99	2086	80	TCP	46	482	76156	FALSE
5c89c96c-aee5-448f-9884-9081e5ebc620	19564	443	TCP	8	48	26496	FALSE
e5fa4f5c-391d-486e-855e-ac773ce9be71	25268	5683	TCP	4	904	505336	FALSE
b4fdcb30-5b10-4734-9b34-9e4a469097c9	22569	22	TCP	450	1636	274089	TRUE	DoS
92c41af9-3424-4a78-bd95-350f3644c2f9	22713	5683	UDP	36	74	26270	FALSE
b7e17e27-e85a-4389-b5b6-83d5b51275c2	12198	5683	UDP	12	79	33654	FALSE
10d472f0-d023-4b48-b093-9b81058f0ecc	23949	22	UDP	48	548	366064	FALSE
a26576e4-efc1-40e9-8baa-efa04c0981b1	61662	80	TCP	86	504	55944	FALSE
7ea3d0b9-d553-4545-acc0-8243d4750abc	38521	5683	TCP	38	466	332258	FALSE
3f409f24-6860-4e03-96c6-dc68498ba014	10372	1883	UDP	442	4253	91350	TRUE	DoS
5d27c592-c39e-4d6a-bf6c-144da34aaac1	24738	80	UDP	17	221	87516	FALSE
ebc8e776-44e5-4ffe-9a5a-70012d5a095e	39126	22	TCP	199	1716	32781	TRUE	MitM
a2e8ad60-ffb3-404c-96cf-78eaaa35bae4	9948	5683	TCP	16	400	176800	FALSE
268d22e3-980c-45f0-a40a-4d05fa7a838a	38122	80	TCP	363	4585	870796	TRUE	Unauthorized Access
6f559e01-fe95-4272-82f5-f0fad52b42e6	25418	1883	UDP	73	720	978480	FALSE
ba7e8afe-a1f1-4c57-89a4-202ecd8bdcea	7825	1883	UDP	93	398	100296	FALSE
73221adc-cd90-4d25-bc69-dfbe653dd283	38638	22	UDP	30	514	698012	FALSE
a77e4d41-287f-4257-a56c-f13e2fb178c6	7755	443	UDP	261	3207	242056	TRUE	DoS
e3d4595f-3b0f-46aa-9440-0434dbdb5623	49160	80	TCP	7	467	272728	FALSE
651db9f2-4efc-468f-82cb-27fadad918b0	24649	5683	TCP	244	3729	997920	TRUE	Unauthorized Access
687090e0-5b96-48f3-ac94-57e769ae71d8	18361	5683	TCP	83	548	135904	FALSE
9cd7fbb8-c0b4-4303-b5b2-b3b7c328b81d	36331	443	UDP	13	712	725528	FALSE
012d743d-ad39-42bd-b18d-57f4a5fc2f1d	8080	80	TCP	37	674	444166	FALSE
92e0b1ba-9d37-42b9-8df7-886bc0e7a850	12540	5683	TCP	350	3527	139971	TRUE	MitM
4bf6faa5-e346-4506-a1a2-aaa9812e0552	45285	5683	TCP	100	985	745645	FALSE
d716792e-c1f8-4a0d-b725-28a2df3b3c63	2566	1883	TCP	37	1000	1448000	FALSE
4409cea4-940f-42a4-9c2e-64ef479b8ca1	22701	5683	TCP	38	376	206048	FALSE
a6f64615-bc2a-4c8c-bb5b-26aa9103f2fb	47756	22	UDP	62	670	498480	FALSE
203df5ae-0e22-41b1-949b-8d46eb91b819	51367	80	UDP	118	2622	814242	TRUE	MitM
cd000c0b-822e-47a9-83aa-a3cec7ba29b4	40105	443	TCP	64	501	241983	FALSE
eb29d230-edbe-4183-af67-7c1279dc9345	63880	22	TCP	27	233	234631	FALSE
14843c88-7de7-49c4-8457-c15c42b928a9	28593	5683	TCP	77	993	654387	FALSE
74455abb-49b8-493f-b4f5-f35a92c8ffc1	24346	80	TCP	5	283	32828	FALSE
db59ff6f-1c2f-44fe-aa6e-ed9939d40233	20089	1883	UDP	100	226	247696	FALSE
67b09a71-dbd8-4fe6-aef4-8b815189b08d	59585	443	UDP	8	540	750060	FALSE
3f6196f0-3452-4ee6-b5a0-3feac57bc358	18948	1883	UDP	9	305	335195	FALSE
809b2dbd-fa36-4856-95d6-fa1451cdfceb	23580	5683	UDP	52	355	121765	FALSE
08ca81cf-2b4e-42eb-aa8a-ed16dc3ddcf2	61604	443	UDP	97	478	296838	FALSE
05ab2c2d-08d9-413d-9a26-0a08402c6df0	55717	5683	TCP	428	2867	57670	TRUE	Unauthorized Access
765f8eb2-3722-4801-9672-9f93f1caf73a	27986	443	TCP	48	453	249603	FALSE
127e75df-e226-4894-bef3-c5970ef38df1	29319	80	UDP	34	357	297738	FALSE
f260df0a-9843-47cc-a1c6-97209f097a2a	14831	443	UDP	55	285	44175	FALSE
776fab1e-ea7d-405b-9ca9-79ed6761db09	43372	1883	TCP	384	3688	454608	TRUE	Data Manipulation
0174eab5-aac7-4497-a842-c4c6f10d7820	27456	22	UDP	23	519	665358	FALSE
f1704688-0da0-40b3-86f8-02dd3614d9b8	18773	80	TCP	380	4530	11570	TRUE	DoS
08fad6b5-db4b-4359-b12a-811d3182cc69	42483	22	UDP	28	638	537196	FALSE
a9146260-399a-4f6b-9f2c-35b67036a0ce	27280	1883	UDP	97	451	312543	FALSE
dcc915d1-b329-44e0-8481-835c9eecf303	58878	5683	UDP	56	189	154980	FALSE
9f4a0030-7b61-484b-835d-b751a944153e	41286	1883	TCP	96	575	557750	FALSE
931cdc84-3b07-4b5a-a64d-1ec82c09ea5d	38104	22	UDP	35	648	539136	FALSE
33dc24c2-66c4-4fd9-a7b4-32e9f80433dc	2348	5683	TCP	1	56	8400	FALSE
f7dcbe62-a3fe-4889-aceb-3dfd18303ae4	26755	443	TCP	18	875	672875	FALSE
2253faf5-c905-4aee-a99d-7f3ea3af7f9d	60195	443	UDP	281	3067	395850	TRUE	Command Injection
7b0e34bb-0da7-4a07-9a93-4fdae9ac23b6	36933	5683	TCP	22	725	497350	FALSE
1d697e1f-81f8-4f5b-9019-10c7ad494b8b	24827	443	UDP	486	4956	1285	TRUE	DoS
73288867-4ef6-4089-86c7-8eaac1b01521	20894	5683	UDP	58	806	220844	FALSE
9d402167-495e-4935-8dff-6216dedc9e1e	35602	5683	UDP	37	838	267322	FALSE
8189169e-41fe-4b77-9f33-6a38837ae789	7612	22	UDP	74	57	53409	FALSE
38f6d51a-462e-43f1-a27d-e37d6698dc3a	53099	443	TCP	72	542	97018	FALSE
5bea2875-e1d8-450c-991f-517cda234369	39093	22	UDP	45	201	62712	FALSE
227271df-88b3-473e-9bea-a8a94aafa3ea	27814	443	TCP	74	394	266344	FALSE
911ced89-9f89-439f-940c-737935638c95	54362	5683	TCP	100	359	276071	FALSE
32aa5726-13ef-4c19-96ef-fc6e82a44a4d	26313	22	TCP	93	419	346094	FALSE
2d0ad3da-5780-4d9c-bdc5-31636be452d5	56153	1883	UDP	212	2714	125706	TRUE	Command Injection
06a03b8f-d24b-45ca-80b6-f1e53cee9166	29202	5683	TCP	37	400	596000	FALSE
8b81d29d-dc03-43d3-a8e3-20185b74c472	29734	443	UDP	50	442	541892	FALSE
9d24608a-211c-4f87-994e-e18b89117e56	16509	443	TCP	0	944	959104	FALSE
f3e25706-a18d-47ca-8770-53007818a10b	45506	5683	UDP	60	293	61530	FALSE
3413f438-a845-4f23-9186-85e76fd0210b	21676	22	UDP	6	879	1290372	FALSE
7f1c99ed-8de9-4fcb-a0a9-8ebe9ce30b1c	5772	80	UDP	14	974	792836	FALSE
7fb8f20c-ca5f-4f27-821b-3b6e5a6c0929	22257	443	UDP	358	2449	729265	TRUE	Data Manipulation
89aafce9-2a69-4c32-8874-db137ac1277e	10459	80	UDP	195	4630	208380	TRUE	Unauthorized Access
d08bf846-d29e-4c64-86f0-d8c574d5e10b	4733	443	TCP	45	75	101400	FALSE
d3328b4b-e3ff-44d2-b65b-75d8edbd063f	59449	22	UDP	11	334	224448	FALSE
b8e7dd64-0a63-4539-855b-1e3ffb10d7da	31379	5683	UDP	78	978	142788	FALSE
862b8b1b-c401-41a3-bbc6-dc6ee265e6f4	56795	80	TCP	10	581	830249	FALSE
7ed6b4e6-671b-4d1f-8e56-6d1a1d53b457	58823	1883	TCP	70	219	278130	FALSE
55d8f900-80ef-4770-9cc4-90990a544691	14140	1883	TCP	50	408	391272	FALSE
3d176935-b4c9-4ab6-8a25-4801a7dc61fe	26494	1883	TCP	209	3612	423584	TRUE	DoS
bc02a284-3733-405f-8499-85a64b699c31	43368	5683	TCP	314	2225	72670	TRUE	Command Injection
ffa26f91-c05e-4fdd-a518-1de80d204b9b	43942	1883	TCP	225	4150	342628	TRUE	Data Manipulation
4ea7fcb0-c325-4e76-a9c3-eba43048a2c6	53248	22	TCP	74	311	89257	FALSE
8068bef7-74a1-4f54-8cd3-723235963963	40322	5683	TCP	79	296	122544	FALSE
7fcf6180-b476-4414-847e-75ea36556da3	43980	22	UDP	64	417	345276	FALSE
f4372cb1-effa-44cf-95d9-e41c791c97e4	15707	22	TCP	23	450	651600	FALSE
ce434df8-3da0-4c14-b551-cf7a552030a6	62653	5683	UDP	71	323	39083	FALSE
0ac1fa6d-b413-421f-a452-b3d60f8e7125	1528	1883	TCP	37	86	18834	FALSE
f5afcb77-982a-4353-a4cc-5870efd5d837	35006	80	TCP	61	136	35360	FALSE
beaf556c-6263-44db-9969-e0d8bedddfa0	35323	22	UDP	22	708	459492	FALSE
7fe045b7-c6a1-4620-83af-9b2bbf2b0d59	29040	1883	TCP	6	611	692874	FALSE
e01fb2a8-6e72-4f24-b814-b0ed56ea8659	24984	1883	UDP	99	75	44475	FALSE
15da1d6b-63a9-469a-b5b7-e6a3ec4ae270	34615	1883	UDP	38	618	855930	FALSE
edb20958-e24a-438b-b2f6-53c2e1cd204d	18336	22	TCP	263	2275	193304	TRUE	Unauthorized Access
77c4cf22-9c11-4987-8384-2a750b2c1858	38821	80	TCP	32	69	53199	FALSE
f9a705e9-7cde-4896-9adf-dfcf1b9bbaec	47220	5683	TCP	78	855	849015	FALSE
96231b2f-89cc-4430-ad58-6be2fa7c957b	50309	80	TCP	53	68	58004	FALSE
70fb0bcd-304a-496d-bf4e-91c643829d93	3129	5683	TCP	274	4973	453862	TRUE	DoS
22562562-620c-4b9a-9be4-ba3227e102f6	37419	80	TCP	86	363	254826	FALSE
ee992c84-5767-494b-ad1b-6448b8965c09	46764	443	UDP	39	357	508725	FALSE
f2117692-79c4-43b0-9855-78a355ee5b4a	65183	443	UDP	61	446	237272	FALSE
32cf1c67-5015-4ab8-aca4-a4f481c2831b	23724	22	TCP	391	2864	48925	TRUE	Command Injection
7a21823b-1d09-4281-a96b-2f60c5ee2821	35644	1883	UDP	23	409	509205	FALSE
1479b6fb-4802-4faf-9bf4-061e60eba20b	38702	5683	UDP	13	371	455588	FALSE
7483100d-0361-4294-8fc4-9af566f2e95f	63636	443	UDP	50	703	884374	FALSE
c2537007-3b49-41bf-9a93-5d0545849c11	21583	443	UDP	36	615	701715	FALSE
701f1b30-d3bf-48da-91e9-f18ad9371d50	28533	80	TCP	48	654	304110	FALSE
0fb8c48b-4ca9-449b-83dd-f8b5c406b046	28884	1883	UDP	11	190	150100	FALSE
5633cc96-476c-40b4-b15c-7220e9aa1932	62666	80	TCP	495	4954	1069152	TRUE	MitM
0ab98cf4-a450-4e49-892f-2996848b52ed	12027	443	TCP	51	527	772582	FALSE
1bd0614a-4870-4709-9a65-65c5e61f821f	22756	80	UDP	92	794	154036	FALSE
612a6dff-4910-434e-b602-ccfa6875ee88	64163	443	TCP	385	1476	130626	TRUE	Data Manipulation
31877151-f154-41d6-a48a-35562d87d68a	26850	5683	UDP	31	898	756116	FALSE
c0ecef63-6d5c-4f1d-a070-f1a8c52b20be	31378	5683	UDP	55	98	109270	FALSE
06eae0f8-689b-40fd-be5d-3a963d036ef6	14867	80	TCP	468	1879	1168551	TRUE	DoS
5e23dd11-9f50-4c82-a7f9-835e2d4e05f2	45496	22	TCP	340	1884	346210	TRUE	Unauthorized Access
de757731-97a3-47e9-9ec7-e9a1a9d7f8c6	49553	443	UDP	89	977	338042	FALSE
c8e65ccf-8c96-448c-9851-fda8a72da9a9	7214	22	TCP	95	390	204360	FALSE
2e1ee530-2847-482a-bd6a-5e19c5abedae	18664	1883	TCP	35	952	341768	FALSE
8a511dbc-7a8c-44ba-99c7-92d58e5da735	53552	80	UDP	424	2381	350200	TRUE	Data Manipulation
edf4c7c8-b75f-4dda-8512-13365562b4d3	39437	5683	UDP	83	978	787290	FALSE
e09bc4e7-00a1-4c49-8500-a129ee16d44f	63630	1883	UDP	380	1683	360804	TRUE	Command Injection
63803d16-ae73-478b-b9c5-9ce62c9f952d	53662	1883	TCP	474	3541	468796	TRUE	Data Manipulation
f62d984e-8f79-422a-a866-336c932aceb3	53760	80	UDP	88	491	141899	FALSE
91464d9a-5771-47c3-8e18-7eeb20d1f45a	43380	80	UDP	98	11	14223	FALSE
d7d0d591-b928-48bd-a7c5-dc4349a35026	45621	5683	TCP	40	897	1335633	FALSE
22a73641-0172-41d7-892f-7bd0c6bb886c	41845	1883	TCP	96	173	28891	FALSE
2d8c9999-d295-4472-9453-8c556ac10f74	4354	22	UDP	66	478	188810	FALSE
a815c5d4-70b2-472a-b9f2-d07bf2cdafb7	20111	1883	TCP	49	622	103252	FALSE
d21878bc-438e-47da-a8e0-9afc66f58e57	42454	1883	TCP	94	666	311688	FALSE
cb49e84b-d846-4b0d-a547-dc354cf5b433	25528	443	TCP	17	298	407366	FALSE
e272cb84-ed03-480b-a2fc-39049aa32b16	8138	443	UDP	92	955	709565	FALSE
d6aadc75-6530-40c0-8db3-284420b8afd9	14347	5683	UDP	96	843	365019	FALSE
6aa21804-dbce-499a-a148-b37686d2ebfd	35145	443	TCP	43	245	320215	FALSE
87df85e8-9c37-4467-8ad1-d8459a74a7b6	11999	1883	TCP	198	1781	143616	TRUE	MitM
8a543a58-4a14-404e-96d5-03328b48635e	12047	1883	UDP	255	3428	726933	TRUE	Command Injection
651f07db-e94d-4d43-ac02-862fa3fe332e	22471	1883	TCP	451	4940	583968	TRUE	Unauthorized Access
43b7d547-4924-407a-baf8-fc3380955319	25957	22	UDP	58	248	335544	FALSE
04d95041-97c6-4d2e-9606-2eab308601d2	61387	80	UDP	41	994	1286236	FALSE
a24073a5-4936-43af-837c-1767c69046b0	24983	443	TCP	100	393	58164	FALSE
0336462a-21e7-4e80-9cbc-0ea41a10f6c4	1691	1883	TCP	98	785	449020	FALSE
92f99e7c-3b71-4cfd-9263-31dd0ccd6936	54644	80	UDP	84	848	753872	FALSE
765afc43-7a6f-4513-be91-d1e4a7a0b121	30727	443	UDP	30	400	484000	FALSE
10d96645-0555-4b56-9d24-a1e7295ac4b7	10361	80	TCP	50	615	407745	FALSE
9c7a892d-298c-4af2-96c2-c2c456c2c0ce	47451	5683	UDP	89	160	43360	FALSE
795121cb-d0b7-4506-b0da-691e53b8980b	56995	1883	TCP	4	556	413664	FALSE
99b67e8c-d76a-44e2-ae2b-8cbffa99208b	62553	5683	UDP	9	982	178724	FALSE
a221ce12-9f5a-4a4c-aa2a-c2a90034fbe1	37511	5683	UDP	76	362	281274	FALSE
e67f56ac-f42e-473e-b145-d682dc3d54ab	20153	1883	UDP	80	122	163114	FALSE
96fe5f58-4d60-4ad5-bcda-0f85413f6e5f	41275	80	TCP	60	460	434240	FALSE
4cc225ed-1bb5-4388-8fc7-0fac0c853b8c	32945	5683	UDP	5	129	27090	FALSE
f90e76c0-d65d-4d3f-9967-15b4d186f893	34331	443	UDP	273	2147	391920	TRUE	Data Manipulation
22843496-6ff6-4198-bab3-0a7f6fe1126b	28379	1883	TCP	17	260	173680	FALSE
2e9c2036-139d-4691-9bf0-114212c47e5e	38756	80	TCP	478	4005	75708	TRUE	DoS
bb2b5ded-c3cb-47b9-9ef7-3227b2085835	62504	1883	UDP	65	154	65604	FALSE
3fd4b8ec-8d82-430d-b465-4929602a2889	5859	80	UDP	122	2012	177145	TRUE	Unauthorized Access
ddcaa992-03e7-464d-a973-bdb9ba6603a6	21183	5683	UDP	79	815	480035	FALSE
5057407c-7597-49b1-afe3-01bd01455bac	39834	1883	TCP	81	609	464667	FALSE
6081a541-39bd-41d3-a561-27c6d809bcb3	48629	443	UDP	33	636	735216	FALSE
b80da247-53d4-45bc-b2a9-5f2ed00dc23d	57278	443	TCP	40	990	1365210	FALSE
92fb13b7-b9e3-4e75-838d-e76b0ab50e06	41104	22	TCP	33	86	17372	FALSE
e1567317-e368-440a-b7ff-0ba25c46ce46	39112	22	UDP	42	95	46550	FALSE
f560b1c6-0c13-4402-a328-35b8d7161c3e	14240	5683	TCP	396	3096	130788	TRUE	DoS
4751a5d7-9e75-431f-a3b9-c983d00cedd8	56308	1883	UDP	495	3464	466922	TRUE	Unauthorized Access
f72adbce-e75a-47ed-b7e8-f584dd1da70c	58067	5683	TCP	34	851	787175	FALSE
c8d8d897-3846-4dde-aede-86739c9cbacc	60876	80	TCP	7	483	548688	FALSE
daad7b38-728e-4022-bf3e-9a658ff83fc3	36571	80	UDP	72	122	15982	FALSE
06c953c5-2afe-45fa-9ecf-94816979f172	32495	80	TCP	364	2470	640395	TRUE	Unauthorized Access
39c44455-0ed7-4db9-9639-f4d77f2e4ef9	18332	80	UDP	32	464	454720	FALSE
5106d3ac-e51e-47ef-a6e6-90d4ca83dd46	28556	22	TCP	33	51	12444	FALSE
8c7f5fd8-849c-41e2-995c-355dcd73117c	35373	5683	TCP	61	138	43470	FALSE
c2437d1f-02de-4298-91df-4ae674a2f2a6	57890	443	UDP	438	1476	6318	TRUE	Command Injection
9b603565-bd31-4f61-9674-56c2aa2ebc25	53500	443	TCP	326	1500	396760	TRUE	DoS
624b5241-24ee-4393-9de1-ef9d1df10373	46469	443	TCP	77	275	381700	FALSE
0cf413b7-45e6-4ab9-9c5d-93d91510eb9a	6737	22	UDP	58	902	874940	FALSE
20c2b197-b95e-440d-8ad3-01a170623312	57202	1883	UDP	16	456	353400	FALSE
13c82779-6d0c-4cc5-a925-38c071f14878	50431	22	TCP	68	867	182070	FALSE
bc92f411-fc56-4437-bcb1-cb478c15a4c7	5828	22	TCP	1	264	321816	FALSE
08f53525-7aaf-4c01-9953-e94cfbee1815	52014	5683	TCP	25	543	393132	FALSE
c821ed4e-b1fc-4577-b2e4-45a7175347d6	11160	22	TCP	81	318	384144	FALSE
743909cc-8659-4400-9b1c-40e32f3d3432	64961	80	UDP	82	722	682290	FALSE
199bdc8f-3ec3-42b8-92e9-590dc9993e62	1033	80	TCP	90	660	784740	FALSE
4b38145d-aa5a-41a1-990e-240aaf2e2a2d	20279	22	UDP	58	456	212952	FALSE
209f02d8-0219-4081-bf7f-c1ba26737030	59165	80	UDP	81	889	340487	FALSE
27481738-9b88-42a3-a643-7c0ad4b7db0f	24817	5683	TCP	91	346	498932	FALSE
ffcd1e7d-e19d-4b26-9206-b552000d112b	57594	5683	TCP	98	502	373488	FALSE
420930fe-7b80-4a9c-a6f4-c6cf39e61d2d	30572	22	TCP	15	325	448500	FALSE
d0e7c127-f627-4e6d-90f9-e1d85cea2412	38916	1883	TCP	90	960	574080	FALSE
28b02627-8b2f-4617-97e9-b1ee3d936620	2039	443	TCP	57	260	57460	FALSE
e95041f8-da9b-468c-b1cd-1969f5b42ca0	60192	80	TCP	42	9	5391	FALSE
d5eba0f8-f9ad-4efd-a6eb-2287e11735d5	62837	22	TCP	74	351	69849	FALSE
cca1c0bf-227d-4864-ad9e-bae6d757e561	28736	443	TCP	16	991	1261543	FALSE
4e319096-4896-4c9b-b095-a0a16df8e951	35985	443	UDP	4	117	36036	FALSE
09b04ab4-3e3b-43a9-a1df-149cd5f8d47c	9439	22	UDP	83	726	194568	FALSE
7eb2c1a5-0579-4227-9696-48522bd4846b	47342	443	TCP	467	3683	811442	TRUE	Data Manipulation
dc6a8624-93f6-413e-a427-d6c7df98ac2e	48304	443	UDP	33	386	224652	FALSE
f8735a87-ef86-4f87-b7ba-e7c58caa6af8	64266	443	UDP	98	417	332766	FALSE
85b05133-ca2d-4e84-aa22-789d072237ad	63316	80	UDP	315	2555	530950	TRUE	Data Manipulation
c5d12848-2587-42c5-ac6d-e3e4c4744fcb	24857	5683	TCP	25	590	862580	FALSE
0ac6b7de-7449-4dbd-a977-0d0ce2c62f96	5182	22	TCP	16	871	559182	FALSE
22bfc59e-0498-44a4-add2-776ee00329f1	63704	22	TCP	13	652	91280	FALSE
e142b356-b486-49c8-abe6-d4cb13857de0	21333	5683	TCP	439	4992	366168	TRUE	MitM
5b8ac0f7-5d97-4bbc-9710-88aa08b30dcd	7994	80	TCP	98	765	939420	FALSE
92f5d225-1b2d-4d07-b9db-28df84fb8b86	7962	80	TCP	111	1557	860536	TRUE	DoS
80353574-726b-485e-bfb9-fb8dda8cf653	22192	1883	UDP	73	576	794880	FALSE
72d0dce7-eb2c-405c-9eba-e2c4c20b6db2	47564	443	TCP	22	134	189476	FALSE
e7196412-0302-4ed3-9ddc-7705c43cb151	21408	443	UDP	9	887	722018	FALSE
db1981df-6319-40fc-9d26-f704107f61a4	19041	80	TCP	57	786	86460	FALSE
14f6dca8-7b6b-430e-b240-d154393b1a3b	11368	80	TCP	77	374	418880	FALSE
dcfb3ab3-6b1c-40be-80cf-23a84ecab9ed	41058	80	UDP	126	4901	196248	TRUE	MitM
50019795-ed21-4970-af62-28b29ac5e130	9726	22	UDP	29	103	118862	FALSE
bbb3ab37-4e21-43cd-bb21-67ec5c8b8c10	1408	22	UDP	58	626	641650	FALSE
08788424-5d69-49c7-b938-ed52e1e0f87f	1428	1883	TCP	271	1555	403750	TRUE	Data Manipulation
a90390a2-5a85-405b-9e35-d8fea3904fbe	41967	1883	UDP	295	2978	965774	TRUE	Command Injection
cede148f-5db2-451c-a8d6-9a214652ab79	48950	22	TCP	4	724	608160	FALSE
ddc098d9-90a0-4fe2-8271-eae860b01126	30213	443	UDP	17	320	197760	FALSE
51a74058-7fbb-4b7a-87eb-f0e7e2c39c4b	13787	1883	TCP	33	546	56238	FALSE
2f3ff2d9-541c-4b1c-8336-839363ef78ac	19408	443	UDP	87	937	204266	FALSE
18b21d3d-4b7a-427a-a0da-a0f4a4492bfc	61124	80	UDP	84	340	53040	FALSE
0807cb42-d015-4265-b1e5-d59618e00cc9	33630	22	UDP	34	705	897465	FALSE
f04be6f4-9f4e-43ba-8bb2-6e28ef2b281b	10884	22	UDP	66	572	411268	FALSE
8882bdb0-2775-4c77-9d7d-e3ed493c3111	39781	443	UDP	70	682	474672	FALSE
f34861e8-5fda-4e29-8262-5fa2a1d5bd54	16130	443	TCP	89	722	628140	FALSE
3b96a752-4a35-4295-89b0-62cc1246e54d	51636	5683	TCP	89	325	379600	FALSE
5b1d74d4-0edf-4bdf-8a81-edf270ec6589	24598	443	TCP	63	490	193550	FALSE
4f0d75cb-5d54-423e-b003-cc73cff7a817	24548	80	TCP	54	830	734550	FALSE
bfb6fefd-fb6c-4d8d-abfc-e8d571bb8b17	4660	443	UDP	63	237	150258	FALSE
60e2d12b-0e72-4ec4-8a24-d28a5b6612b7	11940	80	UDP	31	958	301770	FALSE
5d5cee6f-1407-4fd8-a333-aa813f334ac0	5833	5683	UDP	7	882	131418	FALSE
7d014eb5-8ef6-4a58-8868-2b1abf341e09	33225	5683	TCP	82	180	189000	FALSE
1f2699c3-ed6b-4cf2-97f4-3d78c80fb31a	54354	443	UDP	20	251	208079	FALSE
d8d35d72-fe69-4061-a4c4-41906ca7127d	14480	80	UDP	356	2988	1024550	TRUE	Unauthorized Access
d16a730e-02b9-4721-a00d-c77e51662ff2	49236	80	TCP	17	46	64768	FALSE
5219c6b5-dd97-4133-a504-a7124b3caf59	57421	1883	UDP	86	17	11696	FALSE
27338c43-95b0-4193-8c8d-88df77c1f53c	56776	1883	UDP	61	903	745878	FALSE
5837c376-2011-4fea-b944-6f1dfedb3887	39789	22	TCP	247	3769	298300	TRUE	DoS
246785cb-c679-4723-afe0-b6811b4ade2f	35840	1883	UDP	81	363	108537	FALSE
93c6c302-35b1-40ba-8452-7a77c6723be1	46130	80	TCP	87	991	1321994	FALSE
2e420c5b-8816-44b2-8adc-6f3952ce6b44	54956	1883	TCP	36	547	312337	FALSE
45a9cffb-6be3-497c-80f9-c568e58dff30	18124	5683	TCP	19	237	327771	FALSE
f60d91c9-4991-4c99-ac80-360249e34c3a	58115	443	TCP	14	81	41310	FALSE
6a2e1452-9c83-4c72-8096-b0d43627ba44	22973	80	UDP	72	598	309764	FALSE
b6ceaa56-1670-4b4b-92a6-7edf0dd56021	5568	5683	UDP	43	683	368820	FALSE
34d2adb4-edce-4906-932a-27a49cb6fc53	38768	1883	UDP	38	507	615498	FALSE
6ce2b864-78a3-401c-ae8b-af69829e7f84	46567	22	TCP	36	119	27489	FALSE
c0dd1491-45e9-457d-bf88-3108c5d691e7	43807	5683	UDP	41	952	442680	FALSE
2f7b58b6-2f48-4987-8bbd-c6a7e6c6237e	27681	443	UDP	99	74	89392	FALSE
f1a1abfa-4ade-4f7f-ada0-d22014410125	37211	22	TCP	41	886	1019786	FALSE
992e0b83-c84c-4401-b8f5-6bf132ff4b9b	48222	22	TCP	38	429	407550	FALSE
865e7e9e-011b-46ea-a74f-870d50eb17d3	8263	80	UDP	6	108	68796	FALSE
7238545d-3b29-4e16-8b78-93e45d77aa3f	59942	1883	UDP	21	664	962800	FALSE
9c005676-9abe-49e6-8e67-3fb86bd0f090	15513	5683	TCP	40	934	1168434	FALSE
0525a785-4f77-4c2f-b28e-1d3961f7b501	50425	5683	UDP	373	3028	409331	TRUE	DoS
b8132453-f6e1-4aea-a858-1559b6b81acc	59041	5683	TCP	1	59	57938	FALSE
24b570e3-a23a-4efe-b222-0e312793e4d9	62901	80	UDP	230	4552	52360	TRUE	Data Manipulation
ef941d22-3a19-4249-80b1-7bc81ff92737	44149	443	UDP	15	277	305531	FALSE
20f4c30b-17e5-4fbd-a0f8-1b02053a329e	50946	1883	UDP	0	976	410896	FALSE
534c114c-a16f-4cce-bad8-9eb14267d043	29562	1883	TCP	25	996	1215120	FALSE
891d1c54-ea12-4c5e-917f-ecb634761445	33073	1883	TCP	445	1751	406881	TRUE	MitM
5f8cad86-e29a-4ffa-b8dd-bba12a6786cb	38155	1883	TCP	5	851	262959	FALSE
d7e43e87-a0b0-4398-94c2-b805b53debe1	43968	1883	UDP	32	185	85655	FALSE
cc41b51d-e840-4ae3-a03e-176c138100d1	51253	1883	UDP	53	374	334730	FALSE
a3dc61a2-26f4-4d2a-9db9-b1941d741cd2	9451	22	TCP	354	4298	709095	TRUE	MitM
fdd2c870-5b3f-40aa-a415-258a6aa07269	42372	22	TCP	52	722	170392	FALSE
a928a890-01ef-4f7e-a53f-b5981e9f4b02	61405	443	TCP	99	819	1190826	FALSE
e715a5db-74ba-478a-a458-6a6573fe39f2	25309	22	TCP	60	608	429248	FALSE
91efef8f-67dd-4f53-abb8-d01132a0f671	38650	1883	TCP	332	1195	935244	TRUE	Command Injection
b48e842d-493c-4ab0-96ee-059187e08ada	43832	1883	UDP	26	2	1626	FALSE
9a1cf40b-39d1-484e-b06f-e6673aa69003	23952	1883	TCP	23	420	609840	FALSE
b75edc04-5e41-4137-b5ab-b4884a46cc08	54895	443	UDP	68	460	562580	FALSE
e463a0d9-0b53-461f-a5c4-59697da88ea9	20222	5683	TCP	6	261	339039	FALSE
61d8f72c-5b58-4fa8-b12b-6dc3f984f8a5	20782	80	UDP	76	934	1230078	FALSE
eb84f861-56cb-4754-a4a8-65603ee67087	16278	80	UDP	11	575	343275	FALSE
22c2f737-f395-4941-8159-67a3ed363874	45262	5683	TCP	79	169	38363	FALSE
e36580cc-4ba8-4b85-98ed-fe1009f5ed53	2276	80	UDP	23	133	158935	FALSE
deab5157-b222-4bb4-a9be-e94e82915b36	40788	443	UDP	85	975	1413750	FALSE
2063f772-c981-4fab-b723-1be37b19fe41	13197	1883	TCP	43	910	1050140	FALSE
c344158c-5ecc-405f-b8af-5e72bc3c6fe7	38465	80	TCP	174	3058	607360	TRUE	Command Injection
a634b407-ea46-4bf4-93ee-cec28f6abf06	27722	80	TCP	44	676	264992	FALSE
cc4c72ed-d04b-40bc-be41-a552ee83112d	54706	80	UDP	72	360	486360	FALSE
d017a1e9-e556-4ee4-a57c-ffeb1c70e870	60518	443	TCP	72	386	357050	FALSE
895b149e-fd78-45b2-93a6-fdecb6343a92	16805	80	UDP	390	1099	681264	TRUE	DoS
d47d6c8d-4951-46a9-8da6-02bc253d0a30	14075	80	UDP	67	861	230748	FALSE
d082dd64-9e32-422a-aee1-464d0b969c8c	40673	1883	UDP	42	922	283054	FALSE
5d746b4b-8455-4c56-a7a4-cd638095710b	7973	5683	TCP	219	4502	194184	TRUE	MitM
c2d76d4b-a151-4454-9024-e90b7d71fe93	43313	22	UDP	93	510	138210	FALSE
da3fb29e-cec3-46c0-8091-1e63a7f60e23	56417	80	TCP	28	611	761306	FALSE
87d2e3e0-2301-4b5d-b991-a2bf3ea78163	9041	443	TCP	454	1587	641655	TRUE	DoS
70fa7a91-da3d-4dec-a945-e61345db858c	7965	443	TCP	8	444	186480	FALSE
17a5610e-a326-4b88-8e7c-99efd6befbae	26958	80	TCP	74	670	860950	FALSE
e2e9254a-7649-4b8d-8ed3-396a79fb668e	24410	1883	TCP	99	368	414000	FALSE
bfaa9332-ef73-4e0f-98da-6f384c61d450	60850	443	UDP	380	1144	329868	TRUE	Data Manipulation
f1eb71ed-a25c-4a10-8bfc-b5f32ddf7571	62910	80	UDP	152	1453	116416	TRUE	Data Manipulation
5915804e-004d-48a5-a54c-af5acd39d15a	11233	22	UDP	95	140	73640	FALSE
c3e70ab1-08a3-42c4-bc6f-e927152956a7	18739	1883	UDP	432	1192	278250	TRUE	DoS
a28336a6-7771-4d34-a766-93008b2ba859	29944	80	TCP	43	1	991	FALSE
d80c5ae4-ac42-412c-80fd-082df0321b60	54437	80	UDP	45	640	656640	FALSE
ea7bec32-4e87-43c8-9a4e-d3b368929a90	57824	443	UDP	35	394	303380	FALSE
e2e08b60-f153-463f-a83e-c37a624021a5	32727	22	UDP	32	684	287280	FALSE
ad8be494-b651-4d73-ac44-8f636924cf15	43342	5683	TCP	167	3853	812083	TRUE	DoS
6d35cdc3-899e-4186-bdbe-ca2f3867b3ec	55291	22	TCP	301	4538	636864	TRUE	MitM
6d5c891e-da6c-43d5-9b53-34e5d47fdf75	5661	80	UDP	222	1437	288340	TRUE	Data Manipulation
393cf405-c736-4763-80f3-c95f067e5dbb	5878	5683	UDP	78	607	478316	FALSE
e5fb5a18-e2be-4df2-b134-0772da38142b	53353	1883	TCP	134	4570	866250	TRUE	Data Manipulation
47f33519-8ab7-434a-a1e8-aeb98b4523c8	57906	1883	TCP	17	849	521286	FALSE
89c1ddcb-22de-4f03-8823-4a810159b41f	44112	80	UDP	31	775	1116000	FALSE
a400102d-764b-42c9-866e-98217a3e986e	52356	80	UDP	61	714	294168	FALSE
c68805d2-0a9a-4703-93e8-9e724025db01	38684	80	UDP	48	42	54264	FALSE
abf89000-d20e-4492-b78e-2092f0d87a00	40835	80	UDP	9	501	292083	FALSE
62297a96-0e9a-4830-8042-078dd83cee8d	50313	22	TCP	38	279	197811	FALSE
329fb3ed-9655-4bdd-8d8c-e2632a6da4f3	56503	443	UDP	97	729	718794	FALSE
0231cf26-e269-4259-a19a-70b1cf66a21c	20880	443	UDP	25	48	71952	FALSE
5afbf3f6-efab-45f5-8a59-f4f7b8efba74	22857	5683	UDP	252	3561	233788	TRUE	Unauthorized Access
9f3f0879-2526-4e53-9576-c87b6ecf14c4	53008	5683	UDP	95	752	80464	FALSE
3de03534-edbd-4b8a-a73b-1d280fb9e252	20987	443	TCP	467	2495	106240	TRUE	Unauthorized Access
d7f5d6c7-0c46-44cd-80f7-62c2330f124b	56147	5683	UDP	18	612	840888	FALSE
38dc37c5-5b71-40c3-b863-b2c65b8cd204	61399	5683	UDP	13	652	913452	FALSE
b4201d9a-c609-43c4-81b4-ed2d7aee40a1	37956	5683	TCP	99	602	341936	FALSE
8841f9ac-eae1-4682-a4fd-5e79fad6c4b6	28193	1883	TCP	82	728	124488	FALSE
a0b8ae7a-da37-427f-bac4-955b0b10c976	8965	1883	UDP	98	137	57266	FALSE
452fa8a8-5c21-43bb-b405-7859119f797e	15412	80	TCP	370	4745	1091605	TRUE	Data Manipulation
8784d525-fd41-4039-ac38-1c5a16acedda	6593	22	UDP	5	852	420888	FALSE
85deaa9d-1602-46eb-9998-8152b5986276	5324	5683	UDP	60	270	235170	FALSE
7a783acf-a58c-400e-8d09-6d58857de52a	40061	1883	TCP	29	358	407404	FALSE
23b8eaeb-06fa-4779-bc33-6c4b633546cd	37610	22	TCP	8	519	724005	FALSE
d285b6a9-36ae-4336-92b6-e774d33a18d8	62506	22	UDP	78	188	82156	FALSE
98ecda80-9f00-42e2-aa76-efa18a5d14d0	13039	1883	TCP	47	76	71060	FALSE
3d4650e8-562d-40a0-a09f-363c771aae76	46026	443	TCP	69	731	641818	FALSE
2e61a7fc-c788-4608-9e22-a327a36de24e	52082	5683	TCP	463	2733	363636	TRUE	Data Manipulation
ff385e4b-2cec-4109-8f55-034590402715	7278	5683	UDP	62	857	674459	FALSE
40b842f8-2477-4bc6-b5fc-030b4d1e6fd0	18168	22	UDP	62	55	42790	FALSE
3c0d4ebf-b332-478e-b6a7-23df65185fd0	25238	1883	TCP	286	2417	254140	TRUE	Data Manipulation
3d460a6a-46f6-4d8f-8b61-8b032de94719	41142	5683	TCP	50	801	1181475	FALSE
cff7aa93-d640-457b-a828-77284b55e81d	16207	443	TCP	137	3983	116841	TRUE	Command Injection
14f90daf-9fcf-4784-a4e3-d7f9341464e5	7262	443	UDP	114	4395	1253098	TRUE	MitM
9f65aba4-58bc-402d-96d0-c20bb2838999	7114	443	UDP	27	819	658476	FALSE
2fd1d919-83f4-4561-a5b9-b4c945a30153	12661	22	UDP	98	867	529737	FALSE
954c7eb4-0357-4ecd-a8f3-57361f5fe288	23439	22	TCP	64	467	661739	FALSE
40897257-d2ad-4d2b-a62e-e1109d305c31	25095	22	UDP	79	278	395316	FALSE
517fd97c-71ac-496c-835c-5a226834c487	59267	5683	TCP	223	2962	68112	TRUE	MitM
70b4f857-ab58-4467-9609-635ad05dcc64	46439	80	TCP	30	459	277236	FALSE
cc27065c-3901-473d-9b83-54fe02c32c94	61315	443	TCP	45	153	38403	FALSE
a2fc507f-6147-464b-9eee-0a2b64b816c3	43703	1883	UDP	393	4168	337692	TRUE	Unauthorized Access
62313d13-2c21-4d2a-a0c3-5e1efe3ea9fe	42264	22	UDP	36	455	379015	FALSE
4bf7ccff-d4cd-4009-83e5-05ac2b99bec1	61634	5683	UDP	66	413	536900	FALSE
f185e2b0-bf36-4ebf-83f2-7a75ec8aec32	19295	22	TCP	28	616	886424	FALSE
982f0c2e-743d-4a1d-8b17-ac0e38e6b9aa	37058	80	TCP	56	703	1041846	FALSE
4cc0ef2d-8fdf-4ffa-8f4c-2b53cf32e583	34458	443	TCP	302	3774	693158	TRUE	MitM
ed27febd-452a-433f-b021-ebefab1740aa	5212	5683	UDP	343	3822	449768	TRUE	Data Manipulation
e5b3df6c-d431-4eb9-a9c4-43c51b662581	50847	1883	UDP	16	301	173376	FALSE
33c258bb-61fb-4181-b2f4-a5bc539208ca	11185	1883	UDP	236	1228	810840	TRUE	DoS
fac9d196-80b9-44bd-aa1c-456f29a29efa	29756	22	TCP	310	3592	190968	TRUE	Unauthorized Access
c1d541a3-1823-4c1e-9f61-2e8f60b84135	56953	5683	UDP	38	846	943290	FALSE
ec165005-eb69-44be-bf63-896f17dae364	12338	1883	TCP	33	469	544509	FALSE
2dad159d-7887-4335-8b7f-7576c978548e	24978	80	UDP	9	512	163328	FALSE
7e51d0d7-e6e4-44ac-881b-4b1f7f47d47d	58132	443	UDP	65	855	902025	FALSE
7e8c2921-1f72-41b9-b1cd-8c5baf32484a	22532	1883	UDP	75	797	1181154	FALSE
6cd56fae-f98a-4a32-838d-eca9ad4f4c0b	22993	22	TCP	6	386	125836	FALSE
4aab26eb-40a4-4f04-9016-e27bfccb8319	46683	80	TCP	434	3471	421029	TRUE	MitM
502d8478-7b26-4921-b771-75898065b9cb	38569	1883	UDP	51	931	161063	FALSE
683888f8-ea7c-4e25-841f-92d91e6500f0	37692	22	UDP	22	801	752940	FALSE
681c2e03-2d28-4909-bc9c-ad4717b3296e	24085	443	TCP	17	124	104408	FALSE
8f123d99-26b2-4c20-b110-54bd032ad54a	14740	1883	TCP	88	953	1234135	FALSE
86bad35a-66e4-437c-adda-6aaa7ef0cd2a	40773	22	UDP	78	233	42173	FALSE
616a4f7b-1bf4-4e0d-acd5-760d99192cb4	65156	80	TCP	95	205	277365	FALSE
9c039577-1776-43d6-856d-b228d532f8fc	40168	443	UDP	35	854	732732	FALSE
9efaf8c4-9d52-44a1-b1b9-94b5d779ad02	17931	5683	TCP	89	86	53750	FALSE
cc8376a0-3bdf-4ad5-8a10-504a766befe6	19801	22	UDP	12	597	827442	FALSE
c50a3316-5407-4ffa-ad99-605489579e76	28717	80	UDP	72	347	72523	FALSE
7f976218-0143-4749-a68b-6e5187c3763c	52769	22	UDP	216	1097	649854	TRUE	Unauthorized Access
748dd79e-343b-43e9-9a80-e7dec951e495	43952	22	TCP	88	706	1015934	FALSE
f75187b5-86c8-4e54-b7ee-f6904460e39b	63565	5683	TCP	38	319	163966	FALSE
3370f255-6683-4f7d-ae98-a86b37434b65	27353	443	UDP	416	4177	119139	TRUE	Data Manipulation
73b82617-490c-4a97-baef-18a7a1f3bc54	47916	1883	UDP	73	308	144144	FALSE
c3b1785e-c8b5-4ed9-a7e3-409c423cbfc8	17306	22	TCP	94	222	155622	FALSE
35f0baec-3097-42a6-bc84-cd76121b78a7	24648	5683	TCP	38	536	546184	FALSE
42c1dd65-c919-4da2-9c42-0a03f5031b11	24345	443	TCP	292	3879	341700	TRUE	Data Manipulation
8019bc75-94c5-4c94-b7ff-659a2ac50ddc	11512	80	TCP	277	1068	454400	TRUE	Unauthorized Access
1f50d4cd-089b-4ee3-9dd2-d8604daf72b0	23598	80	UDP	15	971	1272010	FALSE
13cdad35-1799-4ab2-bc62-44f5df0ce13a	6264	443	UDP	93	633	201927	FALSE
53225836-e1da-4a94-89eb-5ebaa9683ef7	44245	22	UDP	57	966	306222	FALSE
e07f4c3f-521c-40ed-9536-c9c9dc1b6808	11502	443	TCP	31	467	199876	FALSE
77c73fce-0465-4516-99e1-d41d4f4c83cd	63543	80	UDP	94	306	168300	FALSE
eec8729b-9830-4e93-8020-7f1d9614375d	56669	80	TCP	35	11	14146	FALSE
eeb505cd-3c45-4680-bd91-e0918f858b5a	46186	443	UDP	33	742	921564	FALSE
00a9e398-9432-4082-b216-512414ada0f9	20286	1883	UDP	411	4712	1291048	TRUE	Command Injection
39036a86-5741-4212-99b6-c98da7ea1b1c	54319	80	UDP	86	844	784076	FALSE
968509c4-b6b0-4179-a992-e15444c637ac	53820	5683	TCP	4	312	241800	FALSE
d30c1382-f9a2-421d-aa59-f87c8eb1dd9b	5456	22	UDP	35	704	482944	FALSE
024da421-b37d-4af1-9907-1101540a9636	30745	22	UDP	475	2518	89582	TRUE	Unauthorized Access
25b4381d-eaf0-430a-828d-cd12cbff3822	65315	1883	UDP	40	22	31020	FALSE
e7df930c-ef86-4048-8014-19b4e3e746e7	14592	80	UDP	16	504	408744	FALSE
fff7b71a-2b9d-4c29-afa4-88b3e382f928	60423	1883	TCP	35	772	233916	FALSE
b3789b26-e4a5-4f4a-a7cd-c4ba3114e6dc	63088	1883	UDP	75	671	148291	FALSE
a761fcb9-c33a-49ff-a1e0-614f30c46f9c	15202	5683	TCP	83	620	682620	FALSE
c26b4fa0-9c2f-4bf5-ba85-20c0c9fbcd5f	51452	22	TCP	500	3848	506850	TRUE	Data Manipulation
983de1ee-f79f-44bd-8d21-b5e4444cf84d	23219	5683	TCP	24	619	587431	FALSE
cd04f8a7-462b-4e75-a27c-9dec37ea044e	61134	1883	TCP	28	659	510725	FALSE
cb60b1bf-b750-4446-a53c-b01a01031953	1326	1883	TCP	70	5	1405	FALSE
ef800f7b-f3da-48a5-b914-87296b4fbdad	18046	1883	UDP	16	22	20130	FALSE
72653b8c-b97c-499a-99bb-fd41d4d453fe	1079	443	UDP	21	401	296339	FALSE
21a276fa-86ef-49a7-8510-00c2fcad7dbf	46805	1883	TCP	17	226	141476	FALSE
486c4583-19ef-4d73-86f1-a82185bb9b12	9741	22	TCP	131	1498	486475	TRUE	Unauthorized Access
c6ceb3dc-3c88-4527-af1d-07bcedea99d1	62937	443	TCP	82	985	174345	FALSE
754a6e50-14c0-47fd-bf77-0deb4ce4bfa6	29723	1883	UDP	13	302	250962	FALSE
fe015ec0-1d57-400e-b37d-108d2f721e25	9174	22	UDP	85	300	153300	FALSE
db0f0c47-97b1-4324-b1f4-c4bba05343f6	3149	1883	UDP	67	428	59920	FALSE
4c652ba0-2c80-4bee-ad44-19c5ceacb0c9	45271	1883	UDP	377	4361	249375	TRUE	Command Injection
bd495994-a48d-423c-ab8c-ad6904e6106a	49537	80	TCP	93	526	484972	FALSE
3102c461-69e4-4006-a3aa-a69f399f5758	17772	1883	UDP	258	4268	267245	TRUE	Data Manipulation
b8d6e44d-d180-4a4c-b2e7-4b2db4ef0d18	40601	80	UDP	95	300	393000	FALSE
7d528a9e-7592-4d42-a7e1-c89a3f8ae1d6	5645	443	TCP	16	761	1134651	FALSE
7974cb27-afef-4966-8989-426d2ec94198	16058	1883	TCP	45	712	339624	FALSE
9c92bbcd-99d5-4a3b-967d-a040e7f0cbad	47415	443	TCP	464	1600	254829	TRUE	MitM
09e525dc-ec7d-4931-b792-3d90cee3976b	63346	5683	TCP	68	280	208600	FALSE
315f2e7a-0457-4de9-9430-c5250a482d26	6150	5683	UDP	251	2860	635688	TRUE	DoS
41d3de87-0efe-4464-884c-873d5e25fd22	6146	443	UDP	97	592	545824	FALSE
7dc50e5d-da45-4fda-9cf4-a559297bf189	19054	80	UDP	43	602	679056	FALSE
da7ecb17-632d-4f09-8e43-1c587c907154	18326	22	UDP	13	779	96596	FALSE
f319a393-8b12-4ec4-bfb4-9dbc8e5774c6	20205	1883	TCP	29	192	197376	FALSE
b549b2e1-4e06-4f06-a7eb-2ecd10c84217	56682	80	TCP	5	98	49000	FALSE
9a1a9859-e8fc-4ba3-92a1-33ce0952ecee	39662	80	TCP	83	534	582060	FALSE
4f37ecd9-b7d5-4d63-9910-0808a7924c57	2555	1883	UDP	66	471	279774	FALSE
9e3745bf-cf49-46f6-959f-f7ac61323ac4	41964	22	UDP	62	236	316712	FALSE
16ce471b-a7e2-4fba-bed5-898f10ee0e8f	53521	443	TCP	30	525	256200	FALSE
0a5297f8-9949-44d0-8282-c61837a7efd4	41465	1883	TCP	111	3714	804640	TRUE	DoS
846eb4f0-d56a-48ad-a648-422d0e605e91	24357	5683	TCP	12	915	219600	FALSE
fd3b287a-beba-401a-98f5-4c600bab3f57	40674	1883	UDP	432	1074	187016	TRUE	Command Injection
e45e2bb3-3c29-4a3c-b7c1-82372d8c90f3	35698	5683	UDP	400	1029	210672	TRUE	Command Injection
b6883158-51c2-4b4b-93a3-dd61b7a5b911	36878	443	UDP	93	610	112240	FALSE
85cddb79-3d9d-4e2e-9e81-efa45e9e1d43	47295	80	UDP	27	715	90090	FALSE
26530899-f80a-42f4-8868-8bfd59cae2ee	9176	443	UDP	8	875	771750	FALSE
19794fb9-a65c-4220-8f2c-2fdc6f7b9341	39542	443	UDP	77	193	69866	FALSE
f33115ae-6420-4de0-b370-822416e3f044	46564	80	TCP	33	708	805704	FALSE
51a8d0a1-7d5a-4ed9-bf1b-f65ba193ca15	11291	1883	TCP	78	348	197316	FALSE
e8a6ee1f-c33d-4cb2-8ecf-e5c50aeebaab	26313	1883	UDP	85	524	494656	FALSE
b4400c28-e620-4400-bc4c-23131377aa8a	2086	22	TCP	113	4437	187785	TRUE	Data Manipulation
69d961c0-0593-445d-9fbb-fb2d07f5c0ad	52152	80	TCP	452	2267	1057910	TRUE	Unauthorized Access
bbe9db3b-7207-4849-ba3d-96f2cfad5d37	51472	1883	TCP	12	667	398199	FALSE
f1ec183f-1f34-45a1-a24a-50a1f81957f1	30950	5683	TCP	12	583	536943	FALSE
3b883066-2dbf-4a07-bbeb-0128148f4386	7253	5683	TCP	19	96	144000	FALSE
7f1f9c5b-2be4-4e91-9fab-33083545909b	57817	443	UDP	494	3187	32120	TRUE	Data Manipulation
fd94b133-62bc-4a42-99de-cc474263ac70	50301	5683	TCP	422	1161	136170	TRUE	Data Manipulation
9dc0ca4e-c3c4-499b-a2ba-38c42535bd4e	48939	80	TCP	27	105	64995	FALSE
534f12e0-9f82-4b03-aaae-33a576eba4a4	5656	443	UDP	79	719	993658	FALSE
0145173d-99c5-4fc2-b58a-171ea11b5370	40080	80	TCP	14	647	779635	FALSE
79c8acd3-3460-460e-bed6-cec24b72a5e6	4620	443	UDP	321	4342	84501	TRUE	Command Injection
9c1f91ae-cf94-418d-88fa-0b3966ebd859	45267	22	UDP	27	34	37502	FALSE
6a36130b-de9c-42ad-98db-30c081686483	7192	5683	UDP	10	750	606750	FALSE
7288e835-8ecc-499d-87ca-1f957fbf8ceb	43587	5683	TCP	4	108	92880	FALSE
6ca54469-c941-4a39-9e90-8f27e0ecd48c	8585	5683	TCP	97	630	761040	FALSE
b002589b-37ee-42fd-9319-efbabdb20151	9282	22	TCP	84	677	791413	FALSE
6706585d-970a-495b-baf3-59358593e7a7	17640	80	UDP	0	840	765240	FALSE
0c3d003a-d575-404a-8475-e9d035de7b7d	60524	443	TCP	62	345	495765	FALSE
f02ce48a-e702-450f-9065-0657396a2d87	59537	443	UDP	13	359	394182	FALSE
a0b63e77-0d47-4e0c-b601-3672dc67ac81	27758	1883	TCP	63	201	237783	FALSE
884dfd35-ee63-456b-86a7-11da66e6a9a3	7395	22	TCP	23	764	531744	FALSE
ea2246ba-a065-4fe3-ba86-89ffe8ba2de4	54382	80	UDP	89	676	406276	FALSE
227ec496-a330-4fe7-b57c-e05b72f34589	27093	22	TCP	61	751	272613	FALSE
6aff1f69-5ff6-4ecf-960a-b636f5b122d9	15393	22	UDP	314	2300	75210	TRUE	MitM
b4d7731f-5fb8-4608-8b99-9c5b4504069e	13934	443	UDP	98	506	187726	FALSE
59c21eaf-8952-44af-bb1c-98c4a3285d7a	8967	22	TCP	92	318	230232	FALSE
089ceed1-8c93-48f8-9b28-cbb7a7b443ff	13223	1883	TCP	63	7	6874	FALSE
8a128bfa-754a-4e22-abe3-72d230ff0ece	16752	22	TCP	9	214	74258	FALSE
6bb62a68-5ce2-4d3b-aa0f-09a10f053527	24299	80	TCP	2	719	418458	FALSE
7a496231-ca11-4536-ad5d-b55b748dc8c0	7762	80	UDP	61	802	443506	FALSE
41ecbfae-6938-486b-acf6-2e9a9b924821	16937	443	UDP	477	1146	681980	TRUE	DoS
1d08a868-629e-4f4a-8a17-652be8b435c5	36264	22	TCP	12	174	70644	FALSE
ffcfd29b-fe6a-407d-9b7d-fd6561a8be68	61028	5683	UDP	16	913	866437	FALSE
6c12e934-fca6-4b3e-bc3a-dd069144d702	64005	80	TCP	169	4599	632667	TRUE	MitM
2025e5a1-ac92-40cb-8cec-258f5d8273e1	20147	80	UDP	60	19	19817	FALSE
ad409b7c-6f7c-4f72-b419-3c29df98c098	55577	1883	UDP	165	4523	34867	TRUE	Command Injection
af3e8b15-9477-48da-9e37-cbe53038428d	49471	443	TCP	88	941	963584	FALSE
5f4e8075-77f3-48e1-8218-fb3ba3e697a8	35553	1883	UDP	83	587	739620	FALSE
30fe549b-8d05-42aa-a44b-88f596e1ffe0	61882	5683	TCP	363	2942	483840	TRUE	Command Injection
971becd8-e0bd-457c-be91-1de9248dabee	11191	1883	TCP	19	199	151837	FALSE
f00c58a4-a9f5-4c21-88cc-efa067392602	11578	5683	TCP	87	731	389623	FALSE
10736e65-8c5e-4f13-a3e2-cc1a3288ebb2	18284	80	TCP	77	639	702261	FALSE
54aee1b1-8268-44b9-b0af-8f484b830a44	48069	5683	UDP	24	538	681646	FALSE
128a1449-6fc1-44df-92d7-a109dedeb6ae	4836	22	TCP	66	535	330630	FALSE
7d2cc9f1-0fa7-4a7d-b223-c3629a374cab	29048	80	UDP	48	817	470592	FALSE
a999c987-8c82-4cae-bcc9-f21e5068b2c2	59680	443	TCP	97	444	599844	FALSE
6fd70782-1b20-4314-9be8-37e83766058a	51636	80	UDP	39	26	5434	FALSE
4460a535-3bb0-472f-8bca-fdbf2e24a4c4	28309	22	UDP	40	36	35748	FALSE
afa19dd5-389f-4574-9bfc-68f25da84f46	27924	1883	UDP	52	676	801060	FALSE
702f116a-b84d-4169-af2a-06916370bb81	51909	5683	TCP	23	53	10547	FALSE
169c1284-95aa-4311-be9f-8d821529f5b3	2629	5683	TCP	454	4048	65096	TRUE	Command Injection
3b0343aa-17ac-4d1a-aa58-74acfa94d8cb	6646	1883	TCP	127	3176	403929	TRUE	Data Manipulation
ba562eee-3f18-4cce-9fb2-1d2770d74eb4	7791	1883	UDP	72	280	311640	FALSE
f5778bf6-6b1b-4d8d-8fc8-4544c71454e0	28163	1883	TCP	83	796	572324	FALSE
d398052f-31d5-496b-bd10-f3198fc42f5f	12637	22	TCP	208	3893	567948	TRUE	Command Injection
fe0dae9a-02c8-475f-b2d9-49f8d4c65dbb	57162	5683	UDP	152	2505	284487	TRUE	Data Manipulation
4c30c1ab-2d30-4806-80de-e4be3be034df	53693	80	UDP	66	553	822311	FALSE
2f5713e9-7295-40a7-9f3b-18d26149982e	11613	22	TCP	34	754	1029210	FALSE
c3a702ae-ed2b-47ed-8a08-fb762e57fcc4	14942	22	TCP	390	3070	285208	TRUE	Command Injection
b8763286-1737-48ff-bf00-5cf1c946a84d	21143	80	UDP	89	969	1330437	FALSE
6831ac15-166f-4c80-82c1-d068bc451a5b	28470	443	TCP	23	951	442215	FALSE
f463fdb2-64ec-447f-a8f9-3406a65b6734	59528	22	UDP	5	56	60200	FALSE
659bd73b-fcc0-40e7-ac23-752ad927a905	14070	443	UDP	28	251	64758	FALSE
e226d766-1964-4c3e-ac27-c3887a9cc877	65410	443	UDP	281	1721	16704	TRUE	Unauthorized Access
32444697-a092-40bb-8e4b-1b0afdd6afe7	25842	5683	UDP	94	876	555384	FALSE
a4ab6639-6c47-43ca-99a0-ee455ad65224	36382	1883	TCP	58	831	345696	FALSE
a9238fef-10a8-4a47-8803-dc0eb367d596	51239	5683	UDP	8	557	117527	FALSE
0657e08a-ab00-4b1a-b5e4-4dd7b3dcae89	5348	443	UDP	39	614	280598	FALSE
48ef6447-9f89-4524-a4ae-93288294b507	11811	22	TCP	86	603	818874	FALSE
0afbbd83-b9f4-499d-810e-8b2fdc1c9933	10135	22	TCP	22	333	308691	FALSE
ec45944b-745b-4416-9af8-3fd89738e2ed	39134	80	TCP	75	401	423456	FALSE
b6861c81-902f-434f-bebe-55ace71ef3dd	17413	80	TCP	81	131	115935	FALSE
fef0b342-e92d-4c49-9b74-5542384ee297	57665	22	UDP	23	261	280575	FALSE
773d690f-cf00-4af1-a1b2-9689c949ee6f	42451	1883	UDP	202	3513	8936	TRUE	Unauthorized Access
4f4d69ae-7510-4765-bb47-f1b95cc3c9b6	15067	1883	TCP	79	121	151129	FALSE
fa639cf2-55d8-4d87-aaff-ffc9a7d35346	29770	5683	UDP	70	680	850680	FALSE
20ed16f9-b548-45bc-9ee1-cdd0d9f3044b	58371	80	UDP	91	653	675855	FALSE
81f2ea35-fa4c-48a5-9829-28f583abf2cf	23374	22	TCP	84	501	433866	FALSE
aa0032e4-79bf-4218-a607-aae93a7462df	42629	443	TCP	222	2832	313600	TRUE	DoS
43231513-b6b2-4357-980f-b20c0f2a5ea9	1141	443	TCP	33	767	742456	FALSE
a9c250dd-438a-480b-a7f7-64bea1e491dd	61296	22	UDP	93	922	839020	FALSE
a7faa045-69ba-4a3f-8fd5-d67700ca7091	47709	80	TCP	59	385	420420	FALSE
8c09ad70-16b6-4c97-9148-8ca75a824b8f	19959	1883	TCP	92	267	156195	FALSE
849835bc-2bec-4cdc-acc9-f0bca391c0b1	48101	1883	UDP	84	85	48025	FALSE
736fd625-2f15-43b7-b5c3-38beb5c7c538	14258	1883	UDP	78	94	86480	FALSE
904d3e33-9451-4068-9b0f-4a2fc1f51715	65085	80	UDP	5	979	387684	FALSE
f32b4e24-352a-4e71-89e1-f6cfcc81484b	39352	22	UDP	38	654	161538	FALSE
9b25cb60-7619-4d8b-a302-db634c952527	54465	1883	UDP	78	895	476140	FALSE
8d8b0d08-9e58-446a-945c-d438f7199828	1870	5683	TCP	35	226	180574	FALSE
a455322d-3f22-4655-a3b1-f97c6d16f2c7	11978	443	TCP	234	3464	32428	TRUE	Unauthorized Access
e5981260-ceef-45f5-8845-14a0ee4f9005	14727	443	TCP	81	212	103880	FALSE
7b07d1e3-6e9e-4440-b60a-176f6b06f52d	49177	5683	TCP	459	3620	81696	TRUE	MitM
c77aea7a-3c6d-470f-a040-14b2b7dc46ac	47538	22	TCP	33	358	447500	FALSE
45f1d060-dbb8-4e26-9eed-614f21dc0e56	23724	443	UDP	380	2917	526824	TRUE	Command Injection
eaeb4b9d-0618-4c2b-b57f-7d415c90dbd8	33067	80	TCP	290	4657	190260	TRUE	DoS
e728b001-bcc5-4b2f-b2b5-53a7da39a500	64132	443	TCP	39	535	685870	FALSE
eb6ca758-eb96-4461-adf4-575bdad669f3	7493	5683	UDP	9	730	141620	FALSE
5612f222-e128-4616-8cd4-8c6e96ea9ba4	31129	1883	TCP	15	545	310105	FALSE
0659c694-ce4d-4545-9129-a6292ee04d2f	43125	1883	UDP	84	881	976148	FALSE
03c0597a-960e-4178-9e37-3747452ac7fd	65347	22	UDP	46	764	252120	FALSE
20069cf6-d2cd-40f7-a490-b89e29245f07	27410	80	TCP	98	95	21755	FALSE
7c0f0b47-6fa3-442a-a8b4-6bc924283b3c	59091	22	UDP	84	568	486208	FALSE
913b3c3d-f83a-4d8b-8fa1-625d6c876c64	50400	22	UDP	96	117	121914	FALSE
6bdff4e5-023e-4f6e-9bf5-48c74d9ff1d0	46611	80	UDP	32	490	310170	FALSE
172fc6fa-2376-4019-b517-4e6b2f778c67	38000	1883	TCP	343	4992	487424	TRUE	DoS
3b13b488-5726-4a84-bd5d-e615683d6549	40075	5683	TCP	19	265	136210	FALSE
559dc181-24b4-4415-99e9-87e2458601fe	63022	5683	TCP	25	829	335745	FALSE
84988004-2106-4c30-af84-de731c896136	3072	5683	TCP	6	992	990016	FALSE
39febdcb-9d67-466c-97ba-f46d9b33ebac	40025	5683	UDP	479	1901	138734	TRUE	DoS
3810a222-b00d-46f5-bb72-7276621a8d57	13965	80	UDP	29	335	276710	FALSE
126dd851-d25e-4253-9e85-358ec488ce02	46399	5683	UDP	17	276	121992	FALSE
e069f591-1422-4793-b1ff-4402581971e9	43557	443	UDP	95	274	195910	FALSE
a168eb8b-03cd-4015-b5bb-0f772ded8015	2852	5683	UDP	192	3259	292500	TRUE	DoS
50255191-7ead-448f-9967-7fd3a7decf76	2941	443	UDP	16	833	643909	FALSE
d41e064e-b1d2-4649-8cb3-8004fcf498b4	21642	443	TCP	97	473	132440	FALSE
40d89801-56de-405c-a312-27b734efcef7	33278	22	UDP	483	1948	258451	TRUE	Unauthorized Access
5ef48f3e-32f7-4793-8d9d-63ea3689efc7	40780	443	UDP	68	825	430650	FALSE
64839d33-236b-4eb5-bd59-1d28eb1bf743	52202	22	TCP	25	956	1240888	FALSE
853c2a3e-a209-4ba7-b914-1c4f74f72321	48386	22	TCP	77	134	148070	FALSE
637f1afb-0e0f-4ceb-9533-ac6a85f98ead	21152	1883	UDP	235	3887	270368	TRUE	Unauthorized Access
2c461c48-ac95-4c05-8d48-6ba483020e79	59269	443	TCP	45	339	284760	FALSE
746b4a4a-af5b-4e82-a25f-c8d8013a2d0f	46769	80	TCP	6	221	212823	FALSE
c6368101-f650-4f2a-b488-e066eb187f25	60407	443	UDP	84	189	181629	FALSE
9d1a0148-3765-4ebb-b3e2-27d7fa90b408	1033	22	UDP	106	3794	95992	TRUE	Unauthorized Access
fe6a7a39-f163-46d3-9102-f884d9cb132a	17668	1883	TCP	25	508	667512	FALSE
757bc109-bfb0-40c2-ba72-bfac8ade631a	23446	443	UDP	11	70	33880	FALSE
4e84bb57-9108-4c56-a23e-3a2b00dd2933	10889	80	TCP	64	575	413425	FALSE
cdb9af31-cb6e-4c04-830d-4c71aafe459c	3243	5683	TCP	130	3886	1202430	TRUE	Command Injection
cc6a0541-54ee-44ff-ba38-31c202d41c9b	40833	5683	UDP	56	438	648240	FALSE
afda8d3a-0de4-4ea8-831b-408278a55543	52236	443	TCP	85	887	1058191	FALSE
ebba9c85-317f-4058-9599-4b8c370275a2	6311	22	TCP	20	771	538929	FALSE
3d2b511c-b96e-406b-9618-f012dc30c10a	62081	80	TCP	449	2499	180804	TRUE	MitM
9be4cef3-529e-4e80-9357-f02e49b0f616	35411	1883	TCP	52	201	99294	FALSE
8314a280-e503-4d26-bf5f-a26b56f1468b	9536	80	TCP	330	2745	138598	TRUE	Command Injection
3a976c75-7cb5-4e1d-8b5f-f88e8fbc0075	2366	1883	UDP	40	321	60990	FALSE
d786d4c0-ad17-4597-849a-1d4260368187	64100	443	TCP	23	454	452638	FALSE
3123a562-485d-4b3c-974b-802d724d1637	44360	1883	UDP	307	1363	413030	TRUE	DoS
6db9d50e-adf5-426b-97e6-3ebae79154d4	20240	80	TCP	8	988	119548	FALSE
a2490c5a-7f81-4593-91d9-b254509a3bca	53000	5683	TCP	4	738	803682	FALSE
2b54f2bf-6d7a-4d3f-9ef6-ccf4ccae78ae	52170	1883	TCP	42	154	57750	FALSE
523a3cc0-9632-49b6-833b-87ba20eef8b5	28558	80	TCP	207	3594	20604	TRUE	MitM
8c08d802-1bcb-4429-bf3b-2b445dafa267	15255	1883	TCP	59	229	260831	FALSE
1af69cbb-db61-480e-970c-9e1b38a12c3a	33317	80	TCP	56	665	686280	FALSE
4761a9f0-bf72-4074-a33a-5d5bd32435ef	27638	80	TCP	79	616	181104	FALSE
e1190552-f465-479c-9c12-ddccdf6eaf2f	37282	80	UDP	40	777	240093	FALSE
2417acc2-d2c2-4b88-bdb6-3ecda4c4b993	29277	1883	TCP	21	806	866450	FALSE
10e46080-7b55-4c86-905a-325b8856f2b7	43102	22	TCP	22	410	479290	FALSE
181a280a-2f02-4a6d-89a1-157188c81895	41776	5683	TCP	5	338	481312	FALSE
e160640d-140f-4aaf-b484-611077238867	19012	5683	TCP	93	725	914225	FALSE
39f84f54-4a88-443e-9558-3a82b0c36918	32061	443	UDP	99	753	917907	FALSE
1790eee0-790a-4ab1-a1de-3189a7e64fda	13243	443	TCP	67	475	563825	FALSE
c4befa47-1a08-481d-8123-4eca8f193092	1259	1883	UDP	77	788	526384	FALSE
561d7bd0-b8ef-4c4f-abf9-50c8eec16e0f	43953	22	UDP	66	736	719072	FALSE
44c1ebed-05fb-406c-ad2f-228e0de815be	62797	443	UDP	66	676	87204	FALSE
0107ed0d-dc92-404f-b584-2b60430a51eb	2932	22	TCP	89	741	885495	FALSE
4f546b51-b29e-46a1-996e-abf99147ad32	9591	1883	TCP	10	797	265401	FALSE
a6118b72-641a-4a45-827f-9b975a3fa273	37322	443	TCP	18	340	264180	FALSE
9b10a95f-2339-4ff7-8bbb-d3de72e66527	6280	1883	UDP	59	180	229680	FALSE
4c2a0fb3-2b24-41d6-99e8-3f640d56f78d	20043	22	TCP	61	425	208250	FALSE
f1706f1a-0185-4381-991f-784fa35756a5	9186	5683	UDP	207	2907	4293	TRUE	Data Manipulation
e5e92b4a-5cf6-4140-b550-31286468827e	59938	22	UDP	65	177	32568	FALSE
a51e98f4-f285-492c-829f-08832b5345b6	52736	80	UDP	12	1000	587000	FALSE
4487245b-edfd-49b8-8afc-4e3765cd968c	6439	1883	TCP	374	1463	925786	TRUE	DoS
3c31fb14-93f6-4641-a29d-21a91f4d63d1	37183	22	UDP	92	889	485394	FALSE
86570545-0411-4676-8be5-438f901224f0	44949	1883	TCP	229	4809	235440	TRUE	DoS
4ea5effa-a249-4710-b43f-b673df267b37	62011	1883	UDP	19	944	1365968	FALSE
47c3a6b0-b120-4882-9b59-56d9b9ac7b37	6975	22	UDP	86	6	8166	FALSE
20f38172-1c2c-4b35-8461-55f725349683	22876	5683	UDP	113	2305	709878	TRUE	Data Manipulation
643f563f-21a8-4486-a607-80eeb3ee984d	9031	22	UDP	288	3452	61824	TRUE	DoS
7a52261d-1b34-4e87-8381-cd984fcdcded	62218	80	TCP	65	738	639108	FALSE
9cbc4341-8b4b-4855-9a9d-7c571d4e62f1	42856	80	UDP	87	834	1201794	FALSE
8aac542f-5b14-46a0-bccb-4ac98ec1490b	59620	22	UDP	19	785	748105	FALSE
50a7e391-7677-42c0-92b1-8a8424fbfc5c	56589	22	TCP	71	113	19549	FALSE
6e2ab97d-491e-440a-92f8-80dc1e2c4abb	31547	22	UDP	97	428	310728	FALSE
3662da97-8856-42f6-8004-fd36596beb50	24349	80	UDP	455	3701	118881	TRUE	Unauthorized Access
7c452174-4632-4b96-9a0e-b9557c81c315	59682	22	UDP	395	2216	458280	TRUE	Command Injection
067dc2c7-5297-41ae-8ee0-b97ca3991917	22228	1883	TCP	58	660	708180	FALSE
70b5d881-db91-44b1-a649-10ed684fad0e	16548	443	UDP	0	760	594320	FALSE
bbb77f8d-0869-4a0e-a329-3efa7fa3ac2c	64516	443	TCP	66	20	8680	FALSE
65111fab-889a-4bd1-bed8-5f5d4b6b884b	20306	443	TCP	249	3294	778657	TRUE	Unauthorized Access
01c344f9-0d99-41b7-894b-77cb4d70bf7b	24954	22	UDP	50	496	667120	FALSE
8b1a4553-8227-4349-ba87-def4ea361d40	1101	5683	TCP	92	725	110200	FALSE
4b4c9236-1528-46bc-b7e5-eae3844c5c18	41369	443	UDP	131	4808	171332	TRUE	Data Manipulation
fccec271-154b-4d1c-a37b-cecc6275719e	60989	22	UDP	35	692	101724	FALSE
70e17335-fa2a-462a-8b3d-22e1170500f3	21635	5683	UDP	82	972	933120	FALSE
548b0823-c7fb-4def-a107-94ebf411eed5	18008	5683	TCP	176	2662	181114	TRUE	Data Manipulation
fca8ff14-7681-431a-843c-a9b99842ce58	15084	22	TCP	5	342	136800	FALSE
9b52bab4-74f4-4884-9e69-edaecf074db2	18473	22	UDP	76	584	468952	FALSE
b7f60a40-5666-4649-bc3a-ccf18217e23b	19544	22	UDP	7	385	514745	FALSE
8a50b9ca-b76d-4bf6-9727-25c4a8aedf75	60817	80	UDP	37	594	639738	FALSE
03576b80-b0e5-4005-993c-60e7a697af1f	44327	1883	UDP	75	859	316112	FALSE
d0889c3b-92e3-47e4-8949-b41abed60562	60231	22	UDP	336	4523	26688	TRUE	Command Injection
8b3bf1c6-0896-4558-9a11-6c45f1615f6a	10534	80	TCP	52	204	169320	FALSE
bf0be0b5-8f8c-4a0a-b8b5-33744fd46a2e	30311	80	UDP	40	890	183340	FALSE
eb88446a-a0df-4796-8a4e-f9fb7a83d2d2	29197	443	TCP	69	324	166212	FALSE
a13adf10-9187-45a4-b471-f63bdaceb39e	40735	443	UDP	300	3541	511506	TRUE	Command Injection
0318e693-8e0b-42f4-9e6b-5853486d59d0	12978	22	TCP	13	362	503904	FALSE
28a825dd-307e-4d48-996a-65738121273c	8828	443	TCP	24	774	1108368	FALSE
05efddd3-b713-4e0a-8f8b-b7e56b126de1	7589	80	TCP	65	375	300750	FALSE
560e016e-2687-4c37-95cd-ec851924b63c	7008	1883	UDP	58	222	89688	FALSE
0c85d57b-ad1f-4d5e-bc61-2e917456afd4	22550	443	UDP	98	103	100322	FALSE
11e22b8f-0b08-427e-a423-9f43f96b0792	38462	22	UDP	21	805	108675	FALSE
f9807300-4a0f-4619-bc3f-1554301e30d0	19598	22	TCP	15	938	898604	FALSE
4084c0b1-4e97-457a-b6c9-e0b8ad18b000	10208	1883	TCP	73	107	68266	FALSE
7248e0cf-01f4-4f30-a7d4-93880aeb26f3	20120	80	TCP	18	258	213108	FALSE
8b8a45ce-3dec-4e44-8cab-01558fdf29fa	3216	1883	UDP	22	671	683749	FALSE
1fa6a38e-1a32-4775-bcc7-54f2cea84145	35040	443	TCP	85	326	295356	FALSE
4902658a-c814-4469-a996-294a60cc9958	12270	80	TCP	360	1599	37730	TRUE	Unauthorized Access
f0af4066-1f63-4a53-afba-7404c9c86d27	46582	22	TCP	59	684	441864	FALSE
d096ebc8-d035-42d8-b673-85d68333d58a	54209	22	UDP	30	409	171371	FALSE
b18db8d1-9649-4623-8873-043a68168ad6	19405	1883	TCP	96	381	244221	FALSE
3ad3a92a-b323-458e-a944-1771086e348a	63284	80	UDP	359	3217	744960	TRUE	MitM
ad308145-0c89-4899-a924-37e9c95e2f52	37479	5683	UDP	59	163	148493	FALSE
33a3a717-60d3-4eae-a0e4-a7bd63b4ca78	27751	22	TCP	71	399	311220	FALSE
471ce47e-03d4-4577-baa0-65d6aafa3477	5042	80	TCP	39	237	72996	FALSE
5187e3d4-12f8-4c2f-86dd-fb628daf2051	12326	80	UDP	100	832	218816	FALSE
74f9d97f-a3ac-471e-8995-bba16983d313	2994	80	UDP	37	316	380780	FALSE
0f1d0b56-8122-4822-96e0-d419d77da221	42181	80	TCP	56	332	94288	FALSE
39f9a2bd-4814-4e77-8ea1-ab74465e45a0	55941	1883	UDP	27	121	149677	FALSE
d5049de1-86d9-4bc9-91d0-15fb72b411cc	28226	443	TCP	64	721	103824	FALSE
585a49e0-757f-492c-9176-3f3495128cb6	32134	22	UDP	22	806	666562	FALSE
22e5a2d3-deda-4c92-aaaa-cdce18fda992	18610	22	TCP	29	532	604884	FALSE
d37f402e-002b-4d1c-859d-425cd9df9848	25543	80	TCP	41	376	237632	FALSE
a7eb3c78-d71f-4fc7-ad2e-260d5414f4ea	32297	22	TCP	25	581	608307	FALSE
51ab33be-22c4-4f2c-aed2-910b42abfab9	22975	80	TCP	76	374	518738	FALSE
a7e4e612-fa52-4b19-b03f-61921239d16a	57843	1883	TCP	79	548	153988	FALSE
18ae9b58-ea0d-4fd7-b951-02a2b5e86f6d	16398	22	UDP	14	516	211560	FALSE
f8235f06-cf08-406f-990c-b4a9c849d029	55918	80	UDP	215	4641	168951	TRUE	MitM
3a2673ce-4836-45d7-a454-ab04f652791d	6812	22	TCP	395	4752	234434	TRUE	MitM
bcb28460-85d8-42a1-957d-57a9b247e52b	6432	5683	TCP	72	822	277836	FALSE
80ffc653-fb9b-4390-872e-34c7c024012d	60403	22	TCP	71	741	335673	FALSE
31335637-f6f6-40cf-94a1-0cc961b2bca8	26077	22	TCP	35	592	536944	FALSE
91032a72-956c-4e80-842a-d65de1a3ff4e	10470	80	UDP	63	232	239424	FALSE
0507579d-9ecb-4ee2-929d-f39b029c5285	1946	1883	TCP	55	861	509712	FALSE
2f2719bc-c7c9-44bd-93b8-f58b2d80e98e	34211	22	UDP	100	64	71232	FALSE
5058218c-f4a5-4275-8391-c1b070cb7840	52380	443	TCP	240	3821	293220	TRUE	Unauthorized Access
72c7a96a-9580-48e9-9ef7-c92e3add728a	11813	22	UDP	9	905	541190	FALSE
96463f0d-88a8-4cf4-8c87-b46f519f0177	33208	5683	UDP	95	889	429387	FALSE
2f17be59-1799-4044-b7d4-90cc3b035064	2144	443	UDP	204	2972	535052	TRUE	Unauthorized Access
d8256f25-a797-462e-86ff-59da015eed4c	45052	5683	UDP	94	842	586032	FALSE
68566fb5-9ac5-40a0-b744-b13b91d5f3d4	65508	80	TCP	21	684	851580	FALSE
f80bf3f5-71f4-40f3-8156-20af29413f21	33178	22	TCP	76	957	1244100	FALSE
a2c07b83-4e1c-48ed-bd01-643c0585c488	18358	443	UDP	70	487	213306	FALSE
fb10adf1-cf9c-429a-afa6-20d0d9c24212	3360	443	UDP	33	625	711250	FALSE
9c36d8ca-7e2c-46fb-85c2-f5777430239a	39165	1883	UDP	26	62	47802	FALSE
c64d4cb3-035a-4c23-9830-caff1d039995	3267	443	TCP	252	1653	481250	TRUE	Unauthorized Access
bfcf3c2f-fd58-4f4c-95d1-5932ab8f96e3	20053	80	TCP	87	346	98956	FALSE
a83c2030-90cc-4e06-b96e-01fe33955747	60225	80	UDP	49	674	289146	FALSE
43d9aced-144f-4086-9a2f-6e014a9033de	33289	80	TCP	361	4791	15147	TRUE	DoS
602c5fae-7bd6-4160-9ffd-b2049a38859c	38404	80	TCP	56	732	385032	FALSE
c37f05d0-55c8-4afb-ad4b-f90774b4077a	47738	5683	UDP	61	872	919960	FALSE
eb595a1b-4ebf-4c9a-85d2-614e2e0aa99a	52041	1883	UDP	86	885	739860	FALSE
f85ba72b-f565-441e-93ec-be28a1eecbbf	44896	80	TCP	67	524	626180	FALSE
c684da82-06c9-4216-a057-162b90b3ca7f	47221	80	UDP	366	2555	114401	TRUE	DoS
9e1b419a-927d-424e-bb89-018bc67c8bac	61221	1883	UDP	54	106	31164	FALSE
514f7a60-a2f2-4252-8ecf-77508b2734dc	56204	22	TCP	44	568	438496	FALSE
eeaeb66d-e3c7-41e5-861d-6a3fdb050abf	24734	5683	UDP	68	472	477192	FALSE
54a22388-0c24-4b5c-87a0-2e1f40c10224	30510	1883	UDP	241	2794	484720	TRUE	Data Manipulation
195b32a5-def4-4179-accb-1b217a04a788	7395	5683	UDP	21	838	1098618	FALSE
2a562282-94ee-4122-96d7-f1c08423638b	64364	1883	TCP	25	614	179288	FALSE
649e7420-0a72-4826-bfb3-d814687f6b1f	7383	1883	UDP	3	882	602406	FALSE
074a29de-95f6-45cc-b178-cb04ed7a8712	65459	1883	UDP	18	244	173240	FALSE
629a325d-4f96-47d2-a0da-c57c71aa4ab5	41655	22	TCP	23	994	1406510	FALSE
8b131fdd-af7b-47f0-be78-6872ced7a17d	64526	1883	UDP	55	330	479160	FALSE
7be588e2-1fdb-4e20-991a-3da44237bbcf	37020	443	UDP	6	289	292757	FALSE
a634146b-0b91-4165-8752-6cf05fd7e027	21127	5683	UDP	18	751	462616	FALSE
8d1cf8f6-17af-48a9-8b53-e360bdd43fcc	61596	80	UDP	10	337	130082	FALSE
6c1f63c6-2781-4813-b6ac-b516f6255174	15406	443	UDP	157	3049	513330	TRUE	Command Injection
5edc8603-ac20-4167-b894-7a370dd1afc8	19779	1883	TCP	36	798	1152312	FALSE
59ab665b-b64e-491f-8513-66094c13fae1	36683	1883	UDP	78	5	6350	FALSE
7195c387-700f-41b0-9e91-f7bb5b228cc4	4780	5683	TCP	64	601	194724	FALSE
42f7e4c5-cb40-4d88-92f4-9036dbfd09c9	21633	5683	TCP	119	1352	111824	TRUE	DoS
dde2adec-5864-429f-b913-217e78eb98a1	49562	22	UDP	91	853	691783	FALSE
289926e4-589d-4db8-af23-f67d92e44b9b	17502	443	TCP	62	282	310200	FALSE
0e769022-37d8-416c-a8ee-3272817d008e	36466	80	UDP	231	4334	401440	TRUE	Data Manipulation
d8b90e7e-1092-4b19-afd9-ac00ab2f7484	40690	80	UDP	476	2413	413586	TRUE	DoS
b056bf47-e10e-45f7-85c0-cbf1f4c1c5e9	11171	80	TCP	49	485	283725	FALSE
cf62f6f1-3169-49bf-a0a8-5a833cecbc29	34585	5683	TCP	20	142	118996	FALSE
b8f7e6bb-e3b1-47da-b453-6d2f1156a999	60202	80	UDP	53	621	597402	FALSE
79640598-b1fa-4460-bb05-f2ca6e86c221	35908	443	UDP	428	2444	345383	TRUE	Unauthorized Access
70a6d62e-baae-4ca6-bb37-2e6d7e221870	6803	443	TCP	488	1857	68864	TRUE	Data Manipulation
4efaf150-8a10-41a7-bf61-12a701413f58	13322	22	TCP	473	2722	1304077	TRUE	MitM
1fbd5c84-9102-43bb-9bdf-670b74083e35	61693	443	UDP	49	704	781440	FALSE
28ee1eb2-4103-418d-8b21-aca42f6b253b	15177	5683	UDP	41	489	585333	FALSE
7d8f9f2a-c974-412b-b846-d540f3b2211f	44903	22	TCP	78	263	264578	FALSE
14568076-09ea-40a1-9006-6883fac6bca5	11813	22	UDP	34	631	223374	FALSE
cf230327-c9db-4644-913a-4fed62671cb6	45189	80	TCP	93	694	938288	FALSE
8cb0d8be-63d1-442e-9fd9-2ca137849dab	14023	443	UDP	92	405	152685	FALSE
1b20ebde-df16-437f-9024-b9704b5808f3	56342	80	UDP	59	657	876438	FALSE
2eb97c84-eff6-46ff-90ea-2969b5679761	1838	5683	TCP	263	4010	201801	TRUE	Command Injection
4795a654-93b1-493f-baa5-e0b61cbd21ac	50521	22	UDP	374	1847	297040	TRUE	Unauthorized Access
2b75ed49-c696-45de-b294-6417c841c523	11565	1883	UDP	1	213	141645	FALSE
a1b78842-023b-46d2-9721-55c9c8f50b5c	25962	80	TCP	12	219	88695	FALSE
a02001f1-02c2-446d-9d90-ddca2f7f1177	3467	443	UDP	61	213	223437	FALSE
76b6470e-a551-4a17-a39a-16d5d8984424	11481	80	TCP	28	198	230868	FALSE
82086770-109b-4ab7-9b1f-afae5b10315c	11404	5683	TCP	303	2007	523730	TRUE	DoS
e48a2900-9e6d-43bd-8ea3-0737a91dbc9d	8807	22	TCP	34	943	192372	FALSE
e8753997-690b-4146-aa84-7ac5ec049754	61373	5683	TCP	298	4088	84637	TRUE	DoS
9b75d0c0-7517-4d13-8d29-1ca68e91a457	45265	80	TCP	2	239	288234	FALSE
ee9af4b8-6818-4bca-856a-80afeeb5b54b	18392	80	TCP	24	56	43176	FALSE
b7574fc5-b54b-4fae-bc6d-958887c5fbd3	16352	80	TCP	64	845	707265	FALSE
e9ef9828-eaa8-4b81-9526-b65d9e221286	57966	80	UDP	54	551	322335	FALSE
de8dc9bd-0af7-4a58-ad1f-bdab56782d44	27239	80	UDP	487	4115	165496	TRUE	MitM
42c2cc2c-db7c-40a1-953f-245a1bef1d5d	34619	80	TCP	52	550	476300	FALSE
b6783ab8-1714-475a-a375-d79e406bfb59	28330	80	TCP	100	528	293568	FALSE
4e21af1c-5d96-4180-ba09-b199620ff4d4	20939	80	UDP	100	136	32776	FALSE
dde97d6e-f5de-4dcb-b169-864dbc317363	40939	5683	TCP	20	995	134325	FALSE
96fe9a74-5106-4dda-9f68-37ca802d144f	38243	443	UDP	91	782	365976	FALSE
f5fb9b43-30c5-414b-8902-be316512735c	16367	443	UDP	214	2409	346094	TRUE	Command Injection
fa97163f-f736-45d6-b6cc-3b6b353a31ab	47427	5683	UDP	32	533	715819	FALSE
a36f45cd-5da0-40cc-a60c-34880afaa081	61303	80	UDP	88	451	497002	FALSE
b291ab2d-915e-4e28-84be-35d1c494ea67	54052	80	TCP	41	754	101036	FALSE
f4bbb33b-daeb-435b-b440-320e8ef9f192	39751	1883	UDP	421	4848	138060	TRUE	DoS
0bef1f88-9775-4427-b711-103de8c3b6bb	1150	80	UDP	291	4114	155736	TRUE	DoS
01bdb489-d995-4e39-ab21-bd3079c0a774	53353	5683	TCP	53	880	1048960	FALSE
5d19a9b1-3eb6-40cf-b60f-849eb153ec8a	28656	1883	UDP	41	446	454474	FALSE
9366eda8-0778-4377-afce-531df2c8ce31	42587	22	UDP	203	1836	1003	TRUE	Command Injection
29cde0ed-02d6-4d09-8264-4a04a0433e8b	45433	80	UDP	75	981	967266	FALSE
7ab7b7d3-0992-4cf8-8cf8-e3f5883197e7	56200	443	UDP	444	1326	607047	TRUE	DoS
ba89e9a3-0b3f-4f32-83b2-3d222608b961	55285	5683	UDP	206	3545	45524	TRUE	Data Manipulation
8efa015d-a5f8-4cae-90c1-fe92749b57f0	21554	22	TCP	13	53	20246	FALSE
4558a753-f3b2-4c8f-8e6e-859f006a4036	40988	1883	TCP	82	100	125800	FALSE
a350c214-aa76-4f3f-9870-83d11a4a27af	61901	22	TCP	492	4226	42458	TRUE	Command Injection
f93acc48-60a8-4d09-b10d-4c3643a515d5	45351	5683	UDP	282	2361	416520	TRUE	Command Injection
d31ca3e9-cb1e-4774-960d-7976a8034f6c	4392	22	UDP	47	389	163380	FALSE
f56fe10e-f1c9-470a-a680-37d698d8e224	4821	80	TCP	30	37	26122	FALSE
cc0adf69-c38a-40d9-951c-da240a76db6c	48906	1883	UDP	0	993	1191600	FALSE
653f77df-0b28-4e84-bbcf-43fabf64c06c	14742	80	UDP	60	34	12444	FALSE
f46d5041-f0d9-498b-8658-70808f044ebf	35584	22	UDP	85	141	150306	FALSE
97deb130-9c26-486a-adf5-b491b9a7aa17	12077	1883	UDP	271	3302	132468	TRUE	Unauthorized Access
ebdd5bcc-dc7b-4566-8dc2-2789c229167a	23140	5683	TCP	87	14	16996	FALSE
ffec2514-b72a-4d31-ba7e-f745465ef757	37268	1883	UDP	44	289	56355	FALSE
4bba057a-fe57-4bd4-9cb1-f82ec8949ac2	37209	5683	UDP	96	381	163068	FALSE
8fb4fb6b-8193-4830-8cf2-b02b41d1fb47	2669	22	TCP	66	560	747040	FALSE
18e034ad-8d4d-4c8f-b3fe-1aa81f485d84	48547	22	UDP	8	696	187920	FALSE
4df0d7c2-bd7f-44b3-bb71-ed7d125958fc	59573	5683	UDP	82	70	94850	FALSE
2f7adbdb-a659-4ef8-8282-d3a2e421814b	53206	1883	UDP	317	4967	280839	TRUE	DoS
a80a178a-be19-4c1c-bdf7-0b704fe32ef8	20280	80	TCP	104	1671	35583	TRUE	Unauthorized Access
4b8b2544-985d-4beb-ad54-0758906a3061	36864	5683	UDP	21	118	106672	FALSE
2a438a3b-6c2a-45ec-b660-70a5f2122f18	35646	443	UDP	68	273	316134	FALSE
9d5b786a-1e76-4f7e-ac3c-0250a9e37b98	54197	1883	UDP	71	152	149872	FALSE
f07f65b6-e317-49eb-af38-c6d8913cd8e4	38454	443	UDP	70	612	626076	FALSE
fc6e33a7-b402-4baa-b12f-d0d19e172d8c	40306	1883	UDP	29	799	167790	FALSE
59aa2399-7479-4514-9f0b-a12a2aeee84d	55207	22	TCP	25	830	134460	FALSE
118e861d-e489-4131-8ecf-1464ddfb5c16	64398	443	TCP	318	3380	850075	TRUE	Command Injection
e771e2a0-7353-49df-a609-4cffa18deb7d	3732	22	UDP	79	702	362934	FALSE
ab7ea81a-5db2-4d38-95c2-f904dc96dc79	12718	5683	UDP	51	409	48671	FALSE
bb11bb7f-883a-434b-b016-4ab499363a70	57288	443	TCP	0	598	343850	FALSE
0c3ffa66-36bc-4f61-a5e9-031284ff88c0	10548	80	TCP	234	3003	34965	TRUE	Command Injection
101577d8-f70a-45a0-a950-c677b8ae7bca	32904	22	TCP	6	935	1020085	FALSE
b15f3028-d52f-4281-b325-3e9ebd94e34a	58569	80	TCP	24	718	110572	FALSE
38f89bfe-22fa-4988-aeb8-42b8fdea8b45	53683	443	UDP	34	814	247456	FALSE
790a70ad-6486-46c4-92ec-5b6737c8e868	40248	443	TCP	77	590	502090	FALSE
8d08444e-a047-4b5f-a28b-8deffbee53c5	38004	80	TCP	29	968	623392	FALSE
077dfdd9-bea2-4f85-92a6-fc78558d76ca	33433	5683	TCP	31	944	471056	FALSE
7e64ed8a-b38d-47cc-b867-877d78cd38cc	14248	1883	UDP	76	838	1231860	FALSE
e1f97522-b541-491d-99fe-94f45758054a	41762	1883	TCP	33	91	57967	FALSE
8f2a1bf0-75c6-4cd5-9e6b-892ca36bf851	26174	443	TCP	265	1548	788097	TRUE	Command Injection
0bb2dcde-cc54-46f1-805b-79b476c801f9	64755	443	TCP	55	667	100717	FALSE
93a4d240-d74a-40e0-b3d5-55296698e628	50712	5683	TCP	12	494	543400	FALSE
cb37bc55-87a7-4501-b38b-42c0b5aab5f3	35417	1883	TCP	188	3682	728400	TRUE	Command Injection
21d6f061-016b-4c2a-9e37-e55c18285242	44106	1883	UDP	1	741	561678	FALSE
80382ca0-02c5-47bd-9d56-e85489a786d9	8997	80	UDP	288	1263	1012998	TRUE	DoS
bc39ba27-8cd3-407e-9ba6-f36133154b26	9601	22	UDP	14	261	223677	FALSE
ef6ac4b7-81fd-490f-98fc-de763f423743	9094	1883	TCP	94	234	172224	FALSE
9eb54d24-d12e-425b-aae7-7a03784bcccb	61649	22	TCP	84	748	534072	FALSE
2ff52567-97a1-47a4-aba4-26f5e158ab71	9690	1883	TCP	23	97	84875	FALSE
ccbe5b01-14e5-4365-80e5-2fbcd5d7b077	58785	443	TCP	80	163	135453	FALSE
30719022-bdc7-4cd5-b803-5a40c5647fcc	56666	80	TCP	314	1938	434112	TRUE	Command Injection
ca2d955d-6048-49b2-8d8f-f9fa555b1c59	37392	22	TCP	25	332	90636	FALSE
d1a5eed2-bbec-46d2-97a1-5825429588da	7807	80	UDP	78	827	662427	FALSE
c67991db-aa49-466d-a26c-f6f90b3da555	47018	80	TCP	23	334	219438	FALSE
2086c078-2a8d-41da-a465-b88de0723d3d	42938	22	TCP	68	296	129352	FALSE
afcc94f1-fbc9-42b5-9871-d02279254954	5995	5683	TCP	39	876	288204	FALSE
04a5249a-14f6-490a-bd2e-73ebb9620b06	63226	5683	TCP	49	309	40479	FALSE
cc188674-4642-4918-b13d-dc0815b25e90	14514	22	TCP	14	971	291300	FALSE
13647123-ad4b-453f-8fb8-787f45224fbd	51381	443	TCP	278	1497	856478	TRUE	Unauthorized Access
8b037f39-296f-4448-acca-be47b63ca5b0	46743	22	UDP	10	371	405132	FALSE
9c047e36-d4d5-402f-8a8c-6f679e6dded3	46104	5683	UDP	79	297	252153	FALSE
8f8e6a62-0c41-44d0-9174-b96ee22cb9c2	3014	443	TCP	90	575	600300	FALSE
f85ec770-b76c-43e8-8ed2-d5b9cc2883f2	6323	22	TCP	395	4872	227305	TRUE	Unauthorized Access
5ad3d8f4-d9e7-4bfc-9f60-e73df6de7dd0	46789	80	TCP	79	628	820796	FALSE
c5d7dd43-84e3-49e5-b0ee-b3bd77ad8ad1	20980	22	UDP	458	1132	610305	TRUE	DoS
f6515bab-2337-4e99-9318-bcb460cfc39d	23383	22	UDP	91	174	67338	FALSE
a2cb7d8e-fed9-43ab-a948-90dbf42d1fe4	47264	22	TCP	1	150	76350	FALSE
4fbf2d20-7007-435e-a7d3-5ad21cc49cc1	56496	80	UDP	93	886	721204	FALSE
f40d3463-9222-4b15-b7f7-37f7422ac111	38172	5683	UDP	97	631	743318	FALSE
362f8a45-8073-4699-a6e3-d5c3530a4176	29758	1883	UDP	87	887	585420	FALSE
7661b125-41fb-49f3-8df8-9f45667657a1	63466	1883	UDP	81	613	375769	FALSE
833bc789-6fa3-4918-8f81-7c5925f1fd87	5781	5683	TCP	58	813	414630	FALSE
f75db90c-e840-449c-b695-7d9ffc8a962e	20121	80	TCP	38	45	52290	FALSE
2fe146b6-1018-42a8-a6f1-aab69ec1d315	11419	80	TCP	99	453	59796	FALSE
aa09d364-63b9-41d3-9ef2-6bb71f0c7de8	17265	80	UDP	98	402	120600	FALSE
17c6e42c-996e-4de2-b915-814a0963b9e1	39380	22	UDP	96	503	461251	FALSE
0c6468d2-c4a6-4fee-afd8-e37e13c454a2	28720	22	TCP	94	333	271395	FALSE
13499b76-fdc0-46cc-a2f1-49e354bb1941	51142	1883	TCP	11	49	36701	FALSE
606cbcca-ea99-4e9a-a726-e775157c9270	5968	22	TCP	41	96	135936	FALSE
ef673ba8-92fd-4b04-a4a0-a54883f21217	47187	5683	TCP	4	540	632340	FALSE
eb3cd939-372b-440d-8e11-f7e7c6b37f56	20840	443	TCP	71	467	616907	FALSE
58d8cf84-ebf1-4b11-ba9c-f7e2909c1302	50864	443	TCP	158	3665	946426	TRUE	MitM
f31e217f-078e-4b53-8ecc-5af6649b6658	38035	443	TCP	28	115	22310	FALSE
4dbc7dbe-52b3-478e-be57-00fdf10b1131	53877	22	TCP	20	14	12432	FALSE
ad229c06-0815-4387-b2dd-a457b05eb349	25941	22	UDP	1	60	8940	FALSE
e5eea0aa-0fe8-4db8-87e4-912811ce4460	32219	443	UDP	41	703	915306	FALSE
b8289352-070f-4a8f-a726-072709cdbc26	22590	1883	TCP	75	349	285482	FALSE
681636b3-1107-41f3-8f1e-394acffbc8e1	10940	80	UDP	19	641	486519	FALSE
4c838d30-b5cb-4cc7-8b7a-ab531c092217	63847	22	UDP	16	999	1480518	FALSE
0bd17c6c-58fc-493b-984d-38539f3f8c57	56880	80	TCP	25	281	341134	FALSE
2d4eda8b-06da-47ac-a90e-fd3933b7cdd7	21830	5683	TCP	84	520	380640	FALSE
03533bb8-fc92-47ea-bd9c-47fde960df26	11008	5683	UDP	37	146	171112	FALSE
d3ad4ad9-c32f-4a2b-b196-961c42bcabb8	2783	80	UDP	3	187	266475	FALSE
adba917f-b839-46ac-a9ad-6e9cd016a188	61580	443	TCP	87	443	285735	FALSE
2853157f-4417-4bf9-b4f9-6def69411542	42973	1883	TCP	38	515	642205	FALSE
58d52760-2891-43dc-a1bf-0acad98cdc22	27862	80	TCP	17	159	117660	FALSE
8c6b1511-91b3-445f-8c72-fb1457f7e105	3506	22	UDP	486	4581	11258	TRUE	Unauthorized Access
a740dfe4-ec88-43c1-87fc-6318bdd3d9d6	25466	5683	TCP	28	904	787384	FALSE
ed75045c-dc26-4109-adad-9f4155c14baa	34743	80	UDP	52	758	1057410	FALSE
8f043377-9d3c-4df9-aee0-56c4a955213c	59090	443	UDP	26	31	26412	FALSE
8d6d835e-dda3-483e-9e1b-702142d2d7e8	28989	5683	UDP	55	848	624128	FALSE
a8d5dcc9-b5f3-45ab-aeb7-164641834a5a	3103	80	TCP	74	524	780236	FALSE
99bc92fb-8cad-4748-bb00-ac3bfa479bd2	3741	1883	TCP	371	4235	19038	TRUE	MitM
83000475-ab41-4a5d-b4ef-f717fdd6f6ab	60700	1883	UDP	417	2268	608532	TRUE	DoS
589b47d1-54b7-4843-a1e1-1e81382046c0	28976	80	TCP	32	557	362050	FALSE
e899a922-c6db-405d-b2d7-92e7655707f6	21932	22	TCP	376	4608	93413	TRUE	Unauthorized Access
0e2dbfdf-9686-4049-a76d-932199d4bcce	43484	80	UDP	90	728	72800	FALSE
8028c339-18b0-4899-913b-ab891d7bae26	25885	443	TCP	56	934	1042344	FALSE
9c58a573-6d99-4da7-bb48-bce02e842ed8	8335	80	TCP	61	809	964328	FALSE
82382abd-0fb4-4f78-96fe-28de7475aef9	29095	80	TCP	82	315	367290	FALSE
aaceb797-4d2e-4ec3-bc8b-2be57faa85e6	24594	22	UDP	300	4582	171258	TRUE	Command Injection
503f8d90-857f-43be-b5ff-bf59fd481b45	19473	443	TCP	18	373	110035	FALSE
eedc492c-0cce-4f89-aa88-3eacc3b8b506	34560	80	TCP	76	551	814378	FALSE
f93f8552-acda-429c-aa6c-77478306bd10	65101	443	UDP	38	102	107304	FALSE
3fd66ad2-5708-4e24-8b28-34678da0b4f6	39282	5683	TCP	56	183	230763	FALSE
be35aa3a-3d50-4d29-a9c8-4984e979bd0f	49326	1883	TCP	65	236	314824	FALSE
9f2f233a-ecf3-49f2-a8c0-345795c42722	61425	5683	UDP	78	435	344085	FALSE
1e10acb5-179a-4e8d-bc09-ce5cb3b45bbe	29889	1883	TCP	87	960	1022400	FALSE
e3d356f8-9055-4fb9-9687-69ffb8c95728	7669	443	UDP	59	76	66120	FALSE
933447c2-fd61-4e30-909f-1570eda61125	55259	443	UDP	10	588	578004	FALSE
507ad3b6-5636-4844-b31e-92e9c82abda7	39024	1883	TCP	21	917	381472	FALSE
0b8eb158-eb0d-492d-a6c6-2d9938107259	27761	5683	TCP	96	358	192246	FALSE
5b8aa4fe-6e5a-4bc7-a50d-23d5194d5fac	12509	22	TCP	59	29	27434	FALSE
839f37cd-3ad2-4586-ba23-acd37f9c06cb	39589	80	TCP	213	2517	754464	TRUE	DoS
ab3a4b1d-cc32-4483-8389-ca285c62dc6a	26546	22	UDP	26	565	123735	FALSE
b7ebd511-4ba6-4d2b-aad2-7c9c2634f96a	55102	1883	UDP	301	3628	197174	TRUE	MitM
c47041ea-7432-4681-b6b2-1bed4505b785	56192	22	UDP	3	30	32940	FALSE
cf5c7655-f1c8-41d1-b2e6-bde214c0daec	53511	22	TCP	71	377	71630	FALSE
fa44d736-63eb-440d-ac6f-c892d96992bb	65436	5683	UDP	39	902	647636	FALSE
8f63c108-4b7d-447c-91ec-45a1ad28a90a	13366	80	TCP	40	515	404275	FALSE
4d220d15-f235-4435-b72a-3f7f27deea00	41830	22	UDP	61	784	742448	FALSE
68565180-3e95-4751-ac71-58f344dc64cd	49794	80	UDP	49	836	198968	FALSE
ce9809f9-6976-4bc2-882b-852206786891	14111	22	UDP	487	1003	288424	TRUE	Data Manipulation
ab0dd0d4-3680-417e-9193-9cbad0770059	38665	80	TCP	93	917	1262709	FALSE
5c0ead20-55ab-44ea-827a-7f0ce099fbea	35273	5683	UDP	59	990	774180	FALSE
219a8f93-8614-40c4-b707-845f7386b946	11117	5683	UDP	66	430	325510	FALSE
28757114-268d-430e-b703-4277e55c6743	56481	1883	UDP	52	367	165884	FALSE
ed02b491-3c98-45bc-a1be-f3357cb62141	53627	80	UDP	14	548	537588	FALSE
5d5395eb-6c64-4bc3-837c-ee18bdddb5f2	62432	80	TCP	63	584	805336	FALSE
94014298-d0f7-4576-a0a3-69ba6a7a29b2	48214	22	UDP	6	824	96408	FALSE
14ad8777-ca9a-40eb-8fb8-8ae5e8d8cbeb	17462	443	TCP	75	632	895544	FALSE
5ef48d17-5697-4f82-a024-f3c862a8929a	41435	80	TCP	19	851	987160	FALSE
fc7af7d3-5693-41a8-a21d-323f0e47ccf0	27423	80	UDP	2	833	368186	FALSE
ba72de2e-5403-4892-82b6-dc2ae0706fde	63665	22	UDP	16	615	704175	FALSE
d594cdcd-0a15-4874-ba9d-5dfd111b662e	20870	1883	UDP	9	82	38540	FALSE
a1908426-bf07-47a2-840f-9de777ff8834	16732	443	UDP	69	608	303392	FALSE
475d0d18-d263-4a2e-9d51-277760a83fc9	45063	1883	TCP	11	860	227040	FALSE
47b07cb7-c79a-45ca-8b9f-d86cb211a36a	51008	22	TCP	61	914	277856	FALSE
cd9bf011-7885-4e9b-8bb9-a6818d893ba9	46392	1883	TCP	437	1232	509442	TRUE	DoS
ef459b7f-fb85-4021-bc79-30a7c22b6bad	12022	443	UDP	247	1365	148004	TRUE	Unauthorized Access
25a3f766-462b-413b-9b44-ee1c1d9ae07d	56130	5683	TCP	37	580	800400	FALSE
f4d939ae-9df1-41c6-bd08-5b127e9733e6	48087	443	TCP	94	423	149319	FALSE
4b24fa50-70c0-4a10-8ea8-d49598e57c51	31702	1883	UDP	16	942	519984	FALSE
e4e345bf-5dc9-467e-9012-27189d9e489b	11706	80	TCP	90	700	912800	FALSE
ebde1ef6-364b-4647-910c-0cd272843368	64254	5683	TCP	67	313	428810	FALSE
35646b74-6545-49a2-b767-f15de2a379fe	50172	443	TCP	87	641	735227	FALSE
52f93dc0-0f3d-496c-b582-6513664d1507	9543	1883	UDP	21	806	642382	FALSE
d1055b42-9d69-4410-8624-6c41b7990c18	57397	5683	UDP	90	309	338664	FALSE
32c45235-d278-4228-bcb7-9558ecf2fe64	32504	5683	TCP	100	478	97512	FALSE
06d0d6c5-9961-4ea3-87c1-87688ffd5245	20718	22	UDP	440	1902	14944	TRUE	Unauthorized Access
d5e7bdbf-05a9-4df1-a0f5-ee3a3d670da9	4324	22	UDP	257	2369	602602	TRUE	Unauthorized Access
29c5cdc8-e5ee-4e6f-a6b1-92a717f9ea6d	7746	443	UDP	35	825	516450	FALSE
9f4ad847-cd53-47bb-ad10-7aa24a8024cc	41010	5683	TCP	32	822	264684	FALSE
58b2951f-8d8a-484e-91ba-57c751d73110	25184	443	TCP	16	295	426570	FALSE
2831fbed-0059-45a9-afbd-ae02dd6d0940	21083	1883	UDP	56	748	1119008	FALSE
7d7dbc41-d2c5-426c-81fe-52e39eef4c0f	36846	80	TCP	98	922	447170	FALSE
b8aa8d20-79f9-4be4-9ff6-37463dc5e2cf	14599	22	UDP	2	331	458435	FALSE
104f5910-5e98-4dfa-b801-ec7e25d1fa22	8994	22	TCP	7	330	313170	FALSE
fb968969-c179-4c92-8de8-c2e05fede94a	35935	22	TCP	76	77	90783	FALSE
94347b83-7be4-4ae6-af49-17248baa2bee	22615	443	UDP	14	977	719072	FALSE
bd6123ff-7ea1-4df7-866d-5514facb4709	32845	5683	TCP	38	230	51750	FALSE
726995b2-2da7-4f5c-8b8c-8f11c974072e	10527	22	TCP	26	994	1380666	FALSE
c39e35ec-2a3e-4722-8cff-853d37ea33d5	61559	80	TCP	58	522	658242	FALSE
93669d9e-afe7-4530-ac83-3f6b3e0a6c17	48941	1883	TCP	248	4809	973875	TRUE	MitM
b37c0557-7f29-4dc2-8748-57f4931ec638	19946	443	TCP	84	127	14478	FALSE
e283d74b-8f91-4d03-a6f5-aaa519a4b9c1	13199	1883	UDP	84	393	510900	FALSE
9adaa8a4-18af-4f01-8ab1-be2f0cc2e31d	54723	443	UDP	183	3570	726960	TRUE	Command Injection
12b70987-941c-41ed-8a5d-1452bb84bafa	55795	22	UDP	64	85	105995	FALSE
c682f96b-3179-4a5c-8413-f469198d908b	42148	443	TCP	98	437	448799	FALSE
17b33c08-7ef5-450c-8b26-ee92a8941185	62645	1883	TCP	195	4047	162348	TRUE	MitM
6dac01cd-3c54-467b-8981-abdc5f694131	56788	5683	UDP	34	973	827050	FALSE
6013ff33-fddf-4b2b-ab72-d57d8b5533ae	22413	5683	UDP	88	325	107250	FALSE
c26ef1a3-4b88-4d3f-a1b9-38477d9adc04	48862	80	UDP	88	732	870348	FALSE
f368be77-7113-49a6-8657-aa1f90d18201	1846	1883	UDP	64	79	110205	FALSE
f2843524-ce5b-4a70-b3db-2867523bbc67	18351	1883	UDP	14	968	901208	FALSE
de9ec703-3b3d-4722-9bd5-7f8eb0023ae0	48081	80	TCP	77	677	987743	FALSE
85c2c7d0-2ce0-4323-b800-29f092656905	7174	22	TCP	421	4374	750652	TRUE	Unauthorized Access
52f7a7f0-cf35-4b09-af9b-138b59c76fe0	5449	443	TCP	35	104	62816	FALSE
853722eb-3b05-4e28-bc49-b9400e099a2c	59142	443	TCP	89	177	78942	FALSE
ac1f7da4-070e-4186-879e-8bc63577c15d	17056	80	UDP	85	567	772254	FALSE
0d9913e3-8d60-4632-ac5c-91ebbafce490	3222	80	TCP	31	916	365484	FALSE
6ec8087d-a42e-4e44-ac51-394a374a1820	61524	5683	TCP	394	2588	613676	TRUE	Unauthorized Access
42361744-1cc2-44d4-8eba-7d22e64795f2	54418	1883	UDP	40	94	101050	FALSE
a3271529-4b59-403a-92a1-3bf1bbad8418	21103	22	UDP	76	979	1108228	FALSE
8029f2c6-8166-452a-9fe3-fe9d55bb1509	37244	1883	TCP	500	2783	514328	TRUE	DoS
ae5deb31-96cd-47cd-bbb6-816516b0f48f	42898	22	TCP	7	165	156420	FALSE
80e7d9c5-4079-4d7a-94be-bc46c2f3477a	14883	22	UDP	234	4176	365700	TRUE	Command Injection
beb2a2f0-3297-4e8c-829e-cedae4a14c1d	51484	80	UDP	59	850	360400	FALSE
0854dcc0-17c5-40e4-be65-25d2f4f86a0b	32443	443	UDP	53	2	322	FALSE
781cd6ef-c44c-4e9d-b09e-8bb1a96a5fa7	54353	1883	TCP	2	847	906290	FALSE
aef38215-5f72-414a-88bb-f337efec3600	9729	80	UDP	87	33	37356	FALSE
b87af190-6450-44cd-860e-51a4e0ed5496	43904	80	TCP	47	394	251766	FALSE
106cd83e-4608-456f-bb4c-9d63bae7d7f4	65326	22	TCP	93	176	161392	FALSE
de1e93d1-575b-49a7-9708-4c2c68e140b6	24260	22	UDP	85	948	605772	FALSE
a7e409a6-85cd-4094-b5ef-918900b37474	23443	1883	TCP	92	219	301782	FALSE
bd79dac5-c376-4037-b8c6-80a02db7e705	21002	1883	UDP	44	342	206568	FALSE
954bbb91-3348-40d5-ab24-d380b7d04ccd	38633	1883	TCP	47	839	113265	FALSE
5f60b199-3935-469e-ba62-80c777be70f1	16382	5683	TCP	239	4307	361324	TRUE	Command Injection
9d884776-63f3-41f6-9d16-cee335995b1a	35201	80	UDP	456	2114	732550	TRUE	Unauthorized Access
f5afee2d-ff12-487d-af80-8fdafb3d4083	30402	5683	UDP	56	904	485448	FALSE
42f4f8ee-5dd8-40f5-b349-10b69e2936b2	38358	22	UDP	91	719	680174	FALSE
8d5d5d9b-8834-4dea-a068-42d7f5842862	12406	80	TCP	94	984	1093224	FALSE
170ee730-0c89-42c4-8a53-adcfba3e6ec7	54667	80	TCP	32	77	53977	FALSE
80e68852-9af3-4a8e-89ab-dcb1e817fd08	51731	22	TCP	2	660	834900	FALSE
c410d09e-ae1a-4f4b-bd5e-4a7fabcdcde3	15620	5683	TCP	39	35	26985	FALSE
daa06d48-fec4-465d-b9a2-39648c82e6a6	34596	443	TCP	98	293	332262	FALSE
867a496f-fd6e-496a-ab8b-d7dde016ce4c	14245	5683	UDP	2	634	890770	FALSE
596147b3-267e-4d28-9f10-dedd6e8dd08e	2303	443	TCP	134	1294	554607	TRUE	Unauthorized Access
56f94ee4-ec3a-41ed-8481-6800cbc270b3	64221	5683	UDP	39	656	673056	FALSE
11da2e7d-3582-43b9-b116-bea1372b3f82	46984	443	TCP	2	233	164265	FALSE
f9a5d4fa-834e-48bf-80e7-b54835db5225	63540	443	TCP	41	100	122800	FALSE
41b5d714-a456-4d22-a0f7-7c312bedd8da	8107	443	UDP	97	383	516667	FALSE
0ac18127-4c44-408d-a7dc-13c18717bd0d	56162	22	TCP	41	809	842169	FALSE
4a033818-67f6-4465-bfa9-ffe8b66f97d4	55795	443	TCP	79	16	14608	FALSE
dcddd397-c718-4ce6-ab6e-a3e6db4fb7d8	61945	1883	TCP	24	328	128248	FALSE
eecf9ff2-f277-4539-97bd-68cc1719c947	44885	1883	UDP	46	313	74807	FALSE
7a2cb2bf-a033-408a-90b0-096ab0e594c2	18795	443	TCP	81	513	391932	FALSE
2bb2de6b-5d6f-4b0c-a0f3-7406a9ec28ee	30999	80	TCP	120	3740	154530	TRUE	Command Injection
b26c4f62-af3a-48ca-9c85-882057486c84	46672	1883	UDP	27	652	532032	FALSE
be303eb4-7168-4f8f-ba2b-b9e06809f195	61129	80	UDP	22	524	216412	FALSE
d5a26220-45ee-44dd-8c26-5b4e6943ae75	49309	5683	UDP	78	27	26190	FALSE
4cfe91c4-9537-4538-b702-9f5ff45a6b2d	20087	80	TCP	10	698	406236	FALSE
c6613b6f-da45-48f4-8cec-7b91b5173e46	3130	5683	TCP	8	518	538202	FALSE
e9bc35fb-9671-405f-b8f6-1c583f4b761b	25581	1883	UDP	99	193	131433	FALSE
cbd3c958-b79e-4be1-ab25-997b57f5b547	49878	80	TCP	12	762	1102614	FALSE
7e37a0af-40fd-45a7-9be8-bdccd8a41bd4	21631	80	TCP	38	793	112606	FALSE
2ca52691-d847-41b4-b450-f160134ce821	38623	443	UDP	25	402	546720	FALSE
acb18269-7eeb-49e2-b6ff-616b3b104b4f	52944	5683	TCP	200	3463	617500	TRUE	Command Injection
2bc0b558-c397-43ad-b762-c012c2fbb8d6	29553	80	TCP	28	672	622944	FALSE
c93a04d8-308a-445a-b853-d10c0f691720	36978	5683	TCP	48	638	405768	FALSE
f1289154-3408-465c-a17b-529fe48ec06c	28880	80	UDP	54	800	1099200	FALSE
474ac54b-745a-4b2a-96fd-53720e43eb61	3597	1883	TCP	44	45	65205	FALSE
56c7f842-27a4-47a6-b27e-52ed6bcba004	13832	80	TCP	431	1344	26629	TRUE	Command Injection
dbbc0f0f-46c0-41ef-887b-fe22a93db6d5	36391	80	TCP	85	88	10208	FALSE
1071de5f-3289-420b-ba2d-86ad49002837	37825	1883	TCP	89	984	1361856	FALSE
01cf291d-b695-44b3-bfed-5b2554425fbd	42220	443	UDP	23	899	545693	FALSE
e7abd024-3dca-4416-832e-6f8ee13304c8	35096	5683	UDP	88	712	946248	FALSE
96b6d752-3496-45db-8774-eb1d55f1ae30	61798	22	UDP	82	804	1062084	FALSE
3401ed9f-c89b-4808-b507-0d0ffa878b80	24776	80	TCP	89	672	495264	FALSE
da32ba61-ca2e-402d-bafb-53e5a172fed1	56053	22	UDP	47	257	181185	FALSE
534db8af-93af-4ff7-8b2a-406b51b451c3	18709	22	UDP	482	2771	864000	TRUE	Command Injection
64b47b7c-c33b-41f3-915d-28d07bbe7bad	52717	80	UDP	81	337	471463	FALSE
cab5eec2-b5ce-49db-9b7f-82d30f2c7230	52227	80	TCP	4	8	2064	FALSE
1f16c675-8cbe-4599-a890-8aada4018610	56985	80	UDP	80	209	240559	FALSE
1da63b59-f2b0-44be-81e9-1180792e6b0c	42425	5683	UDP	47	416	139776	FALSE
42c356af-48f4-4390-b666-86ec87c6d1f5	60444	1883	TCP	75	359	383412	FALSE
7c859cf9-52f4-4c04-a95f-0cb1d22a74dd	12396	5683	UDP	94	748	792880	FALSE
398db684-5d7c-4b6a-8c98-efd62350af56	61025	80	TCP	97	335	267665	FALSE
7a91c651-0446-4992-b584-314e273478e2	62166	1883	TCP	25	246	293478	FALSE
009308ed-2c3e-4484-882c-a0beabe08280	10020	22	UDP	350	2091	918385	TRUE	MitM
5335f26a-91f9-4afe-8575-c00fb4534e44	17482	5683	UDP	90	931	1151647	FALSE
69c4581a-4327-4dab-8e92-1e188f3710f7	57157	443	UDP	41	889	1017016	FALSE
5c441ebf-adba-4e0d-9809-d94ae6477a61	32913	22	TCP	57	49	40866	FALSE
5996f377-3cda-4100-aef4-01315940c71a	60543	443	TCP	57	400	179600	FALSE
cef9955c-03d4-49f9-ad84-6565d145c796	62292	1883	TCP	62	210	139230	FALSE
796cea47-16bf-4693-9050-b3e8a974c7d5	27689	443	TCP	67	846	219960	FALSE
d6261233-a1f1-46ec-a353-4c90c4856906	39267	5683	TCP	226	4633	178266	TRUE	Command Injection
c0375569-9355-418a-8a84-50df8053dae5	58408	22	TCP	259	1129	1188963	TRUE	DoS
c2cd054b-4c97-45b7-ac3a-693beea7d697	32677	443	UDP	56	260	201500	FALSE
6042b2fc-ff1a-417b-b556-57836210ef66	27681	22	TCP	341	4006	153023	TRUE	Unauthorized Access
5a18bcfb-94af-4131-9f3c-5eb0e0b987f4	40976	443	TCP	73	448	603904	FALSE
413e9164-b1ed-4856-a445-fd6daaa0db34	23204	443	UDP	424	2339	16666	TRUE	Unauthorized Access
78452883-1995-4da3-b716-b59465d25419	32920	1883	TCP	58	894	1228356	FALSE
ff4d8128-593a-4a09-819f-ff93651460c7	57317	1883	UDP	394	3017	1227625	TRUE	Data Manipulation
9b6f0941-6ae5-4653-bb9c-5ed92d84055b	63865	5683	UDP	60	913	410850	FALSE
c27943ad-0a69-48cb-8d4d-4c82b59ba9d7	13899	5683	TCP	9	244	49288	FALSE
9c70d017-7990-4793-99f1-901f80244a11	2646	1883	UDP	11	96	112608	FALSE
8673b5a7-0a24-42ae-bb5f-c1492ef9188d	49780	22	TCP	23	683	883119	FALSE
5fe8ebf4-3746-48c2-9057-111127d6e594	41833	1883	TCP	16	547	788774	FALSE
2c27bcc4-1539-428e-9281-282af1dec023	17749	5683	TCP	274	2252	94710	TRUE	MitM
f3c9c3f7-8902-4457-ae7d-5fed29c7b302	62420	80	TCP	45	882	1076922	FALSE
b0fb1f9f-fbf5-45d7-986e-8b67c62a8448	52250	80	UDP	90	896	150528	FALSE
5c6925e6-cf6d-403d-b7d4-ec0da7ec6669	41784	5683	TCP	80	5	2915	FALSE
8d3ac47a-d98a-4fbb-8a1c-7f4a34640332	16670	22	TCP	62	340	342720	FALSE
195ae1c8-b7d3-4199-a3c1-90f132db2893	18053	22	TCP	55	762	304038	FALSE
f152fc87-e9fc-4c33-805a-715fb1b2176b	30426	1883	TCP	345	2176	435736	TRUE	Data Manipulation
dbf2ea32-091f-4481-8805-f66d3870723a	5287	22	UDP	44	574	437962	FALSE
dfa84605-80f4-43f0-9706-f29b96f3a6c4	58977	1883	UDP	41	859	247392	FALSE
2650b872-f164-46ba-8d67-197234acc6ad	32011	22	UDP	28	298	387400	FALSE
0d01d34c-2b5d-463f-b50f-572c6531585d	47852	22	UDP	38	93	75423	FALSE
3b82e1a7-973d-4d86-b888-bfb476bc8293	56312	22	TCP	51	568	425432	FALSE
84035121-7fd0-4b33-ad55-2428c9a76855	48948	80	UDP	17	931	1306193	FALSE
73842b28-df45-4613-bb5a-91eaab2fcb4f	9670	5683	TCP	81	444	462648	FALSE
5f1ed08b-ee2f-4885-b296-b6813e70edc0	28553	80	TCP	99	978	615162	FALSE
8337bb26-beec-4692-8440-e281cbed03e0	60076	443	UDP	32	535	74900	FALSE
52819dcd-99ec-4177-adb8-df40d03e7fc3	12688	443	TCP	95	146	195786	FALSE
04c6c13f-51e4-4ca1-90a3-41936ecbb83d	36761	22	TCP	50	413	256473	FALSE
97192749-8ddc-4822-995b-dc2c3117e7c0	36820	22	UDP	97	181	128691	FALSE
6101541f-055d-445b-9f08-2da738178202	25051	80	TCP	44	944	538080	FALSE
9da36e98-be00-4121-b5b1-01504902d800	30397	443	TCP	33	362	354036	FALSE
497d4364-4c2c-4bec-8afa-25fd09931222	52857	443	TCP	100	832	431808	FALSE
6829c77d-7fd7-4d94-b671-44cbff36f531	37421	1883	UDP	31	803	1090474	FALSE
5eac3002-8af9-488f-b49a-0dd50cf2485e	64063	22	TCP	89	629	807636	FALSE
ec0c610a-e75b-4543-be8c-cf8ce1a2f602	21633	5683	TCP	120	2858	11507	TRUE	DoS
90b43f8f-8a70-4a82-9ad2-ee61b2983055	36859	443	UDP	89	560	72800	FALSE
386c4265-0f98-4b68-a021-1637bb308ebf	39733	1883	UDP	45	66	85206	FALSE
5b6e5f32-8d87-4739-b9f7-84a82fb3545b	51562	22	UDP	59	329	406973	FALSE
2e0876f8-b010-47e9-af6a-206598987428	62144	5683	TCP	74	153	55233	FALSE
3cc087c0-6fa7-42da-9b59-b7af28e1a9a9	20274	1883	UDP	371	3846	375921	TRUE	Command Injection
dd5fbb61-f4c5-493e-99fc-5c64f265e345	22196	80	UDP	69	533	544726	FALSE
0990ef24-7b2b-408c-93f7-1cfe8f488a9d	12579	1883	UDP	26	396	150876	FALSE
f39857f3-0062-4b6d-a235-c62032a1dd4b	22898	22	TCP	84	103	128956	FALSE
945bea8b-fd54-4290-9110-a77a843ea7a3	14105	22	UDP	4	509	482532	FALSE
8d63b72b-3f3b-421d-9c27-86deff758b65	54300	80	TCP	0	778	304976	FALSE
45506ded-bd65-42ac-8d92-925a5e86af92	58516	80	TCP	5	943	1274936	FALSE
740a1cd2-00bf-4f15-9498-adc3ce786781	54026	5683	UDP	25	681	761358	FALSE
7a96f8d4-e3c7-44cd-89ed-68a3197f55b9	55591	1883	UDP	242	2411	596316	TRUE	Unauthorized Access
44ab8044-f849-4068-83c3-737ea3514a1a	60426	5683	UDP	55	230	197110	FALSE
16f93851-31a0-445f-8c32-f0f7dfdf6131	25087	80	UDP	83	663	350064	FALSE
aead14d4-84b5-4fba-9dfb-639fab66301d	7843	443	UDP	88	47	27495	FALSE
7c378b93-2037-4650-8b53-771ecdaf05ad	26736	80	UDP	16	455	141050	FALSE
20950db6-caa9-4331-a21d-8d3b2b54f963	25786	22	TCP	2	869	215512	FALSE
bb35a5e4-ba41-4610-b018-2e4a67f30d18	12070	80	UDP	80	361	228152	FALSE
ee340d8b-d55b-41b9-a5f5-fa53b994a5b2	32487	1883	TCP	299	3730	857166	TRUE	Unauthorized Access
14c39b10-df75-435a-a3b2-45f1772c0a1c	59618	443	TCP	83	299	306774	FALSE
cd3b7ff3-a64b-4fa2-b8fa-d910400a6897	51509	5683	UDP	8	164	112012	FALSE
e5fc73ee-6a4f-40e5-b71b-e65651cf4996	29793	80	UDP	6	89	106711	FALSE
e7a19e44-deca-4429-b910-de2d69373062	54326	5683	TCP	56	908	1095048	FALSE
46537995-b8a8-4365-abb4-9389c66b2396	24174	22	TCP	20	333	329004	FALSE
f127fbff-b598-4910-9bb6-8f915fdc4f04	3735	1883	TCP	94	111	105006	FALSE
4f18c362-09dd-481f-9681-cf67c5926765	5877	80	TCP	87	386	543874	FALSE
a507213f-ffe9-45ae-97ba-d8ed3de83282	30101	22	UDP	18	618	425184	FALSE
394e80be-94c4-4b39-b92f-23cb5f902c1b	56388	5683	UDP	196	3472	95540	TRUE	MitM
e7debeff-d249-4254-93c7-f9bee261b9ff	24887	1883	TCP	53	660	719400	FALSE
3e72ca36-f771-4aab-be5e-53406dc9e5af	22816	22	TCP	38	964	1313932	FALSE
a42b107d-00c3-40a8-912b-967d4d5db48b	60153	22	TCP	50	533	388024	FALSE
4820edb8-7263-490b-b15f-eba8898cba55	41507	443	TCP	12	290	132820	FALSE
d191db4f-f8df-414a-af60-305fd7cbdc95	9966	443	TCP	26	423	606159	FALSE
e9b8eb09-a284-4242-8134-11f82d409a97	49299	5683	UDP	75	69	69345	FALSE
628e2944-7a26-4544-815d-0cd1ee66f501	49618	80	UDP	46	176	177760	FALSE
d9f9c8e7-6019-4cd4-8eda-726cfdffcb9c	2786	80	TCP	15	719	409111	FALSE
8d1720fc-18d4-4fcc-92af-398510f17153	33011	1883	UDP	98	662	795062	FALSE
5a48f681-9e41-4290-be9d-8816ff111b1f	16874	1883	UDP	13	842	645814	FALSE
8b958fcf-cb6a-4335-9e7a-800ee1080988	13136	80	UDP	85	967	946693	FALSE
54a5064f-bcc4-45df-b588-83c0a81b908a	57277	1883	TCP	82	588	401604	FALSE
dd4d2d0f-f463-40c4-b3ec-348b7be534f5	25082	5683	TCP	39	1	358	FALSE
6f8c823b-97b4-4e40-96ad-89db51a55bcb	46444	5683	UDP	99	668	995988	FALSE
a36f897b-3482-4861-a70a-74e8aebd5f2e	39914	443	TCP	85	492	691752	FALSE
a4d298ca-0c53-4219-a541-ee883e93690e	1505	443	TCP	357	1784	622125	TRUE	Data Manipulation
3058d044-933a-448b-8b8e-3c7b5939430b	48328	1883	UDP	92	819	1075347	FALSE
cea42015-eda9-4af8-b489-999533a6b91e	33945	22	TCP	69	264	340032	FALSE
1abcec04-3ed7-4c82-b64d-c28e2b6c6b2c	41409	22	UDP	61	302	289618	FALSE
b3badf2d-63f4-415b-bb5c-bb7f071798d1	2548	22	TCP	49	17	23035	FALSE
41ec9876-115f-4fd6-b68f-77e583373022	35912	5683	UDP	14	854	657580	FALSE
caad07e1-eca1-4df1-8ca7-c68fdb455b66	16072	1883	UDP	27	318	370788	FALSE
6466b3e5-dcc1-47a1-ab6e-47bc140de891	36135	22	TCP	63	785	326560	FALSE
656a728f-ed01-4096-8068-550c1217fca7	38928	80	UDP	9	681	703473	FALSE
ec003556-4a70-487b-99c8-c88f833b4a5c	55936	80	UDP	70	700	554400	FALSE
4f203606-6bce-457b-a184-daf95fa9fd59	35032	5683	UDP	67	154	208670	FALSE
0acdd76a-8904-46bb-bbbd-97e0a40a87f3	1084	5683	TCP	22	436	130364	FALSE
e830b742-20ad-4ec2-84ce-c10aebc95e07	10154	22	TCP	85	510	165240	FALSE
3833aed9-8137-4cbf-b402-1f65eceaf239	19047	5683	UDP	16	772	450848	FALSE
b3cfcf28-4ec4-4763-8d04-1907f68147aa	56361	22	UDP	82	583	655875	FALSE
9320e109-1e8b-4f23-8817-a142ca5f9c1f	46104	80	TCP	0	967	673032	FALSE
2b403f05-fcc1-4da6-96a0-8038f06f4b6f	14374	80	TCP	41	165	136950	FALSE
084bc722-9514-4b14-bccb-d9950e02bf74	25378	80	UDP	12	851	1196506	FALSE
66129c88-9fde-42e0-9ba8-21c792e4e9f2	46210	1883	UDP	29	390	159900	FALSE
0fc46702-b75d-49df-8f70-468cd042ad71	29169	1883	TCP	19	618	919584	FALSE
1054730e-11a0-435e-a8ad-61aa376254d9	35044	22	UDP	206	4786	83072	TRUE	DoS
68c28339-e479-46c0-acff-5bcad7c7221a	21611	443	UDP	2	96	16512	FALSE
9f748968-03eb-4a1f-9306-efdab520a678	42155	1883	TCP	59	365	360620	FALSE
28f4b050-53aa-4d02-ad75-602d7b4a21fa	10674	443	TCP	99	126	163548	FALSE
91591538-3f57-42b1-9d38-c0a906b13b05	20957	22	TCP	43	300	397200	FALSE
1ea5e481-b1b8-4356-949d-86107ef3cd48	21605	22	TCP	91	756	672084	FALSE
72120f15-e984-4705-8bc5-b2ee689cbdd3	24417	443	TCP	90	858	1208064	FALSE
a19db998-be35-4e28-90b6-f984fdbc4937	24075	80	TCP	22	418	474012	FALSE
50b373bd-5b25-4da3-bbea-2246633bfd15	52498	5683	TCP	57	556	338048	FALSE
80c90c84-672d-42e5-9aa7-14deb9a12a87	27236	443	UDP	11	851	1229695	FALSE
66e13208-b9b2-4316-90f7-dc39ccbb9a51	61483	22	UDP	43	185	246050	FALSE
c6d5847a-0e42-403e-b95a-0b15bd46daf9	50106	1883	TCP	82	388	62856	FALSE
88bf3c79-490e-4b3e-9a5c-b3fec2d6a4a8	5114	5683	UDP	58	455	332605	FALSE
0c153503-cf7e-4c24-828b-4669dde59b82	7984	22	UDP	15	356	127804	FALSE
ae2c8698-257c-47d8-80f0-eb4bbcecb466	36796	80	TCP	31	593	323778	FALSE
022830d9-a315-4666-bc2d-8e767f5fa4bd	22544	443	TCP	11	776	701504	FALSE
ce608247-4697-4516-973c-6919b8742f85	50505	443	TCP	65	399	252168	FALSE
a279bbdc-4e2b-4d27-ab5e-20aa87dab789	37432	5683	TCP	56	642	201588	FALSE
451767d5-b5ef-4a37-b269-c0f589d4a01a	29494	443	TCP	10	688	932240	FALSE
d65c3a1f-e3d4-4e49-9887-701ecd66023f	63984	22	UDP	90	166	121014	FALSE
b1ccf53c-186f-4a9b-8a29-084ef6ff492f	58158	1883	UDP	71	718	497574	FALSE
a2c2a330-a853-435a-930a-95d6be28ea4c	21515	22	UDP	29	33	37587	FALSE
57279045-e587-445e-b38c-f6f25d3d8055	2365	5683	TCP	376	3002	293230	TRUE	Data Manipulation
7964e142-1b3b-4a51-ba94-e766cb892e0a	45647	22	UDP	55	824	987152	FALSE
dd9ba37d-74d0-4176-9895-039ebcce5253	25815	1883	UDP	39	86	105092	FALSE
ff419676-3299-4b70-bb6f-7d2cd96fad07	1362	1883	TCP	105	4859	562096	TRUE	Command Injection
85a5cb1b-1f39-4d94-8cb6-d6c95f533f55	6919	22	TCP	93	723	733845	FALSE
71423690-5282-4a78-a949-74c642447eac	13278	80	UDP	318	3946	152790	TRUE	MitM
7f305890-5332-4550-8a3a-c622dbe1f5a4	52884	443	UDP	59	31	38037	FALSE
11199e0d-3577-403f-8da1-d5cc4963c7e5	12368	5683	UDP	272	3534	263192	TRUE	MitM
7a86b55e-eb70-42f1-b97d-741250366a54	2774	80	UDP	50	390	42120	FALSE
c8220e9a-6d56-4032-bd39-0445c49bdbc2	55780	22	UDP	351	2823	306510	TRUE	Command Injection
ba8406b8-aea4-4d6d-9191-2e2850a50a72	3445	443	UDP	48	347	266843	FALSE
fc80ed67-4f4b-4ad1-87e1-79431bee7924	40911	1883	UDP	67	757	526872	FALSE
550fab52-4419-48da-bce1-394247f57349	59077	22	UDP	67	751	1028870	FALSE
39af6643-8e56-49fa-9455-31915f4aa8ed	6343	5683	UDP	57	14	11452	FALSE
a456c28f-0e95-488a-be1a-caa763fcb07b	16920	443	TCP	28	997	828507	FALSE
c1950aaa-e017-49ec-8dfb-7f99e9385e13	56785	22	TCP	17	934	497822	FALSE
439ee4ef-15bc-4e2b-b162-c32aa22fe3ed	63576	80	TCP	18	432	362448	FALSE
ab917361-a8b7-464d-8896-3794fe88a7a5	55563	80	TCP	205	4947	84422	TRUE	Unauthorized Access
77676e74-abcb-4b20-920c-0611d452b93b	12942	5683	UDP	11	996	811740	FALSE
e70304c0-7925-4d91-b693-81bc2669af0a	62010	22	UDP	2	56	16240	FALSE
95620b9d-bfea-49ef-9f5c-a7cd43e57852	54169	5683	TCP	18	524	441208	FALSE
98b35839-e8fa-4918-a9bf-70ce291612fa	26088	5683	TCP	55	624	929136	FALSE
9c9f1500-fcd4-4a43-b510-15557704f8f3	58220	80	TCP	55	479	697424	FALSE
[truncated: 1,046,576+ more rows]
