# Supplementary material for: Remote medical system driven by medical big models: Dynamic defense model for network security threats
Source: PLoS One. 2026 Jun 12;21(6):e0348572. doi: 10.1371/journal.pone.0348572 (PMC13262880; doi:10.1371/journal.pone.0348572)
Supplement: S1 File — (ZIP) [file pone.0348572.s001.zip › Raw Date/d2_dicom_network_flows.xlsx]

## Sheet: d2_dicom_network_flows
flow_id	src_port	dst_port	protocol	flow_duration_s	packet_count	byte_count	is_attack	attack_type
2e8b8a92-47d5-416b-a64a-ef314a1f7afe	19094	104	TCP	8	96	94464	FALSE
0839cc82-1431-4265-a5b8-67d4819f097c	4831	104	TCP	45	56	79856	FALSE
1c45ea20-27ff-4698-9fc0-3658f2b7859f	7736	104	TCP	10	123	177981	FALSE
03ec14c5-71a8-4ca9-b059-4d1fd7090fe4	22181	104	TCP	47	149	217987	FALSE
9384de84-05c2-4ce3-9984-4236af30a5d2	27231	104	TCP	9	45	65115	FALSE
f0a6413f-d8a0-41e2-873a-b7dead857eb9	56346	104	TCP	44	170	93840	FALSE
abaab728-fba7-44a2-be12-5abf6473684c	7743	104	TCP	46	26	27508	FALSE
9fd9a0ac-b37f-4f81-9557-1365addcdd5a	21756	104	TCP	37	134	219090	FALSE
b240e54f-7dc6-44a4-8268-6c61eda78e23	3162	104	TCP	16	156	206544	FALSE
054788cd-0cc1-43f1-ab11-12ebf89ab96b	14285	104	TCP	54	194	238426	FALSE
0226661b-1b88-4e6e-8f9a-25276ec6e5ca	65201	104	TCP	56	144	145584	FALSE
ae30795a-da51-4f65-8e2b-ede1cdde20d5	63338	104	TCP	53	98	145824	FALSE
f6eafd0e-eb6d-4cb8-b893-f99aee5c553e	56311	104	TCP	50	113	89044	TRUE	Unauthorized Access
71f836b5-4af8-458e-8ad3-806fb260126b	28920	104	TCP	57	96	97344	FALSE
840fccf9-1e7c-48e7-a93c-7f8c04ef7f36	41155	104	TCP	49	138	237636	FALSE
23c31ecb-6143-478a-816c-dca352706e08	14419	104	TCP	33	178	209862	FALSE
65ff4752-3eca-4b7e-834a-9912e0bdf22f	57328	104	TCP	19	106	112148	FALSE
c5906e57-3e57-4aa5-8dc6-9b39544c70c9	41991	104	TCP	8	126	183456	FALSE
11ad4909-6a3e-41e3-aa4f-297dbc8e6559	13225	104	TCP	32	88	108152	FALSE
022285c5-6033-4d67-851a-82871cc6e1ad	33940	104	TCP	48	67	113163	FALSE
0d621d0c-5463-43fe-997e-a6bd42b5e5e6	51806	104	TCP	54	33	53856	FALSE
5bfd2832-36c3-4250-b7d2-187cc7e939ba	26244	104	TCP	25	167	131429	TRUE	Unauthorized Access
8487d013-90ba-40f8-8fe0-c9b4c2192604	34811	104	TCP	18	138	211968	TRUE	MitM
ddd6b0d0-18c3-47f9-9735-a63459929d23	30231	104	TCP	10	142	251908	TRUE	Data Manipulation
88789a64-43b5-40cd-8875-273df3803cd6	23893	104	TCP	30	106	86072	FALSE
18c0e0c0-020f-479f-a7fd-3ad7e20148eb	65440	104	TCP	35	66	109494	FALSE
ffdaab3e-b541-4d00-b24b-14a30fc229ef	40891	104	TCP	21	46	50324	FALSE
769a0867-bbc2-49b0-ad8b-8b6ebd514269	8600	104	TCP	55	82	53300	FALSE
c9838ddb-e848-42f5-8b41-4c71b4bbbda0	16052	104	TCP	19	69	83559	FALSE
02d59a65-db3b-4cde-b207-4fa19edbb34e	22109	104	TCP	10	151	223933	TRUE	Data Manipulation
d43d1809-e3ff-4014-b013-36346cdb51f6	12112	104	TCP	28	116	211584	FALSE
296735a7-d540-45ad-927a-1b124cfac1ec	10098	104	TCP	50	95	146680	FALSE
44063e6d-dea2-4e4b-baed-8e9b6cf9cfbd	10914	104	TCP	58	175	296800	FALSE
53b2d7b7-462c-4364-b5fe-d0d9d1e5ac21	14823	104	TCP	53	160	151840	FALSE
7caa1b72-15cd-4435-95fa-65e0a385c938	63416	104	TCP	5	28	50988	FALSE
e73d9855-a1ea-4a81-bce1-4e7b14cdb991	46442	104	TCP	50	93	123318	FALSE
bcd8eabc-c0ed-4e27-bf40-4d408352394b	27449	104	TCP	56	111	100011	FALSE
c8403949-c2f9-40b8-a72f-9514ffe59f2c	37907	104	TCP	10	44	48136	FALSE
a6c63e41-6fe2-4fd0-8af7-a0538f57ddaa	16082	104	TCP	47	102	70686	FALSE
2fa81abe-c228-4b24-ab9a-fac7166f697d	43290	104	TCP	52	60	84600	FALSE
52130eec-5ba2-4901-84cc-43cd07590294	39769	104	TCP	45	177	315060	FALSE
f9a23920-4acc-4657-94de-9dcc80000fa7	20304	104	TCP	14	181	240006	TRUE	MitM
b1dc2f42-4ab4-41e1-abca-05e38ebf97e8	18819	104	TCP	29	55	91410	FALSE
d9b7b7ac-65b3-4b86-a2fa-00566f4c7126	21950	104	TCP	8	69	89286	FALSE
97b4b08d-ec4f-4271-b588-4e40640e39cd	41181	104	TCP	10	73	71832	FALSE
0c279086-440e-4e4f-a087-b1a3f149fd51	3684	104	TCP	47	141	84318	TRUE	Unauthorized Access
14e07735-598d-4a19-ac71-468119fb73a6	20001	104	TCP	24	89	73781	FALSE
33c64ab3-ac47-4ffc-80c5-f52aa14a3de6	2044	104	TCP	56	20	26300	FALSE
e479feb3-730f-4270-8d1d-197397ae6138	42211	104	TCP	43	65	53235	TRUE	MitM
36c43a22-ddf1-4978-8844-5fe927a5fa19	5997	104	TCP	30	134	133598	FALSE
98b31eba-e708-42ac-8a08-dc1f9043cad0	38708	104	TCP	54	164	198440	TRUE	MitM
4935783c-7a51-4663-bcc1-cf51b13f1ec0	33664	104	TCP	16	161	86296	FALSE
9c4e1aba-fb0f-4cdc-9336-09d5d7e2e659	49511	104	TCP	55	138	203274	FALSE
9b72e971-4b36-44ef-b09f-569c32a88f6c	47591	104	TCP	45	35	57995	FALSE
4761cab1-d0ec-467e-8313-7ffa35945aa7	64688	104	TCP	47	119	106386	FALSE
91738821-e960-421a-bd39-eefbd4ce5e4c	53500	104	TCP	8	91	165529	FALSE
e067542f-3b33-4912-b438-1264dc5c8652	16708	104	TCP	48	121	198319	TRUE	Unauthorized Access
ed71f249-bbd6-4e71-a19c-31c1dfd9f59a	25638	104	TCP	18	126	116424	FALSE
53913a05-6b7d-42ff-948d-d498a7026f68	46624	104	TCP	51	44	87868	FALSE
bad6a84a-2620-424e-9f55-ea5e67d357a6	13049	104	TCP	24	49	49392	FALSE
579bb97d-e401-402c-b520-4b3869bec7b2	28250	104	TCP	36	148	182188	FALSE
7e30c5d7-14fb-4997-ae0e-cc9c450c2077	47371	104	TCP	37	114	169632	FALSE
770acdb8-7d44-427d-8061-ef4c0bc3e47d	23291	104	TCP	19	105	104790	TRUE	Data Manipulation
8fdc4745-8b00-412f-bbbf-069b1676a654	5437	104	TCP	15	45	89505	FALSE
f7e626f2-d5f4-44a8-a4fa-f8e0ffe35286	4128	104	TCP	12	190	110200	TRUE	MitM
aa1d88cc-2b62-487f-bad4-1d0658a6a779	57269	104	TCP	28	12	17748	TRUE	Unauthorized Access
6ff22711-2780-4df1-88bf-6b48ecb5ac21	9212	104	TCP	54	41	61992	TRUE	Unauthorized Access
03adc43b-0dbf-4c8b-b716-c3446c5adf43	23953	104	TCP	14	61	109434	FALSE
4ce34126-ae9e-4cd4-a0ce-cb140576b592	25918	104	TCP	41	85	74375	FALSE
158a06d4-9daf-46d1-a859-45d3d536f436	58340	104	TCP	36	38	74290	FALSE
e5cb3e8b-5306-4a03-9b8c-8ac98b9d333d	55395	104	TCP	34	174	139722	FALSE
87d1e1f4-1023-4b4d-8814-fc26738f2532	36240	104	TCP	8	178	233892	FALSE
a698eb17-8af1-4f97-b2ed-7cc6a1662f49	37235	104	TCP	46	162	288684	FALSE
8deae033-004c-4140-bdd5-893e17572331	41315	104	TCP	20	115	172730	FALSE
b01e6f9d-a2df-466e-8ad7-a9ec13c143ae	33417	104	TCP	35	70	96390	FALSE
e0351db9-cac3-4c98-be18-81ef6666cdf5	49401	104	TCP	23	100	76900	FALSE
9921b546-b617-4c65-bad9-c8d1accc317f	30636	104	TCP	20	13	12194	FALSE
fe1be807-6abb-4d7e-b39d-843450657ff6	57218	104	TCP	21	163	244500	FALSE
0d82e2bd-1daa-4b71-b072-1e45ebfb0421	33584	104	TCP	10	63	104706	FALSE
26be2e24-4de0-4372-8801-cba147e23a19	18885	104	TCP	46	128	243712	FALSE
57a3e065-a7d3-41ca-8629-43b9660800ba	16284	104	TCP	20	50	36700	FALSE
b6cb4511-aca3-40d1-9f49-9c4b1932cd29	28587	104	TCP	38	117	177957	FALSE
82af9f8b-ae86-4cb2-a4cc-3c1d6d6f7767	20708	104	TCP	18	163	118012	FALSE
107f3e55-60e8-4f5e-8d3f-1c83b196ba27	37550	104	TCP	14	69	82731	FALSE
e3353e63-d38d-4d7a-97ca-20433b8cefc2	58624	104	TCP	51	164	291264	FALSE
809881b2-60fb-4761-950b-150d0dbc090a	47767	104	TCP	39	161	231357	FALSE
d24117f9-8287-4d6a-83c2-36cd1b9c7646	65098	104	TCP	13	167	138276	FALSE
2217ec40-9544-49da-889f-2fa924a3b0a5	6869	104	TCP	5	183	260409	TRUE	Data Manipulation
aae856e4-ee27-4aa7-955c-eda80f69b90d	20437	104	TCP	20	178	210574	FALSE
34fa5e06-cef2-4068-807c-2f3b5cdb6233	64343	104	TCP	47	13	12519	FALSE
b70a198f-adf2-4841-ac22-b978a1b2b248	54080	104	TCP	36	123	138744	TRUE	Data Manipulation
9d5acb3f-ff6f-43c5-8b67-d0b0b3a38062	24980	104	TCP	6	88	136400	FALSE
46e120f6-884a-42b7-809e-0da6f1d4e761	22627	104	TCP	55	31	30256	FALSE
e79bf0af-51a2-4eb6-8e48-57e959b23be8	58671	104	TCP	48	121	178354	FALSE
ae32e8d2-4142-4bfe-a7a9-3908a3845ac4	26698	104	TCP	39	134	185188	FALSE
a5a7b040-6551-4d1a-848c-1fee75115094	60724	104	TCP	26	139	197936	FALSE
f4470462-5b16-4ef6-8cc2-321e578d2fcc	3137	104	TCP	37	179	253643	TRUE	MitM
eec0ae6b-e262-4dd8-9b66-27802e0d36ce	28188	104	TCP	33	190	108680	FALSE
4e53e117-a685-47c1-8442-8c46e6d72714	45172	104	TCP	26	185	179265	FALSE
75e8089f-076d-4484-ad9b-e1cf8e47798b	21885	104	TCP	32	175	185325	FALSE
3ee96134-7476-481e-a703-9cf0b2206532	41645	104	TCP	7	113	225209	FALSE
50cfd674-3bec-43bb-b8d0-3f5d321c2517	24650	104	TCP	54	73	129210	FALSE
ab986556-2510-451d-9e0d-1b537686a54d	40343	104	TCP	33	100	96600	FALSE
43dd71dc-0bf6-43f3-8e5e-1f46c5949a43	2773	104	TCP	42	136	78200	FALSE
bd028a37-990d-49f5-b1e3-1bcedf279c71	29443	104	TCP	20	39	76635	FALSE
b744c4a2-0897-48d1-aff5-818a56aba224	62781	104	TCP	32	81	132354	FALSE
51cb4531-22bf-40fd-ada2-12da58316f64	52270	104	TCP	22	71	132415	FALSE
44c8a4e3-9bc0-4cab-99fc-b5e035620749	52053	104	TCP	58	39	76050	FALSE
0f5ce998-91fa-4f92-8347-488c1e6321b7	5027	104	TCP	16	149	177906	FALSE
873d3e87-d6ba-4de2-830e-d46e0e2fc9eb	41961	104	TCP	49	145	166025	FALSE
cc5987f0-6a36-482c-80f1-6e131ff5f143	6863	104	TCP	38	99	149193	FALSE
33a13eb8-a427-4580-a691-bddeeb7fa49e	37724	104	TCP	38	60	34800	FALSE
12b6b1b8-e148-4730-99a0-c5a7e749f11a	60835	104	TCP	20	17	22525	TRUE	MitM
a88e7443-c1b6-4981-8ce0-8a798f95a21b	34224	104	TCP	26	122	79544	FALSE
7c8c64d5-6cfb-4809-ae4c-b1024012188b	3961	104	TCP	46	61	57035	FALSE
321c69e8-9738-498f-91e9-52928232a73a	43659	104	TCP	41	180	158580	TRUE	Data Manipulation
51714312-d93a-4f7d-9a3f-5b224eee72e4	4862	104	TCP	50	167	183700	FALSE
00ee797d-6716-4fa4-b035-ee9e7de6a749	21131	104	TCP	26	70	102620	TRUE	Data Manipulation
8a506d1a-0adc-4fdc-bd98-11aaeaed72ab	49268	104	TCP	25	65	98150	FALSE
47f3400c-2cbb-40ea-b245-8216c20485d2	8675	104	TCP	43	10	8760	TRUE	MitM
623fcf21-7b96-4df4-b12e-9d8abeb1b9d2	56977	104	TCP	59	14	27398	FALSE
bc2805f5-e033-40ab-85cb-cd1e984b9ec4	32681	104	TCP	16	45	23670	FALSE
cb08dec1-0dc7-45c3-8d39-3b48e251ab2d	62951	104	TCP	47	171	208962	FALSE
5215ca4c-6e63-44de-a14b-bce62ffb8d76	50354	104	TCP	38	76	122436	FALSE
a5c2bd0c-89af-4b62-b5ca-e2d251832932	20091	104	TCP	50	15	23025	FALSE
65bfe381-8750-493e-9609-18ab38c1fa9f	40660	104	TCP	13	127	92583	FALSE
c6de3714-b6c8-4276-a378-4c0622c40afa	7648	104	TCP	38	109	197181	FALSE
7894effb-37b3-4f61-9835-d015a1d2824a	56106	104	TCP	27	183	225090	FALSE
d4108c41-ac70-4596-bf43-ee54bb6546d1	52595	104	TCP	16	104	202488	FALSE
afe4be8c-4a2c-4bf7-8a41-2f71df8fa050	20081	104	TCP	16	183	108702	FALSE
bd716954-0d4b-4060-802e-8c1916977a74	10042	104	TCP	23	172	337808	FALSE
a38c1ab7-a6f0-400e-8dd6-ebf57a0b10b7	12241	104	TCP	42	25	45475	FALSE
74e55039-1cef-4a61-8637-9469ef551588	13768	104	TCP	24	158	200186	FALSE
1e8e4363-f404-40e3-b75b-7ab34ba32545	64457	104	TCP	53	106	186030	FALSE
f040d89a-c8a1-4ef7-8163-22ed4f9f1092	7093	104	TCP	45	131	203050	FALSE
01ebbf3a-0194-4e6b-9524-bfa772463241	25432	104	TCP	40	19	22325	FALSE
589d6847-834a-40a9-89b3-c0db92c7aea6	59162	104	TCP	33	87	143463	TRUE	MitM
36ddd83b-4f2a-4434-8097-0cf2c45f1a21	49842	104	TCP	36	131	155104	FALSE
3c9c4c8e-d096-431c-bfd1-08c3f83e096d	45802	104	TCP	20	165	275385	FALSE
3992a15e-9c62-47b8-9437-2e1fd4f36233	36425	104	TCP	12	174	163038	TRUE	Data Manipulation
eacfb200-d7c9-4280-85e4-a5f4a326729e	59712	104	TCP	32	35	39515	FALSE
399afba3-bf10-461e-b491-ecad8020d8f3	21173	104	TCP	45	26	33800	TRUE	MitM
9400ae95-25b1-4561-b6b4-f7bdca928c5e	38608	104	TCP	43	93	160518	TRUE	Unauthorized Access
b6de0110-7094-4a74-bdaa-1253ec6df385	40115	104	TCP	44	157	142556	FALSE
811fbca9-473e-4910-a794-b049f9cb7714	6760	104	TCP	43	12	16092	FALSE
5d8cc06a-05cd-4cd6-b984-249818999ec5	48185	104	TCP	5	161	174524	FALSE
815494b8-528b-4b6d-89e6-5e17605d5728	52875	104	TCP	5	50	28950	FALSE
f787b75f-a1aa-46f4-a560-aa6f12df3dd2	63316	104	TCP	14	125	90625	FALSE
756aa444-acfe-4a22-971d-1fbd13902440	50569	104	TCP	49	131	164798	FALSE
aec13e4c-33ed-457d-a40d-c5eb99cfdc70	36254	104	TCP	22	185	247530	FALSE
5e04ced8-5ab5-4a9b-83ee-cfbd4ec72aa1	61616	104	TCP	7	175	326200	FALSE
e5e7bf57-bc8a-41a5-8023-3724cb1c5b4f	14759	104	TCP	45	46	68632	FALSE
6b4ecbc9-bc01-45f1-aa9b-a28e250da61f	33743	104	TCP	24	155	211265	TRUE	Data Manipulation
5c4a5f15-0b5d-4f44-a0b8-f48ae6b43060	63707	104	TCP	10	34	41310	FALSE
60cff420-3505-499b-8365-cbbd2c07c5c2	24834	104	TCP	21	174	169128	FALSE
05ed8832-e698-4838-95bf-6bcd0e8db33e	52082	104	TCP	37	73	92126	FALSE
2200bbec-7b3e-4689-a603-2b5067fac5be	25886	104	TCP	37	24	16728	TRUE	MitM
c4427279-6008-4add-83f6-e78e4afff5f0	46285	104	TCP	57	183	231129	FALSE
6e1454f1-e104-4c80-bcda-7d8d41c81817	24639	104	TCP	16	89	127537	FALSE
fce7ed81-844a-4413-9fc8-a3895181d3be	63461	104	TCP	20	103	111755	FALSE
bd751a46-5a99-49b0-b7f1-63ddbbdfed56	44058	104	TCP	46	28	44884	TRUE	MitM
cedf9707-003e-4019-9c1b-a4398f93c412	55300	104	TCP	57	121	146894	FALSE
69e2d3ff-a7cb-42c1-a6c7-33d3e3f5315c	36650	104	TCP	20	46	43332	TRUE	MitM
299ed231-99d4-4773-99af-c80ada93d73c	13009	104	TCP	50	133	126749	FALSE
8f6a1345-c81b-4abc-b364-2f8362bfcb16	55085	104	TCP	34	147	290913	FALSE
821ba138-27a3-4ba0-bccc-29a199a9c9ee	18112	104	TCP	8	27	51543	FALSE
526f51ee-e172-445d-9825-59408f6b0088	20903	104	TCP	15	136	259896	FALSE
aa68ac2d-31af-422f-9350-e56fde76ebd0	6272	104	TCP	6	162	233604	FALSE
812ff3fb-ce2d-4612-9d4d-98040bd5b6bf	64364	104	TCP	17	53	61533	FALSE
7d1b01c7-9a84-4380-82c3-850988e237f8	29695	104	TCP	35	40	53760	TRUE	Data Manipulation
c220236c-bf71-456e-9bc9-c3095a05dff5	45735	104	TCP	51	48	85728	FALSE
09b00d0c-f0b9-41d6-9ce0-d69d987b247d	64002	104	TCP	17	15	19185	FALSE
72b04ba9-1db1-4b85-b5e2-584ddbfe4ee7	5614	104	TCP	9	157	108801	FALSE
6f8ff661-73b4-4fce-9c35-c49b7a2d1b5d	8920	104	TCP	15	163	312308	FALSE
ae41186e-d800-448c-ba34-0b101f2adcf1	60299	104	TCP	5	75	147000	FALSE
5951b7ed-c020-4e1c-a1ce-21c280ca2bba	53404	104	TCP	42	90	66060	FALSE
eaf570c0-6e1f-4971-9364-bcc269769096	33160	104	TCP	6	94	60066	FALSE
d17e69fd-58d8-454c-a941-7f9736ab623a	21522	104	TCP	6	175	203350	FALSE
26d90f97-f2ae-4482-a5b3-bf406780892c	13737	104	TCP	40	62	44764	FALSE
e44164f8-00ee-4615-a1db-1007489d139b	29813	104	TCP	19	55	37345	FALSE
7c1c43b3-5124-4506-97a3-f1fe11980ac0	2076	104	TCP	13	89	77430	FALSE
9a75fa62-06ca-419d-be72-a431f72d9806	5713	104	TCP	21	76	83068	FALSE
a158e47b-f366-4231-8705-037e650dec03	34811	104	TCP	12	77	112420	FALSE
2cb4d2c5-1b35-4452-bb85-3958eb7b80ee	44363	104	TCP	51	60	57240	FALSE
1f7c66da-0410-4892-8633-e554f0d47467	33505	104	TCP	22	148	209124	FALSE
5cb135e9-641c-4bac-ba04-5d93d0c7d12b	17247	104	TCP	55	31	49662	FALSE
7c38196b-293d-4a8b-bf70-2dc788789cd7	39559	104	TCP	14	174	164430	TRUE	MitM
814bf158-9e7c-4ff0-8f4c-fba6bda2b91c	22579	104	TCP	20	66	87780	FALSE
85b7389e-3bda-4b26-ae1a-b9e0bd9ae676	22177	104	TCP	32	18	18072	FALSE
8727b717-4546-4259-820e-d14f12af15ed	54930	104	TCP	57	46	49910	FALSE
1353fee0-57c8-48e6-bf6c-8d93a5a651dc	60623	104	TCP	47	90	100980	FALSE
6a8296e5-1722-4f38-8e60-fc01ce1816e5	44134	104	TCP	55	159	136581	TRUE	Data Manipulation
fbba04ea-a26a-46f1-b77f-0a46673373c4	14682	104	TCP	6	180	235620	FALSE
39b0bd1b-20f4-40ad-ad51-b254a43c00f0	14219	104	TCP	51	133	152019	FALSE
636457eb-016c-4b38-804a-9cbe2ddc83da	65167	104	TCP	25	107	68159	FALSE
028be499-be0b-4552-bf7e-07bfa2656a7f	45193	104	TCP	44	117	225108	FALSE
4d74291f-1a25-4eb6-886c-e13b7922e889	24035	104	TCP	12	115	162380	FALSE
9f5d4ff0-2bf7-47db-af0d-b34ab89ac363	22578	104	TCP	17	195	339300	TRUE	MitM
985f7033-922d-42b7-9dd0-8b0eb4b1af87	58703	104	TCP	9	17	12019	FALSE
01534ef3-3b54-47fc-8dd4-08ebe671f062	5353	104	TCP	46	34	20876	FALSE
bc57fc6d-a836-43d6-add7-542780da4061	21980	104	TCP	56	41	46125	FALSE
00a30116-2860-4879-bdcb-0a5d8d2af6d9	39292	104	TCP	17	64	78080	FALSE
04fc664e-48f5-435e-93ad-0c3aa381114a	5632	104	TCP	37	72	121968	FALSE
c6e4d8f7-87c1-4b8b-870c-629d27e7109d	36535	104	TCP	11	46	45540	FALSE
28bffff8-13fd-4aad-9ddb-48ad28af269a	3268	104	TCP	13	149	239443	TRUE	Unauthorized Access
286f291d-e66b-4deb-9a81-4c3fdaaeaa40	33435	104	TCP	43	176	269104	TRUE	Unauthorized Access
771dde5b-df03-4932-92a8-bc74bfa37611	47618	104	TCP	58	79	116209	FALSE
1a3effcc-e592-4f91-a574-e5ff67049183	34028	104	TCP	39	103	126484	FALSE
9509ddd5-9769-41dd-9f66-20d9eeb84b47	47333	104	TCP	59	97	72459	FALSE
dc3a4195-d1dc-49fc-b1f6-3188ea13916c	10952	104	TCP	14	114	180234	TRUE	MitM
5d85bb2c-5fad-4634-8160-e63f3ad8d85a	40335	104	TCP	48	162	113238	FALSE
f1aa1e41-a749-48af-b8cc-8824bcf473b8	18762	104	TCP	34	52	90428	FALSE
fbe9d777-6d9d-4f5b-827a-50aa97982bf2	43188	104	TCP	45	162	196506	FALSE
d41e89da-5446-4af9-8a08-3583fc6e8926	48075	104	TCP	33	34	17782	FALSE
e5b72543-7f8b-4924-a0dd-fda5171d19a3	25593	104	TCP	10	25	20250	FALSE
32660a10-d41c-4008-b773-728ae2ad7b88	44103	104	TCP	38	150	285450	FALSE
9d27cee5-d2cf-4718-b579-42a1763fc60c	3135	104	TCP	19	14	27230	FALSE
3b254e18-5bf6-4cac-80a8-6e82b4617229	47496	104	TCP	25	60	111780	FALSE
5b038cfa-51a7-4856-8ce6-c5368fb2198a	34293	104	TCP	5	40	79640	TRUE	MitM
aef0831f-b51e-40b1-94c3-6d826cf5b1b7	24499	104	TCP	16	141	150729	FALSE
28e0edbc-9062-4c99-8c16-9cb7fbd96b0b	38065	104	TCP	42	173	201026	FALSE
44041809-ce6d-4240-a3c9-7bba99b4f3b9	15460	104	TCP	35	52	83564	FALSE
fb1722fb-2ce1-4f19-b65a-c9df65d1bc02	61636	104	TCP	24	114	181602	FALSE
a64d00f0-822b-4f2f-bec1-6fea08d8128a	3342	104	TCP	50	134	75174	FALSE
abd8bb17-8553-431d-ba27-f75ed61f62c5	57457	104	TCP	18	144	192960	FALSE
4b09d304-e046-4057-9853-3fc42545e919	53092	104	TCP	39	187	330429	FALSE
54bf6efa-abaa-48d3-ad3f-240d09f7dddc	23774	104	TCP	31	163	307418	FALSE
77abe80d-6fb6-4729-9f91-2e6d755b8d44	17043	104	TCP	33	190	128820	FALSE
b7a890ac-59f3-473c-b693-b0f715f4c672	45047	104	TCP	18	152	242592	FALSE
b592d593-9431-4db7-bb1f-6803faac73bf	8334	104	TCP	44	66	115500	FALSE
1ba1b8c4-5b60-40fa-94fc-44ae7a5ea357	24729	104	TCP	45	79	121265	FALSE
833d1f94-066f-4769-a1e9-8fd02bb87c14	14489	104	TCP	11	25	17500	FALSE
e8829463-01d2-4761-9830-559d71984568	24417	104	TCP	42	29	39614	FALSE
7e450859-03c8-48cb-a192-dfe80c448aed	56789	104	TCP	54	103	98571	FALSE
a08cc2c9-d3db-4ad0-940b-d6508813f80c	30918	104	TCP	31	190	304950	FALSE
e58b334a-1d71-4c1f-988f-1cb9d21d7201	17342	104	TCP	46	49	45570	FALSE
25dc2303-bf3b-4d52-90ec-2f4902e422b5	44735	104	TCP	7	131	257284	FALSE
ea9754ff-29da-4c54-b4c3-76eb938489e7	44474	104	TCP	43	160	167840	TRUE	Data Manipulation
b12db587-9890-42d9-976d-7937a8e5bbc9	56813	104	TCP	39	129	102684	FALSE
a8f200da-6787-49a7-9834-5a68c3fdc8e0	54629	104	TCP	33	135	152145	FALSE
23055dc4-53cc-45e8-b545-60dbe0fbe3ee	20510	104	TCP	27	46	37674	FALSE
34b65883-7815-4d98-9bde-0938257c1438	44007	104	TCP	35	108	108648	FALSE
fa66cc1e-1626-441b-83a3-153a311ecf6c	24272	104	TCP	30	111	163059	FALSE
33eb1c8d-0c32-4e4a-a97d-b15662df18f0	7098	104	TCP	45	101	174023	FALSE
a3309ac0-bbd4-4ff6-b5cd-ce22c7af918d	5171	104	TCP	13	66	70026	TRUE	Unauthorized Access
7ca75095-4375-4ad0-9aa1-182c46c1994a	22517	104	TCP	38	64	32000	FALSE
a6f7ea5c-f674-4023-b56d-1b126c493de4	20079	104	TCP	44	93	65379	FALSE
405651a8-c0af-4612-b42b-4d3a4129d186	62794	104	TCP	5	85	59245	FALSE
ddc957f4-7e10-4e8f-b671-29c8f7edd9d6	5254	104	TCP	47	145	235045	FALSE
ebe8e138-a81a-412e-b070-0929a7c3ef27	32931	104	TCP	59	115	192395	FALSE
4ed35d9c-7959-4b7d-ba58-916e6bc16e8d	44028	104	TCP	14	86	69402	FALSE
558408c2-5b95-413c-8ada-619524e70b45	29893	104	TCP	52	46	26082	FALSE
a0126adb-0157-4d0e-b31e-ceb59bc399e5	22986	104	TCP	18	175	193200	TRUE	Unauthorized Access
33e0c95a-1722-41ba-b6e4-9d3ca7cc5557	3451	104	TCP	7	16	12064	TRUE	MitM
4506dad3-f228-44d8-80cf-e004b5c80135	52466	104	TCP	34	198	319968	FALSE
700e4ae0-732a-46ba-a232-45b27dc64de7	19905	104	TCP	11	142	144414	FALSE
e943fd5a-0f88-4582-94a1-2c921b310460	14419	104	TCP	26	94	70500	FALSE
08dc356c-a48c-491c-a835-863c65edfe3d	45154	104	TCP	5	106	191860	FALSE
c0833201-dc25-4ec5-8ad4-edfc43f768dc	52141	104	TCP	48	83	54780	FALSE
2dc8c1b5-3acc-4090-8a84-a2411c21e76b	63103	104	TCP	41	115	175490	FALSE
a902445a-407f-4657-a1a0-83dd1c7f2350	27758	104	TCP	34	40	28040	FALSE
d20a5041-1b16-424b-9784-68a6a872dbf6	50093	104	TCP	44	77	127127	FALSE
857c1d99-fae7-4027-bfc0-dceff80a1e74	57913	104	TCP	23	127	66294	FALSE
314838b6-c6b7-41ef-8e67-ba8c5c1a2ec7	29017	104	TCP	20	172	235296	FALSE
48c286bf-a178-41db-acb6-97682aef6bdb	40910	104	TCP	10	199	282381	FALSE
58909830-c0ce-4a17-9e19-68e441a366e4	7639	104	TCP	17	175	311850	FALSE
029ae997-7c9c-4a91-aaad-2ac8c8f4afba	4964	104	TCP	18	104	186576	FALSE
35386489-ed87-401d-9562-852df91606c0	35757	104	TCP	12	14	13776	TRUE	Unauthorized Access
35081791-d462-4e53-b345-58c51580d459	56307	104	TCP	21	121	144232	FALSE
126ee31b-8d48-429a-8d21-c474843ee33c	60387	104	TCP	50	157	211322	FALSE
aaaf9998-bb59-4d13-98e4-1c4f5cc5c942	9206	104	TCP	16	55	106425	FALSE
cbf45a55-38a2-4155-8f56-c8d1bfa5db95	34240	104	TCP	52	198	236412	FALSE
14e8b431-b55a-4758-bf44-98f21fd971db	19380	104	TCP	30	16	26864	FALSE
de5bb3c7-6e83-48b3-b413-a2a12744974a	10061	104	TCP	40	109	89271	FALSE
0a6dc686-addb-4a6e-a26e-16856c4d0002	16047	104	TCP	13	38	37354	FALSE
e72f9192-4e81-482e-a80c-7a1ddeb47b5f	37420	104	TCP	55	94	49726	FALSE
9f941836-59c4-46a3-ace0-35be0ee05da6	23214	104	TCP	55	109	181485	TRUE	Unauthorized Access
cfee1bf1-4437-4a4d-a99d-845bc9525b12	26709	104	TCP	10	89	160645	FALSE
3e52802c-eaed-4971-87b6-8a00d63a64ba	50076	104	TCP	53	119	80087	FALSE
586e9adf-bce5-4517-8a9f-67ec84ad7f21	65023	104	TCP	37	96	113376	TRUE	Data Manipulation
c2ef8da1-34ad-4bfe-a75d-f34d5151f685	13685	104	TCP	33	46	88734	FALSE
77b45078-0578-4e23-ad46-638038f5c7d4	42370	104	TCP	30	43	67811	FALSE
cdc22b8d-26f7-4f1d-90a7-6cb6b4cd20bc	22456	104	TCP	9	124	236840	FALSE
8a757d1f-a376-416b-aa13-bd922793f822	16757	104	TCP	29	14	10780	FALSE
9bd811ac-314e-4388-acf3-dd13167fd5c5	54536	104	TCP	32	180	246060	TRUE	Unauthorized Access
bda243f9-9d3a-4311-9338-ec22feba9e15	38661	104	TCP	20	150	120600	FALSE
d4572575-8b14-4515-981f-a634a4f9aa58	49388	104	TCP	6	102	79560	FALSE
a8cc9dc7-352e-4e04-b4a3-e7ecf01fb95b	33900	104	TCP	28	47	91791	FALSE
7d0f0c25-d189-49f7-8e2c-7f07dfe24e55	57009	104	TCP	13	54	87750	FALSE
d20cb05d-326f-4475-a97c-75b81eb5cb50	60586	104	TCP	19	72	118872	TRUE	MitM
166e8b03-f6d6-4ea8-a90a-48284228e04b	3243	104	TCP	10	12	23736	FALSE
28537ee6-1463-4150-9462-3989154415f7	51909	104	TCP	7	199	206761	FALSE
222accb2-0a88-4b36-989d-5e9eb32a3530	57872	104	TCP	15	147	112308	FALSE
e2bf0799-bee0-4a21-99a0-ca2a48ceff28	9183	104	TCP	36	196	305564	FALSE
38301c35-7695-4194-b6a9-5c941856b031	1551	104	TCP	59	183	289140	TRUE	Data Manipulation
8898ee04-3095-4ae1-9af9-6542630dfe4b	47852	104	TCP	27	155	135005	FALSE
54d94417-cebd-4786-96bf-6777e33ea2d0	37534	104	TCP	32	89	78765	FALSE
d82583e2-45aa-4ba4-a73a-bc2ddec0f799	33038	104	TCP	23	47	50149	FALSE
990e91be-11a1-4c66-be70-93f1a69faf48	42173	104	TCP	5	142	269942	FALSE
2cce9325-8a9f-443e-aed3-fd8ef6982d77	38025	104	TCP	22	25	12525	FALSE
fd61c174-2675-42f4-b177-102a23be83db	5122	104	TCP	37	35	40075	FALSE
c267c607-60da-4074-b597-e254a0244491	65050	104	TCP	34	197	150508	TRUE	Data Manipulation
84d8fae5-b1e4-4380-b3f2-6b2f5a23c953	62872	104	TCP	6	137	269205	FALSE
569ca539-773e-40df-83c4-7f286c701f93	53942	104	TCP	37	162	240084	FALSE
617cd743-205b-4bd2-8343-5e64ed76fbf3	37151	104	TCP	55	157	273965	FALSE
67d4fb8c-a06d-4e16-9412-1f9181241d5f	38046	104	TCP	14	166	187082	FALSE
b3cd95b7-4814-4a93-9971-a99f97af0d3d	5750	104	TCP	28	181	340280	FALSE
bde5c13a-0556-4101-8e4a-20bb4745325c	64462	104	TCP	42	66	60456	TRUE	Data Manipulation
9fea3d7b-a663-444d-b181-be8628f7cd42	15975	104	TCP	34	139	84929	FALSE
eb44702f-5f85-4104-8975-5634fcc0b65d	17621	104	TCP	15	108	144612	FALSE
717fb322-a122-44d7-a3cc-858f5e2c6eb5	49912	104	TCP	12	19	15580	FALSE
78244cdb-1cdb-4344-9c41-b5b3cce33cf3	55066	104	TCP	20	179	231626	FALSE
3194c84a-fbc4-46c4-b811-73ddcc846904	37569	104	TCP	32	61	102541	FALSE
5682210a-d6a9-490c-8978-a6fd693e8c9d	25951	104	TCP	6	40	68200	FALSE
386ca6ff-6d76-4699-8d5d-18e2aa0acb47	7671	104	TCP	56	61	30805	FALSE
407ffc23-3692-40bd-b996-514e67614ead	11408	104	TCP	12	132	224532	FALSE
4e23ebce-ad13-49c1-8b3c-816a6c4b1c01	12890	104	TCP	51	13	8255	FALSE
d967da24-bdbf-4849-8609-2b7d74cda023	16525	104	TCP	20	176	255904	FALSE
996ab1e2-7237-480a-8d94-eee180feb206	57844	104	TCP	44	30	31800	FALSE
65f243c2-fd74-431b-8bcd-e2d55362331c	61792	104	TCP	52	91	71526	FALSE
a883853a-17a2-4b66-80d7-270ab9ffb253	13787	104	TCP	36	158	196394	TRUE	Unauthorized Access
28a0ffe0-42a5-4dfa-8fca-ea65d504e507	21993	104	TCP	29	190	349410	FALSE
ca7ff77d-b966-4cb6-9f66-7e1a0446e26f	7442	104	TCP	45	184	147568	FALSE
b2095312-8800-427e-b2bb-1ff693a0178f	57864	104	TCP	56	40	25280	FALSE
e388f779-bd4f-4df5-bf9d-6f4d1ab7ab80	23739	104	TCP	42	173	259154	FALSE
b13e2686-1d28-4d65-90e5-ab3ccb430490	11368	104	TCP	52	62	47554	FALSE
550ab238-f853-4751-9b60-3f12da3d1451	21396	104	TCP	21	63	82278	TRUE	Unauthorized Access
cefe5b8a-6a97-4e9b-a096-ebac914e53f3	21264	104	TCP	9	84	163296	FALSE
3fee77d5-eeab-44c0-aa4a-bb13ffe59432	41375	104	TCP	38	116	111940	FALSE
93992b11-c7d4-4961-81e8-bf4c9a081f9f	16754	104	TCP	44	37	50912	FALSE
4308f55a-c129-4df6-878c-b0ae75741325	56725	104	TCP	18	88	93632	FALSE
4e6ecc31-28cc-47eb-a21e-961f8c1d257e	8738	104	TCP	34	163	139202	FALSE
fc2bc5ed-e3f6-4a63-bf52-8fe52f97dd46	5536	104	TCP	36	68	104992	FALSE
e4f2cad9-bf5a-4dd4-a8d9-8e3f6a151f72	19219	104	TCP	35	12	18948	FALSE
f955e889-4227-4cea-bb27-2e57a7583708	42978	104	TCP	21	67	109143	FALSE
2bea01f4-1ae0-4b1b-bc72-0abb910fd1e3	51442	104	TCP	41	192	304512	FALSE
a317ead9-2125-49cc-ac10-75fa0f9626bc	12752	104	TCP	39	133	112917	FALSE
e107561a-1f24-437e-a5f4-ea25ea037312	26304	104	TCP	35	79	42423	TRUE	MitM
c851b63e-8d8d-4ffd-965e-ff0fa563370a	10457	104	TCP	5	21	10563	FALSE
61c3a9c7-bd22-4c01-9f36-d6930902bcdd	26025	104	TCP	45	163	122739	FALSE
7bc85ea5-cfb9-4993-bfce-d9896690e7a4	26872	104	TCP	49	191	370922	FALSE
9c329757-e647-40ed-99b2-0f5f3aaa2784	16499	104	TCP	32	100	159800	FALSE
b1c5b3df-e875-479c-accb-29f17f28eef5	3847	104	TCP	9	17	26741	FALSE
9f1f5ebe-a654-4e70-b568-fbedb9235fb6	45776	104	TCP	6	175	155050	TRUE	Unauthorized Access
10e82123-4a7e-4832-be7c-ae2b99cff83a	47025	104	TCP	54	127	222758	FALSE
ed440f5d-880f-438d-9328-88eaac9008f0	40095	104	TCP	37	180	224640	FALSE
064d958e-17d4-4026-b61a-c4286445493e	26209	104	TCP	7	43	60458	FALSE
aa0c4551-cc3f-4a4b-8008-f720aa6e19d5	42622	104	TCP	10	130	167830	FALSE
10a587b1-3636-4d1b-85f2-d024fbfe11d9	52681	104	TCP	28	191	365001	TRUE	Data Manipulation
112d2eb4-b47a-4670-b801-7653324e835f	36429	104	TCP	44	64	38080	FALSE
d5b9bd7f-9c9c-49ca-b8df-71f9897dec2e	34479	104	TCP	54	183	318054	FALSE
afa2b9a6-4341-4e51-97ff-bb82813414e5	18210	104	TCP	24	61	48983	FALSE
5a1d5b81-0233-4f6e-ac2b-c97004560f88	47588	104	TCP	38	27	35748	FALSE
35f1d652-dd3d-411f-af4f-573610fb7cde	52541	104	TCP	27	70	99050	FALSE
23cd9a1a-6525-41b3-8e32-226c74ad8b9c	46523	104	TCP	57	116	225736	FALSE
c17a5745-4d7a-4655-bcc9-868d55ef94b3	37118	104	TCP	9	145	251865	FALSE
898d6d71-9fdb-4d56-98fc-7b7594bad5f2	11654	104	TCP	35	60	114180	FALSE
4d234133-18ba-411b-b147-770bea1d07cf	64254	104	TCP	48	146	210094	FALSE
c9a2dec1-98da-46d9-9d85-51b6114250a4	54230	104	TCP	17	155	179490	FALSE
aad24916-c282-4c23-9755-e6c5908da5c9	46852	104	TCP	9	174	176088	FALSE
6ea00046-9cac-4014-9a48-9173ed67c140	11660	104	TCP	53	91	83174	FALSE
fd62ae2a-88e7-4f2e-9ed6-cd0ada4bf672	11609	104	TCP	48	106	77062	TRUE	Unauthorized Access
131e62cf-8e34-464a-bbd6-844629385cb6	2919	104	TCP	27	199	324171	FALSE
b780c28f-eb1b-4229-8ba3-c1b56807f0e3	43608	104	TCP	25	112	162400	FALSE
1e9d5fbb-26bd-46f8-beae-bdc91afb38cf	45803	104	TCP	43	107	65163	FALSE
8ae2589f-554e-4c61-9ffc-dab635e5f173	23625	104	TCP	24	87	157383	FALSE
8d598f1a-994b-44e1-b5df-334874a1e4c6	6393	104	TCP	19	92	68172	TRUE	Data Manipulation
fc2bec04-1266-46e7-9636-60db90635945	50106	104	TCP	37	14	12656	FALSE
4aa63063-9e40-47fc-b628-bef1021b8751	36396	104	TCP	36	94	81780	FALSE
ccf82657-c670-4a98-863e-295eb96ce6fb	2559	104	TCP	6	29	52780	FALSE
566bb099-a27f-40b4-bc99-983e5a5828f2	45910	104	TCP	49	102	123828	FALSE
5db4e85e-e1fc-4b05-bfc4-a22b4232ca84	21813	104	TCP	13	14	23548	TRUE	Unauthorized Access
1f55c8c9-917b-4760-91b8-33ed957b90bc	63404	104	TCP	26	167	185370	FALSE
376c036e-e64c-4c00-a483-f201b53a4eba	38902	104	TCP	12	79	78447	FALSE
2453f2aa-c4a6-4595-9f38-f3873204cf96	6684	104	TCP	21	142	139870	FALSE
a3a48678-7748-4c51-b0e9-4dab61f45827	26023	104	TCP	6	63	63378	TRUE	Data Manipulation
074004f9-5316-4b91-8d04-14ae250a70d5	4089	104	TCP	10	134	226594	FALSE
302d13af-353b-430b-8902-d1aaf525ba8b	4484	104	TCP	23	33	44484	FALSE
8968d0ee-578b-47d4-8bcb-e2238a3b4057	4747	104	TCP	50	55	42955	FALSE
c1b93d39-4d92-429a-9e4d-768d6a01ae1d	42009	104	TCP	5	26	32682	TRUE	Unauthorized Access
b5ef43ef-817b-4f38-a1e1-f97aec1f4765	14872	104	TCP	35	124	121768	FALSE
b849a246-c88c-4256-922e-97960938f893	52440	104	TCP	9	17	23868	FALSE
baaa740b-d1a7-4016-9c35-8f36752135e6	59631	104	TCP	5	25	23425	FALSE
6735cfca-093c-475a-8286-da148f7ff38b	18013	104	TCP	28	38	21356	FALSE
1032bb5e-c4d2-4305-a13f-4951e9f5a1bf	11976	104	TCP	12	151	245979	FALSE
7a3899fe-7680-469f-9e4a-d0f12b90024a	62312	104	TCP	49	80	56320	TRUE	MitM
054655d3-e7ef-47ab-ba6c-2a47e0aff57a	5685	104	TCP	12	25	22500	FALSE
04e61020-5542-42dd-9c46-7aade8b189b7	49772	104	TCP	52	40	57440	FALSE
578a1972-a43a-48da-a445-058a07d05075	59278	104	TCP	47	173	320742	FALSE
5a4d5299-b1ae-4cda-bcbe-6f76cc64b9cf	33801	104	TCP	21	170	208420	FALSE
c1a128c2-b4c9-4a49-996d-4d20109d0ea0	53958	104	TCP	7	130	66170	FALSE
0410518e-807c-452c-aa5f-b2e07aa62bbe	35508	104	TCP	23	46	40756	TRUE	Unauthorized Access
ac18e964-5c4a-4705-bda0-181b6cd699d6	32928	104	TCP	34	186	153264	FALSE
9baeca54-ed87-4d80-968d-367027aac780	36603	104	TCP	21	97	147828	FALSE
85880a07-83d4-4a24-a95b-445e9d96eac1	44412	104	TCP	27	195	241410	FALSE
dc8c3d04-3bad-4431-b3a6-d098bee59375	49778	104	TCP	54	46	80178	FALSE
98a6da42-d450-426c-8cee-a45b2d09e437	6462	104	TCP	37	157	199704	FALSE
c3395bd2-e14b-4cbf-8a9d-883972d48e1c	43144	104	TCP	36	197	317761	FALSE
4e267741-b367-4f3d-b22e-7ea5d2d0479b	39051	104	TCP	58	182	200564	FALSE
1ae3d6ae-4be6-4997-867c-69ce010c157f	30563	104	TCP	11	127	176276	FALSE
47bf2318-5307-4eca-87ec-2e6f30747ef1	38333	104	TCP	28	47	73132	FALSE
7282e33d-08ae-46ac-9236-f53835b70830	9502	104	TCP	19	98	78106	FALSE
d78290d2-d1c5-45f3-9a34-4de4f3a37ac3	5974	104	TCP	42	190	190380	FALSE
be0d21d1-3488-4de3-bf3c-038f375ff996	33063	104	TCP	37	125	89625	FALSE
9f7a27c1-372c-4bb0-88cf-2612f27a2a6b	10793	104	TCP	16	35	57785	TRUE	Data Manipulation
5b61e36e-86d3-4aa5-9f11-43ab14a33046	47587	104	TCP	47	180	210600	FALSE
43f6eacc-25e2-46a3-a33c-7ddde9aad2b6	34717	104	TCP	28	34	31144	FALSE
0e2df290-52be-4c0a-b7d0-5f12586622b8	40286	104	TCP	15	92	100096	FALSE
75fe2170-0b76-4cc4-b8d2-cb2a6d57ba43	1878	104	TCP	5	163	141158	FALSE
7da638f3-cde6-4b08-ab61-c437fd1cf805	14910	104	TCP	13	57	107787	FALSE
a3adaec1-3048-4161-951e-4a1eb8b82b6d	13276	104	TCP	48	190	306280	FALSE
7e3c1dbc-de5a-4e8d-97fa-799c96571c8e	16405	104	TCP	53	68	99824	FALSE
8300aac0-2f05-4060-b975-747d23072f63	24993	104	TCP	12	64	56832	FALSE
24ad78f5-daf9-498b-b813-bb3fe66d5a1f	22596	104	TCP	29	61	91317	FALSE
4c379dc3-c1cf-4ec0-907b-e280c4bba3b0	63206	104	TCP	31	191	351249	FALSE
8df00bd4-c090-4afd-b3b6-1a2ad41ec265	7860	104	TCP	50	185	301735	FALSE
c0b070e8-ad80-4708-a8de-039c5aeeb9ad	54654	104	TCP	15	104	91312	TRUE	Unauthorized Access
94fe584c-31fc-472f-876b-84bdc5a42b6d	51988	104	TCP	34	85	110755	TRUE	MitM
2068a23a-9ca9-4e04-8bb2-fd68aecd55bd	43253	104	TCP	42	77	116270	FALSE
805e2381-b86f-40e5-bfa4-47c4089e43ab	17376	104	TCP	38	181	274758	FALSE
dfe52f4f-26e6-4e75-a768-34832de064b7	19116	104	TCP	34	124	216504	FALSE
95d05f6e-2574-4fc9-9231-4eb93cfeb665	11467	104	TCP	19	70	75600	FALSE
ff6f16d1-67fb-439b-bb0b-1342c7d10935	41764	104	TCP	18	157	254968	FALSE
7d49803e-b553-4984-9803-8b1c88a10242	13163	104	TCP	17	113	184981	FALSE
805ca9ea-1095-42bd-8921-09ec8222e820	1209	104	TCP	53	78	63024	TRUE	MitM
30753076-2d90-4b40-94e7-d70126972df6	38730	104	TCP	7	85	136255	FALSE
479740d0-c618-48c4-9850-5df468270e5b	21719	104	TCP	35	58	93728	FALSE
25256b18-5282-4ba2-be2d-64dbcf4895a0	30761	104	TCP	46	79	132167	TRUE	Unauthorized Access
a21ed35c-1e56-4dd1-81f8-16028775a5ec	60366	104	TCP	41	142	72988	FALSE
c1de1db5-cbf0-4a3b-8e03-00dab46ff41e	14205	104	TCP	26	36	23472	TRUE	MitM
818682fb-a662-455b-8d79-4225a40c9c82	41666	104	TCP	33	34	54672	FALSE
f03f4f8c-f4d2-480d-aa66-424ee92e0f0c	59654	104	TCP	44	162	235872	FALSE
c2f8ca3a-e2f9-4a45-a407-cd03025ea1dc	31610	104	TCP	26	39	40443	FALSE
fadec56b-7ff0-42ab-abd3-f4bdcbcdac98	45153	104	TCP	36	173	159506	TRUE	Data Manipulation
997c8dba-dfff-4ae2-ba00-3a6c16ab1f0e	57869	104	TCP	36	178	249734	FALSE
98c2c480-a41f-43c9-b826-7a0c3f09a24d	13481	104	TCP	38	102	145554	FALSE
e6712005-64c5-4f83-ad37-86d5e1dccee5	49882	104	TCP	26	49	58555	FALSE
87ef5b1a-9f7d-4194-a089-99b081cde07c	14066	104	TCP	55	34	23358	FALSE
cddf35bb-270f-444b-807e-34336e3a26a3	50727	104	TCP	7	55	74360	FALSE
910141ec-6337-4927-a52a-ffd483176e64	45534	104	TCP	33	23	14651	TRUE	Data Manipulation
883c5dbd-360d-49ef-89e4-fc43e10a6ec6	41895	104	TCP	35	144	144432	FALSE
b79a69e4-1ece-4054-aaf7-9272dd352ea3	50754	104	TCP	25	133	119700	FALSE
c83f3765-76d4-4222-a0e4-9b77ba4a1286	37633	104	TCP	38	120	198840	FALSE
be7e5bd2-408b-4a7a-a116-ced30089fc9b	50789	104	TCP	19	106	208608	FALSE
98bc9ea2-8315-4524-af1c-31c68b8a879f	13750	104	TCP	34	55	45815	FALSE
1dfe84a8-2648-48e3-8922-2c9b888fe874	36592	104	TCP	6	82	82820	TRUE	MitM
a858cd05-d2d6-4aa2-8b51-eacfbbda255a	22979	104	TCP	11	131	233049	FALSE
b78d2ea4-1b3c-4c86-8566-e838f2ee084e	41692	104	TCP	24	48	76128	FALSE
35c02f60-ff83-481b-894d-a78b904ab1cb	24287	104	TCP	29	98	56938	FALSE
c18a116a-28a0-4ef3-ae13-d1fdea7bc7f3	49802	104	TCP	33	50	51500	FALSE
ea21a3ad-68b3-4865-bc8d-19a78158b892	40439	104	TCP	48	28	46312	TRUE	MitM
c6c1199a-3639-4293-8558-c04d109f7211	41973	104	TCP	31	133	194180	FALSE
a19e9db4-7139-4048-9b0a-77085632fd69	57575	104	TCP	45	123	120048	FALSE
11ce99e8-4655-4035-8fbb-d1c2421b0e79	11280	104	TCP	55	115	175605	FALSE
211037cc-7098-4bf4-a400-1317a3268b58	52364	104	TCP	45	107	59385	FALSE
c9e0c465-56b2-4637-82cc-7deedc7929e8	56831	104	TCP	11	77	48125	FALSE
30dcdffb-ad74-4bdc-922d-cfaf0c5a9e48	45898	104	TCP	20	157	167048	FALSE
e47fd788-a1c6-432b-89e3-d975157c0bf9	31099	104	TCP	36	114	197790	FALSE
be90c02b-7a1d-440f-912f-09f740fdf957	21680	104	TCP	35	62	37820	FALSE
25bd631d-bb1e-4ce5-b105-87bbfe9bd64b	61705	104	TCP	16	66	33396	FALSE
5f7d01e5-1349-4139-80bc-0b9b9ed49fea	34695	104	TCP	58	143	259688	FALSE
31ec1b25-c399-439f-944d-f75378edf59d	3060	104	TCP	32	187	306119	FALSE
34af7468-e1e1-48f1-9f05-326318e2014f	35127	104	TCP	52	110	179520	FALSE
b0bd9751-4d4d-4863-9c68-726f9e3e77cb	65386	104	TCP	50	199	144872	TRUE	Unauthorized Access
0efb5d51-23af-4550-bff6-5e5228920421	3111	104	TCP	14	78	96564	FALSE
8ecac9d8-cf94-49d3-9bc6-83ef2d1c3e67	61062	104	TCP	40	51	77112	FALSE
38487991-2bb7-4bc3-846b-7616fbd3b7ef	38423	104	TCP	13	12	16356	FALSE
3a63018f-db41-4fc4-be01-5bf1a4c8f1e8	20520	104	TCP	34	50	82950	TRUE	Data Manipulation
94c72fad-59ef-46ac-b680-87ca088ad691	29903	104	TCP	15	110	91300	FALSE
b8ec5651-35cd-416f-b0a1-ffda4b28bf1f	38503	104	TCP	38	74	50468	FALSE
5f00396b-70e0-4ceb-b066-072e5423c36c	29544	104	TCP	50	30	39690	FALSE
fb03f814-2a5e-4472-9959-f7d413383a3f	60070	104	TCP	36	89	65326	FALSE
b1b36151-89e1-4845-a1e5-946cc8c9b89a	3243	104	TCP	9	189	234927	FALSE
053c43e9-381d-4866-8a9d-541f8d0b9a2b	56339	104	TCP	18	69	84180	FALSE
fa1da497-d2c8-441c-bb10-2b14ec345385	15846	104	TCP	57	67	48642	FALSE
c1377777-41fa-4774-9f3e-d14982fbe85d	15755	104	TCP	32	22	14762	FALSE
89fc374c-1193-407b-8c9a-2948a70a1771	65235	104	TCP	43	120	117120	FALSE
fd99408f-f20d-4d1c-a72a-85997b6e1a29	8608	104	TCP	46	114	128820	FALSE
57ba73b1-9ada-4fe9-b2da-5130c63ecd08	21131	104	TCP	49	158	193392	FALSE
a4c6bd14-def4-4313-954c-0b1d6ad3ae45	58825	104	TCP	48	196	229908	FALSE
4ee2dbad-b287-4702-8b6d-57962e74c1f4	2894	104	TCP	33	86	135106	FALSE
f310ec27-4231-4575-952d-a0f910798adc	16875	104	TCP	19	190	353210	FALSE
dd54c6c3-69cd-4c8a-8b56-2fc250b3e3c5	57840	104	TCP	50	80	122960	FALSE
179e1261-c4b5-4180-9fb1-151f17eabdf7	24573	104	TCP	9	16	26640	FALSE
1336a5c8-74d6-410b-9dc8-a85003f1f911	16071	104	TCP	26	165	148335	FALSE
90007c24-3f9a-4b1a-be90-485c27c8fedf	2523	104	TCP	13	30	29670	TRUE	Data Manipulation
0968e414-9dc8-4eef-97b4-adb7d9fc83cd	57843	104	TCP	5	157	118378	FALSE
bd6aa3ad-64fd-41ab-9929-8013c7e61791	22473	104	TCP	17	167	199064	FALSE
2485316b-35e1-4779-b71a-dc2d2b6bf3d2	19634	104	TCP	10	161	223951	FALSE
1fa6f192-9e68-4e79-b93b-fb64503d97db	35402	104	TCP	38	185	256780	FALSE
206a07ff-eb4a-4b5d-99b9-d4ff27ea2bac	37253	104	TCP	8	62	107384	FALSE
0a279fa8-2a7b-42aa-bb4f-83c428e8e6fa	57149	104	TCP	41	46	79856	FALSE
8f3d25f1-3206-45f4-97fe-409b19a9e82b	18994	104	TCP	47	88	68552	FALSE
e4325cf7-cb37-49b5-871d-21060c57aa0f	28010	104	TCP	17	174	93264	FALSE
64630833-288e-47b5-abd9-35f3f813f4f9	28606	104	TCP	21	106	126670	FALSE
8fed68f2-f3a7-4f1e-a4d1-87a75fe32fa7	13427	104	TCP	14	144	111888	FALSE
f0dc8161-aa19-48ca-b035-9ebefc8d6535	6218	104	TCP	25	66	119790	FALSE
10556367-72a2-4f62-8320-e7d12ea448c1	48830	104	TCP	7	57	36024	FALSE
01cbf7c8-dfae-4f4c-91a5-d771277caf54	36325	104	TCP	40	188	197400	TRUE	MitM
492c4d89-e513-4306-b4d2-a0d9526f7a71	13495	104	TCP	7	168	331968	TRUE	Data Manipulation
d263025a-f402-4347-8f3a-3b9bcf3089fc	32368	104	TCP	42	20	29140	FALSE
8f1958c0-a4a6-4800-9b0e-0458306d4aba	35860	104	TCP	28	178	336420	FALSE
0864e188-060b-4d04-92a8-f2a6a783111a	1072	104	TCP	37	154	303842	FALSE
614f9363-5d1d-417c-83a7-03b7a64e9eb8	11524	104	TCP	32	27	38232	FALSE
388350f8-0d23-4d0b-8204-de5ffa8f6bec	58400	104	TCP	5	68	63852	FALSE
6cf6dd36-8800-4cf6-9956-f75b237b8fca	38721	104	TCP	35	163	237328	TRUE	Unauthorized Access
6d0f52c6-681a-4176-93fa-933bad5ce003	62582	104	TCP	27	122	194956	FALSE
d796ee45-c97f-4c1d-9fe3-35b020b5ab63	3053	104	TCP	17	97	81771	FALSE
e748c4f9-6913-4da6-8742-a26d62420b20	19352	104	TCP	6	160	289120	FALSE
12f818d7-7082-4101-a057-aa1a560cf17c	30338	104	TCP	41	163	271069	FALSE
697cd1f3-cddf-48cd-8efc-418e7347c1d5	28081	104	TCP	8	89	94874	FALSE
80f7eb63-71a3-4b20-a47c-8b0a74de5ff9	14411	104	TCP	28	80	140240	FALSE
ff266d17-f5f4-4229-b344-0379f9adbe1f	41199	104	TCP	41	52	26260	TRUE	Data Manipulation
165c1e88-3daf-4df7-a4dc-b739400f594c	11340	104	TCP	9	94	90522	TRUE	Data Manipulation
a1cb9bf8-8ae8-4190-98d9-7beeb7d2f1bd	17962	104	TCP	26	184	177376	TRUE	Unauthorized Access
75e66f5c-61e7-4b42-ab2f-7022c94c3a3a	38406	104	TCP	9	161	171948	FALSE
632519ec-cd7b-4a17-8f5c-4017bf892645	25445	104	TCP	40	41	27470	FALSE
516e9b18-514c-4907-8cfc-b6fed60c0118	34998	104	TCP	12	79	123082	FALSE
4207047b-150f-4ccf-bbda-c37a3e611415	38448	104	TCP	38	72	44064	FALSE
9142c5ae-4699-47e7-99ec-65e89bb9ecc2	30478	104	TCP	12	162	200718	FALSE
88e7f6a0-50b4-4f29-bf51-e0db0415fbe9	39393	104	TCP	50	151	181049	TRUE	Unauthorized Access
84d5b50f-981f-466c-9dba-d81fffcc2157	21380	104	TCP	35	80	72720	FALSE
724b84ea-9fb4-47a0-96a2-a8054d6c1e15	23010	104	TCP	27	18	9198	FALSE
d84aca97-9467-41f6-bd11-f7292b729d4a	5209	104	TCP	14	107	157076	TRUE	Data Manipulation
afd747ca-3e3e-4b18-a16e-313928da875a	52067	104	TCP	31	197	296879	FALSE
fbdd2769-03cf-4b16-bc89-b9784b44d695	61090	104	TCP	59	177	260544	FALSE
f22568d0-d38a-443f-9847-172c3d5729a5	42515	104	TCP	40	96	102624	FALSE
7f6e4890-06b6-4ade-9bb4-29f9429ccfe1	30352	104	TCP	35	165	97185	FALSE
33f126a5-72f9-4570-8baa-8b896808e3be	65469	104	TCP	23	177	95934	FALSE
956857f1-2ddb-4908-a2de-36a2b119e79b	10139	104	TCP	35	25	29400	TRUE	Data Manipulation
7fc2002d-960c-46b9-baa4-dd731289fc50	57920	104	TCP	23	54	87156	FALSE
68bc7506-1474-4502-a71e-aedba3e6b9a6	65477	104	TCP	17	11	12650	FALSE
545bda6e-2e53-4aa9-8d12-bfca313d5ab9	59006	104	TCP	47	195	377910	FALSE
407ce566-493c-420a-9d56-d6a9c8b064cc	60057	104	TCP	8	21	37086	FALSE
139f9276-7627-40c9-acab-9fce8567c8e1	58156	104	TCP	48	23	43033	FALSE
a1798f11-18e6-480d-94ea-925ecadb4ec9	27231	104	TCP	53	125	209250	TRUE	MitM
b295401d-c7e2-44af-911f-435735825b4e	55509	104	TCP	28	41	76219	FALSE
9e8467a1-0d54-463f-bb20-d4cd3523e080	26569	104	TCP	14	11	5962	FALSE
004cbe49-0ae5-4386-8a0c-94c7b8814841	32237	104	TCP	47	109	105294	FALSE
2b316924-5e81-49ea-a2ee-1d1a832ac3b7	29809	104	TCP	23	85	57460	FALSE
1162c9ba-875a-480a-ac9c-7db6974aa7fe	50848	104	TCP	22	166	217958	FALSE
190c674f-03c2-40f9-9545-f6bed2656916	39836	104	TCP	26	104	127088	FALSE
67cde962-0b07-4480-88d5-f5f39e7118fa	63789	104	TCP	31	40	62560	FALSE
b7237ea8-7503-49c2-9b9c-f68a3c9ae9a6	44731	104	TCP	26	28	54404	TRUE	MitM
932dfc9c-d5a8-4c95-97d4-a3b502c0d23d	43699	104	TCP	15	138	269238	FALSE
cf8f73c3-87c4-41c8-91cf-1d6d95a9eefa	54367	104	TCP	8	141	260427	FALSE
c6b31cfb-7c39-49d8-ab10-22261a8acfde	29743	104	TCP	27	114	202008	FALSE
8753257a-7629-4864-8ccf-4d34d7fdd4fe	7848	104	TCP	26	132	229152	FALSE
e94ab97b-ce2a-4134-a232-c61931147cbf	38021	104	TCP	23	28	38052	FALSE
d85fbbde-de4a-4b9d-965c-9c570d13ba4d	40851	104	TCP	13	160	193120	FALSE
7ba16569-eab7-4f2d-9bce-7b0331327d92	57426	104	TCP	24	49	55664	FALSE
02df7303-2a1c-4f60-91f8-f78e3aa954cb	3493	104	TCP	59	44	60852	FALSE
8037f17e-8e60-4448-bdbb-42f1438166f7	34769	104	TCP	17	130	159640	FALSE
4abe2d18-aecd-437f-b216-bce1f0e5c7d8	24070	104	TCP	18	107	196024	FALSE
0b842896-198a-4fcb-ada4-18c93883bf7e	48329	104	TCP	24	116	98832	FALSE
66856f55-9f25-40f7-a3be-a1bd50e08aba	64073	104	TCP	16	65	74620	FALSE
6d84444f-d164-4e80-a277-f95ef099d04d	23933	104	TCP	8	20	36820	FALSE
e5bea9e8-1519-4da0-8311-ee3baa419712	35544	104	TCP	25	153	157437	TRUE	MitM
d496bdd0-92bb-417d-8461-877b96c78c89	17215	104	TCP	15	25	39125	FALSE
6fbab568-789a-4a13-856c-2551903c8b81	59310	104	TCP	15	69	84663	FALSE
6072cd36-95c5-470e-952a-53cf6439020f	8802	104	TCP	37	130	124020	TRUE	MitM
108d448c-c52c-4272-bc0b-5ec88229507b	9000	104	TCP	38	71	119351	TRUE	Data Manipulation
6048a435-8392-4dfd-9bb3-9d2334523afa	29354	104	TCP	39	17	29104	FALSE
0be0be28-7744-4224-9ff2-b5a964f067a1	48068	104	TCP	54	110	154110	FALSE
348e81d2-19d6-48c3-a9a3-e5f55b2fedc9	34361	104	TCP	47	159	144213	FALSE
b0182dc9-0662-4eea-833e-13de16dd5a5f	37099	104	TCP	48	25	44675	FALSE
3e03b3c2-4f6d-4cee-824f-7b45578cd2d1	41056	104	TCP	32	143	192907	FALSE
19c695dd-0e31-4656-b742-d8651e2e2ef5	54693	104	TCP	42	96	118272	FALSE
6754f8ed-22b1-4365-9886-53e308a802a7	12359	104	TCP	53	119	99127	FALSE
1b2e30e9-cfa6-4d24-84b4-5a91ae54d967	7022	104	TCP	54	184	211232	FALSE
e4399c4f-cdf9-4771-84e2-b9586a4e2cd1	14762	104	TCP	18	177	213993	FALSE
c108bda4-c2c0-491d-a056-3d8b0380f988	60300	104	TCP	27	79	151048	FALSE
57869c03-4ea7-420c-998d-0fc0682c39c7	26867	104	TCP	55	77	152768	TRUE	Unauthorized Access
78c9cc72-6585-4bd8-92ba-25cd31919dc0	31769	104	TCP	58	168	224952	FALSE
8b02449f-a894-4736-a298-426ceb36dd82	13952	104	TCP	21	14	8358	FALSE
5b2fcaa2-1a31-4f09-be42-44c955211b63	1497	104	TCP	49	18	17010	FALSE
7f1cf65c-fa1f-4fe5-84d4-4a3847ea85e7	53833	104	TCP	54	131	204753	TRUE	Data Manipulation
ca1f6dd8-78ed-4db1-8b2a-18b52a0027d1	1643	104	TCP	57	59	65372	FALSE
3cd6195c-7ef6-43f3-895e-0b2e1e07145a	25681	104	TCP	59	100	199000	FALSE
550c6d05-901b-483a-aacf-afbefe36970c	60881	104	TCP	55	187	364089	FALSE
89e8d9aa-662f-42f4-a887-fd01504d0613	10767	104	TCP	42	172	323360	FALSE
1f4b68ba-be86-4661-b26c-82c514cd21c5	30142	104	TCP	8	69	38571	FALSE
61e38f1e-a848-4166-932b-bc51782f341c	50864	104	TCP	11	23	23322	FALSE
296e0255-ef8e-4749-ac19-fc21b96da913	47297	104	TCP	26	190	133570	FALSE
37947c8d-3f3a-4aa3-b729-54ad84a80d09	48972	104	TCP	59	154	81928	FALSE
6d4c14eb-b30c-4f80-88fc-5ee7783e0c4b	48352	104	TCP	35	27	28485	FALSE
473e1e2d-14ea-4415-93bd-81ee3f421d87	27709	104	TCP	50	82	55104	FALSE
02a54c73-d8c5-49f7-9a46-d3f251bc789f	9985	104	TCP	49	19	16682	FALSE
a0ac9531-edc9-4c72-a3cb-3ca740144b4b	49885	104	TCP	25	82	94874	FALSE
56412624-27a4-4dc0-8889-f6739f1734ff	31583	104	TCP	33	126	70938	FALSE
4ccb7c90-f27d-4cb5-a2e8-f9283886897f	50488	104	TCP	44	45	74475	TRUE	Data Manipulation
ce96a9ea-902a-4720-94a4-74b6182bf89d	25608	104	TCP	29	127	68072	FALSE
dd700247-b2f2-48ec-bac9-672930faa491	49099	104	TCP	17	75	110925	TRUE	Data Manipulation
c0dc1570-f1eb-44f1-a16e-3a0493c06c2b	15981	104	TCP	45	12	15732	FALSE
8848a83a-5d77-4a14-9a91-10efaec14295	21688	104	TCP	9	51	71553	FALSE
000ba4cc-583d-4e22-8124-809a1772bb81	26074	104	TCP	50	53	67893	FALSE
188c5449-67af-4bf0-b89b-c86ad8bb40aa	33003	104	TCP	38	13	23673	FALSE
753936e1-2573-4388-99ae-e764b964e241	48592	104	TCP	19	15	19020	FALSE
69b5fadd-0599-4600-8411-39b4d3e013ec	54717	104	TCP	23	14	20118	FALSE
f9985f23-2a0c-4ef8-bafe-27e90eeb4402	31942	104	TCP	45	193	264024	FALSE
bcc984e4-31dd-489c-8a59-a60c1a957b1f	27604	104	TCP	31	193	222336	FALSE
12d45e1d-53dd-4c23-8cfd-e3ce23c69ec0	49831	104	TCP	29	145	189225	TRUE	Data Manipulation
1e9a9ef4-e8d4-437f-b6de-fafeda73168c	28457	104	TCP	24	36	19548	FALSE
27f65450-bf28-4f53-81e1-8849ed87b09d	37663	104	TCP	33	93	160890	FALSE
48481892-03bc-45e1-9473-0db7b7d43bbd	5428	104	TCP	33	49	84182	TRUE	Data Manipulation
038c71d8-a02c-4ca9-aaae-97eea1908492	34454	104	TCP	39	95	93955	TRUE	Data Manipulation
5927833f-172c-4394-91f7-c9c60d27024f	33950	104	TCP	16	176	316096	FALSE
e47b88dc-3874-4d20-b81c-8d992df9bb9a	9937	104	TCP	20	44	23760	FALSE
e0444244-5a03-4380-a315-72b13976d0e3	36424	104	TCP	36	92	51612	FALSE
9c684660-cc90-40e9-b51c-8e57e4002ab5	5797	104	TCP	31	115	217005	FALSE
0e85e6bc-dab9-4b2c-a8a6-896044e54200	62578	104	TCP	50	179	116708	FALSE
df66b500-1aa2-4a18-a9ca-9066853fb218	53662	104	TCP	27	20	12680	FALSE
ba74b9df-7951-432b-8756-2b1c3d23ffda	8684	104	TCP	8	77	124663	FALSE
a1506986-9853-44b0-b322-33e906f1f7d3	42256	104	TCP	18	198	338184	FALSE
1df8c365-a742-4326-8a07-6f9117dc6e03	39968	104	TCP	26	153	220626	FALSE
4722126d-f7e6-414b-b55b-8121d8788523	63679	104	TCP	52	147	155379	FALSE
9ad139f1-311b-4800-80dd-7f0f4bfcc2b4	47980	104	TCP	7	187	168861	FALSE
67458bce-cffe-451d-beda-b381dffa6317	57298	104	TCP	30	93	122853	TRUE	MitM
853199d1-5bdd-4e69-92c7-a84510168da8	23923	104	TCP	20	119	150297	TRUE	MitM
b9ffc5f6-48a2-4b9f-a9b9-18540728400d	45758	104	TCP	30	58	73950	TRUE	MitM
e751a9e8-d8d7-4951-b104-a957d75fff4d	15883	104	TCP	49	94	90710	FALSE
47103dfc-c256-4c65-8fbf-392ba28a5f09	23308	104	TCP	49	39	29094	FALSE
1a8ef860-7529-4f3a-ad63-4c7b0da7a3df	45823	104	TCP	38	44	35288	FALSE
2c29933b-8997-4055-b53a-20adad36814f	52218	104	TCP	36	178	272518	FALSE
ea425099-a294-4e25-8672-c0b907768889	59522	104	TCP	29	183	127917	FALSE
0133169a-21b5-4d7b-b75f-ca0e0a244bf3	29218	104	TCP	29	148	149036	FALSE
d799e7b0-9d82-4bd4-95c7-6afbbe675063	52675	104	TCP	40	136	204136	FALSE
2652e16a-0a49-49a7-b8e1-0f86daaaddc0	3340	104	TCP	50	72	99000	FALSE
8bbb14ac-f8f6-4676-b83b-638cedd79a65	24592	104	TCP	23	193	231407	FALSE
2521895c-9c69-47f6-875a-cffd26e885ca	20452	104	TCP	42	11	13629	FALSE
3b5c01bc-165a-4c48-84e4-b4918670e5fd	35965	104	TCP	55	65	105235	FALSE
f040fd8f-8767-4e87-9491-79088a9f89ec	37035	104	TCP	17	89	60253	FALSE
cb6b0537-aaa9-49ec-992f-eea4a0bf54e6	53430	104	TCP	54	120	135240	FALSE
ae7bd3b3-6043-4d03-96b3-b9c945529a78	14513	104	TCP	40	124	146196	TRUE	Data Manipulation
8411a48c-b4ac-42a9-b1fc-810acf08892c	42497	104	TCP	46	97	191672	FALSE
67f833d0-b09c-4aff-b95a-e0942dd24b76	42919	104	TCP	27	11	6831	FALSE
43c7777c-19e7-4939-90d0-2009364cdd3b	58466	104	TCP	54	175	299775	TRUE	Data Manipulation
b69d2fab-1e6d-429d-bb55-07ae4f15657e	47268	104	TCP	31	10	6870	FALSE
cf4818dc-6f5b-4e25-bbe2-0022e1423d9e	9047	104	TCP	36	107	109140	FALSE
0726f012-c7b8-448d-8481-7535a2f21131	58271	104	TCP	28	61	50142	FALSE
d4827db9-63ab-4917-bbcb-3aa748511c7a	5958	104	TCP	38	176	279488	FALSE
1eab531c-1a04-4ead-b1c2-6b0d4fefb17c	63980	104	TCP	53	71	119777	FALSE
010c83e7-48b2-4dca-8baf-10cb6e8062be	63690	104	TCP	24	46	55338	FALSE
e1176d68-149d-4cef-8f19-61085d3392ab	35872	104	TCP	12	68	59704	FALSE
db7b5a20-5e95-4d4d-b58e-2d9e10673737	8305	104	TCP	55	47	49914	FALSE
6e03ac71-4e75-44f2-91b5-6c3509fbb3cd	60667	104	TCP	46	184	340584	FALSE
e6df706e-d459-4112-b21a-d0deeb42155a	17933	104	TCP	25	160	187840	FALSE
e1418b9a-8bec-4a02-928e-8c493c131a87	29610	104	TCP	36	22	40612	FALSE
8154e0b5-cdbb-4453-ae91-e9e4c8b5d21e	37794	104	TCP	23	78	150540	FALSE
03a228c8-debe-471d-a50e-f2aebedf3d0b	8931	104	TCP	37	83	59428	FALSE
e378c5ed-5fc8-4485-b3f5-ee29373736d2	50624	104	TCP	31	193	287377	FALSE
24503697-db54-4996-8214-c66a77acca85	50246	104	TCP	16	71	81863	FALSE
6415ecd3-dfcc-4418-93fa-d820e9bbe521	10341	104	TCP	55	35	45220	FALSE
b04325b2-d072-427c-9196-43eed4a607f4	8436	104	TCP	30	20	34420	FALSE
483be713-107f-4266-b1c8-879f0a89dbff	31862	104	TCP	37	121	207031	FALSE
ac31cbd4-c144-44b6-93d0-d24177d6ca49	29932	104	TCP	5	162	81972	FALSE
46688c0e-59fa-4f47-9e2a-fd9054debc86	43271	104	TCP	41	156	167856	FALSE
f2fa1f8e-775a-4e94-b3e6-b7da2a6af392	37880	104	TCP	14	26	36400	FALSE
0e42f994-168b-4810-9e70-3eda8039a5fc	14057	104	TCP	56	162	282528	FALSE
ff94fa4c-d72e-47bc-9e43-e8ea73e0b6fc	16593	104	TCP	43	21	25410	TRUE	MitM
dfb663fc-9a20-46b7-86ac-6ac35d69d879	61465	104	TCP	12	14	23296	FALSE
53786ada-2802-4b1d-a699-6a35bc4862d6	57841	104	TCP	39	48	50544	FALSE
f451a3dc-8eba-46fd-9dfd-abdb635cd44a	63205	104	TCP	23	79	89902	FALSE
55310bba-ee2b-4bc3-b878-91bbdc50cf7a	44985	104	TCP	30	85	108035	FALSE
1320fcfb-74c9-4671-bc22-6d56ac0bfce9	55447	104	TCP	55	68	121380	FALSE
e5cebc84-849d-4fb3-a139-4d4efda6cd37	8303	104	TCP	36	129	83463	FALSE
59e86b1e-47bb-4ada-8bb0-36d1101d02e8	62765	104	TCP	10	93	168144	FALSE
d8d8c6e2-5053-4023-b856-6829be3ff9ee	48276	104	TCP	38	25	38300	FALSE
6bba7fb2-cd45-4aac-930a-e8580d9088af	27340	104	TCP	42	45	38160	FALSE
9664a058-1ca7-4bf9-ac23-271358ca652e	25341	104	TCP	36	191	183742	FALSE
e5eee172-1000-4a21-8465-3b86f3b7aa45	44196	104	TCP	35	198	100782	FALSE
fcbfe6d0-f54d-43c2-8da0-095c063eac94	12807	104	TCP	45	92	135332	FALSE
d08a0ad5-8c9c-421e-aadc-47ecf81364ec	9994	104	TCP	55	85	112370	FALSE
218836da-5f69-4b91-a417-246902004add	32295	104	TCP	38	170	262140	FALSE
7295c515-fdf6-4eb2-86ef-d28e92945f59	1276	104	TCP	50	26	47788	FALSE
c7787b82-984f-4d5c-8dc5-1ccc849d7eae	25471	104	TCP	59	46	31050	FALSE
1e408f5d-25e6-427c-959f-0a9d18503fcf	54966	104	TCP	17	175	259875	FALSE
c48bec89-ff7f-4536-b9a3-85d5ddbfc879	9745	104	TCP	36	149	91039	FALSE
af6265a9-8961-40f4-8de8-df7e649592e9	47720	104	TCP	24	134	158790	FALSE
c276eece-22c0-4b64-ac4b-d8e4638ba132	54688	104	TCP	11	177	247269	FALSE
73b958fb-2d79-40c6-a1b8-f283b09433d4	35242	104	TCP	57	159	281271	FALSE
01d62c78-ba93-4ffa-a3a6-b72ca433a6cd	12764	104	TCP	59	124	111724	FALSE
c92df821-b8bf-4e3d-af9e-0ac5edb39609	59358	104	TCP	14	171	279927	FALSE
41fc0cd6-040d-4a9a-b92e-00a9330630d6	58444	104	TCP	10	156	115284	FALSE
6310da18-fc6e-4a58-92b1-5a67070859be	17259	104	TCP	44	13	18772	FALSE
ee3fa27e-d1d4-499d-b043-08360dee22eb	7427	104	TCP	31	188	120508	FALSE
85b26790-b4ad-44eb-a3ec-1a2ebc20ad18	36588	104	TCP	25	129	236457	FALSE
f5dbbac5-5369-44f9-8085-82cbb6e99a6c	8110	104	TCP	15	157	231732	FALSE
b4be7abb-be3a-4a3d-8671-61336a4d9bb0	57648	104	TCP	11	44	38896	FALSE
dc11e821-60b2-445b-8c21-bfa397494448	42184	104	TCP	24	173	323337	FALSE
9d165593-5b1f-49ef-bdc4-3a917a3c7781	48500	104	TCP	57	133	164388	FALSE
b7406a69-a6d8-4771-9aa3-e54773095ad0	15444	104	TCP	52	14	8064	FALSE
086633d8-42a7-48f4-ba0a-3b4b8b84fc21	32129	104	TCP	27	51	89046	FALSE
51186f7e-195b-4ddf-9c4b-aebf583d23ea	60027	104	TCP	38	21	27573	FALSE
fbb742b7-7e1e-4e9c-8649-57d3f9ed4608	34254	104	TCP	31	196	213444	FALSE
3e7a2f36-f2c6-49e5-b0c9-1ad3fd561ef1	54635	104	TCP	36	40	51680	FALSE
89988614-cfff-4add-a1eb-8c04fb200b56	49383	104	TCP	28	173	117640	FALSE
8bdb3233-09b7-466a-90e2-99242bf4dfd8	12822	104	TCP	35	170	158950	FALSE
389616d4-908a-4383-9ce5-61f53e4d9435	48874	104	TCP	9	39	22659	FALSE
820de7b4-7cc4-4bc2-b88d-5bed99b196a7	22291	104	TCP	49	191	96646	FALSE
b915c445-8bea-4159-9ea9-531f15ff3348	24567	104	TCP	8	25	29075	FALSE
f6cc1517-a68c-40ce-a011-f00b4ca571ba	27099	104	TCP	33	93	157356	TRUE	MitM
d5ce9291-0a67-46f0-8b67-0d1c6e7cfdf7	53190	104	TCP	12	141	124926	FALSE
29ff6246-2f52-4bd3-963e-3c611ebd503b	38383	104	TCP	36	131	197155	FALSE
d721d273-ee20-43b4-88d9-3cd02ee44065	62509	104	TCP	20	129	197628	FALSE
2937ee96-6d07-4051-8638-209d5e57e67d	6722	104	TCP	9	81	155763	TRUE	Data Manipulation
b62d47b0-b2a8-40dd-8b5b-70e2ddab0692	9641	104	TCP	27	59	102306	FALSE
24e8b93d-7345-46ac-8d1b-8afb7934c5e9	43239	104	TCP	26	192	331776	FALSE
5a07446b-bc12-4063-ab1b-4a74bce1d991	48188	104	TCP	26	124	242172	FALSE
4f70dd69-a4f0-4ec0-bd0f-50d1793405b4	39785	104	TCP	39	81	93555	FALSE
31428a18-a2cd-4f62-9dbe-3daf7f25231f	35706	104	TCP	40	79	150100	FALSE
9a8da34c-112e-4d72-a466-7abb067123ff	34303	104	TCP	35	199	272232	FALSE
b4fa1ecc-f6ed-441e-9c6b-f71eb84bfdde	28817	104	TCP	13	111	188478	FALSE
6b268cd1-f748-40c2-b40b-22734ce60dba	18866	104	TCP	42	25	44250	FALSE
a1710228-3da8-485f-b2af-d98f700e5f5d	34804	104	TCP	37	108	128628	FALSE
f9c117b4-ae71-4edc-96d4-d58176e9d4e8	9087	104	TCP	57	115	214130	FALSE
64ab8079-055b-4c54-9ff6-2a3c0ed6396f	1448	104	TCP	44	79	45188	TRUE	Unauthorized Access
19818418-9ab9-47ee-81b4-820dff6c2c75	47367	104	TCP	25	83	141681	FALSE
1a5515dc-0bb1-4aa4-bc52-fa0720979723	58658	104	TCP	7	51	86598	FALSE
2113d24f-e997-4991-a2a4-a5608c6e22fd	43325	104	TCP	42	127	100584	FALSE
03de7fbf-b6a6-4b6e-8116-ad9498dabf47	42202	104	TCP	57	122	194956	FALSE
a37347b6-cc0e-4538-81dc-097f9521b39b	9559	104	TCP	21	75	106875	FALSE
cd649f00-9a7a-4706-9fba-a31caae89a77	35186	104	TCP	14	118	94046	FALSE
d52eb0a3-dc8f-43d6-a349-843c115cc7e1	52334	104	TCP	10	37	19573	FALSE
9ac73c94-d0f4-4a8e-abed-520ebde4aceb	27300	104	TCP	8	55	75130	FALSE
419eeaad-04ac-4ac1-a59e-35bcced7360b	56753	104	TCP	30	32	46560	FALSE
574702fe-e27b-4b99-9831-37171c6a0103	43468	104	TCP	39	16	20880	FALSE
f59f8f5f-4056-4e62-bc2e-116bb139e8dc	45781	104	TCP	56	121	125961	TRUE	Unauthorized Access
4a041dde-48ae-411c-af5f-db357cb12473	16212	104	TCP	5	11	14960	TRUE	Unauthorized Access
31cbdc83-f9c7-40b2-9c3a-e9599e68ad9c	34791	104	TCP	5	153	116892	FALSE
9385294a-5745-480c-8468-dfdeac98761b	43866	104	TCP	15	152	282416	FALSE
68b3bbe8-7451-450e-aad7-5d2307e50c4b	60665	104	TCP	8	40	64000	FALSE
4e04a748-0521-43cc-a018-cf33fddcfec4	23572	104	TCP	18	143	248391	TRUE	Data Manipulation
0cd72154-0b27-4162-afdc-a53f1e2d5df9	27161	104	TCP	48	60	59880	TRUE	MitM
aee385d5-8e6f-41c5-97f9-c0d7b4f918f4	55534	104	TCP	8	140	208880	FALSE
6cac872f-0148-4b7b-b4f5-38800ca0495b	61359	104	TCP	13	182	255164	FALSE
cefc857a-80cf-49df-9daa-10b414fdfb12	22406	104	TCP	19	68	119476	FALSE
636e2979-982c-4b79-ace7-80ab0d718542	30569	104	TCP	37	192	261888	TRUE	MitM
b40afa6b-a0eb-4a5f-8a94-6bd38c1a9902	21343	104	TCP	20	22	28974	FALSE
bb654b8f-d92c-4f36-be7b-696eea597b2e	51983	104	TCP	49	34	29172	FALSE
37a1b43e-e465-43c8-8c98-6f5ee5b7dd73	12470	104	TCP	18	186	370698	FALSE
f239bd7d-c32b-4d5c-ac2a-5d09de1026fb	32049	104	TCP	53	38	49324	FALSE
fdefaecf-cac7-4707-be7c-6b7f5cf2d853	44904	104	TCP	58	99	158301	TRUE	Unauthorized Access
93502e35-5d14-45f2-a9f1-639236bcb038	22928	104	TCP	21	14	12432	TRUE	Data Manipulation
4f0e2aa9-8ce8-4b4f-9912-e0c992bc3507	4868	104	TCP	27	82	162442	FALSE
22471a15-8899-4240-b610-f5a7c7a034ff	15884	104	TCP	8	77	131439	FALSE
c25ce400-da9b-45bc-829c-b3e7c7b4d9b3	4977	104	TCP	42	25	20250	FALSE
564cccfd-fb25-4465-a8cb-28b494128a55	2382	104	TCP	17	70	106400	FALSE
a10aa523-f721-4ca4-8f40-03522f06c144	18253	104	TCP	12	16	30032	FALSE
284c5f99-3997-4d3b-97ad-b814f8d1fcba	6254	104	TCP	20	98	167972	FALSE
7fd1de6d-9b65-42c9-9451-9af52c758002	33999	104	TCP	19	28	42532	FALSE
d56334bb-6cec-49bc-a18e-cfe2804541db	59273	104	TCP	28	103	201880	TRUE	MitM
f0bfcf5e-286d-4f5f-987d-100e07e219c6	30763	104	TCP	28	127	125857	FALSE
0135f8f3-4eee-424c-bef8-7e6b683ceada	42325	104	TCP	27	105	101220	TRUE	Data Manipulation
eef06dea-0bd9-4ba4-a866-4e82039702ce	41361	104	TCP	59	161	292698	FALSE
1c016c69-ab7f-4f95-ab74-2db5a6876e6f	58587	104	TCP	42	171	260946	FALSE
e24698ce-bdbe-4fff-8ede-d96764f44607	57865	104	TCP	52	125	174000	FALSE
af649809-a31f-422c-8128-d690b079493d	55332	104	TCP	39	84	110124	FALSE
9d82488f-c0e9-462a-87af-26ee26300b1a	57123	104	TCP	43	116	138504	FALSE
e54a6504-e7f1-4489-9aba-951830196b33	10703	104	TCP	14	78	126126	FALSE
b895792f-a572-440c-9f55-a24a368f01c7	61946	104	TCP	44	84	138852	TRUE	Data Manipulation
fd96fbb7-4c0b-4bb6-82e8-23fdd310f39b	52024	104	TCP	52	117	173511	FALSE
ab01b8cc-ed81-4774-81ca-1082654745bd	62359	104	TCP	6	109	217564	TRUE	Unauthorized Access
5cda7fa9-b2d6-4227-af6e-7e546503cdd0	6187	104	TCP	21	46	66608	FALSE
bf8126ce-84a8-4c4d-a363-e706ccab8760	51605	104	TCP	54	176	330176	TRUE	MitM
77698a4a-a053-4594-b01f-7c5c00ce3351	31290	104	TCP	29	62	67890	FALSE
9ee6a561-a317-497d-96f9-fbc9c1d66081	14055	104	TCP	45	69	53751	FALSE
90a6c34f-5cd6-428a-9391-9fae39a4774e	50642	104	TCP	42	24	38040	FALSE
e4a65b0e-a4c6-4e4e-ad8d-fb9d9c086273	19063	104	TCP	17	69	120198	FALSE
8c6ae1ed-8aba-4624-880f-4eb1957bbe77	13480	104	TCP	37	19	36290	FALSE
f85efbf3-9a1d-4cc1-8f66-b1fb1b7a6454	15483	104	TCP	31	170	203490	TRUE	Unauthorized Access
1b40695b-1d08-47c5-885e-751c083d1c74	30710	104	TCP	38	147	142149	FALSE
44d17e2a-6ae7-46a6-83b0-bf0f582567a4	58706	104	TCP	54	90	48600	FALSE
11e036ec-bbc1-43ac-9b97-8a1bd40a5c57	10527	104	TCP	5	83	114374	FALSE
678759bd-8498-4aba-a111-da507ef90441	38956	104	TCP	54	85	125375	FALSE
9ebb8102-e130-4c91-b05e-044aacb682bf	21150	104	TCP	48	35	35315	FALSE
8c8fb00d-a66d-447e-8471-b090c3a531bb	52119	104	TCP	26	72	46008	TRUE	Unauthorized Access
bcee839d-2189-45a8-b88e-148d7868d9f8	29046	104	TCP	11	155	150660	FALSE
0003874b-245b-4821-9123-d6be75eaefaa	19776	104	TCP	8	47	25427	FALSE
4fd621de-542f-4b5e-b94b-ac548567daa2	32352	104	TCP	9	49	66885	FALSE
6080de78-b66d-4a76-a07a-16817758d6f4	1387	104	TCP	35	33	43098	FALSE
a23d098c-d855-45c0-98dd-ec2bdb011f94	27060	104	TCP	20	149	284292	TRUE	Data Manipulation
26fbe9cb-1705-4f29-9701-3cf3b5079f98	14012	104	TCP	44	52	26000	FALSE
c0d6e8d7-4910-48b9-a500-2b0d0e5e0309	22533	104	TCP	35	167	272711	FALSE
a3ba83ee-df4c-4cd1-bbaa-4c59126ebeb1	46689	104	TCP	16	158	300042	TRUE	MitM
c2236130-eb63-481a-8d38-75f94a0ed696	34333	104	TCP	56	131	202395	FALSE
f208564b-3aa8-43f5-955b-1615efb9f251	2233	104	TCP	28	23	24564	FALSE
30156a64-a0bf-4f93-9893-9701d8c4214e	9322	104	TCP	14	90	141930	FALSE
9cf345da-7183-4699-8e8d-b375dd1f635b	54741	104	TCP	17	31	39835	FALSE
f136b50f-882a-4912-a4ee-817f654874ea	1629	104	TCP	57	57	62016	FALSE
a6bac9fc-fe0c-4a67-9b10-4a5d9066835a	29657	104	TCP	15	126	163800	FALSE
1d6edf87-9a40-4594-955e-3a5afc2f4385	49017	104	TCP	23	12	16164	TRUE	Unauthorized Access
e7e4e537-f879-4945-8bc9-4362a2acdd6b	47873	104	TCP	13	180	327420	FALSE
e27f95f0-a05b-4f02-aa08-db4a9063110e	38826	104	TCP	36	166	107900	FALSE
89730529-6b69-4960-9f29-e20cdf3346a6	41727	104	TCP	48	137	235092	FALSE
cdd8a7e8-f0d2-4e9c-b397-5de27d6229ab	28163	104	TCP	40	89	58028	TRUE	MitM
d6c5ff9c-d51d-4be7-9530-fc1996f1ebfc	54091	104	TCP	20	51	31008	FALSE
4f5d920b-e88b-4228-b677-3890b227010f	34054	104	TCP	18	89	164650	FALSE
fb73b559-ee3b-48cc-96ec-25009f63c327	1294	104	TCP	25	186	212412	TRUE	Data Manipulation
1a54d29b-e92d-48bb-bba3-675349ae7110	52092	104	TCP	47	62	70432	FALSE
2205d37b-79be-455a-821c-9c5e906a81db	31866	104	TCP	25	113	168709	FALSE
7c896a2f-263f-45db-ae85-732b5adb0225	65494	104	TCP	13	132	206580	FALSE
025f31fa-08ae-4d0a-9dc9-4055d16b0f78	59197	104	TCP	33	160	86080	FALSE
b246c0c3-8d54-4ea1-a4a0-17dbbee3cdf5	6686	104	TCP	36	136	146880	FALSE
c65c30f6-f450-4161-91b3-05ed07155a8a	16389	104	TCP	18	160	195520	FALSE
c6f700c3-2130-44db-97e7-83990da78fc8	63085	104	TCP	49	80	111760	TRUE	Data Manipulation
92afbe96-1726-46d2-b243-7de1db565c8b	21770	104	TCP	38	81	152280	TRUE	MitM
3100c927-f2db-4f8e-ad3f-4b7f300a5ff9	10447	104	TCP	43	170	244290	FALSE
2d27bd6a-ba3f-415d-aa5f-366c411da5bb	17329	104	TCP	50	75	65925	FALSE
e5916506-4590-4873-8e03-3e43893937f0	10824	104	TCP	12	149	206067	TRUE	Data Manipulation
9e9b63e6-f8d1-49b0-b2f4-4bf2f53a0c53	36046	104	TCP	28	107	161677	FALSE
66493ee6-3ef7-4e02-86fa-18d4d653ad6b	39027	104	TCP	32	12	18204	FALSE
9da5e59a-cd7d-4a38-be18-98a47ce8f90d	3476	104	TCP	31	160	168320	FALSE
64468f9c-239c-4ad2-9f73-882596415552	53319	104	TCP	13	128	153600	FALSE
447d4eec-b1ab-4a7c-bf18-afdfa6f40dfd	2606	104	TCP	30	184	153088	FALSE
42c9f4fa-f02c-42ee-9564-4df1e8f9c21f	4305	104	TCP	21	179	219454	FALSE
ece294fd-e363-4c19-be5c-892740d15a97	45033	104	TCP	55	195	283920	FALSE
cb2c875d-1d5b-40d9-949c-d080804fdb23	15121	104	TCP	5	66	40260	FALSE
a7add635-0d34-49c6-854d-7a7d70703c6b	63948	104	TCP	12	52	95004	FALSE
f8bb5707-a222-47f1-8d5f-b98626c2b2a8	27665	104	TCP	51	25	36675	FALSE
c863f58e-1bf9-4a8b-b449-7cd9fb08f5e6	41940	104	TCP	59	65	58370	FALSE
3a9204c7-03c8-41fa-ae0d-4ee76fe06f17	26580	104	TCP	12	41	71586	FALSE
f879a916-06aa-423c-a659-279648222ec9	57156	104	TCP	25	175	343875	FALSE
a5571abe-834c-4ee3-9a5f-6a253ea011b5	3950	104	TCP	29	127	157099	FALSE
e944844d-f568-41e8-b5b3-f5a003d4f813	48287	104	TCP	30	179	265099	FALSE
14adc60f-27ba-4ce1-8762-47ecf3a91b6d	3427	104	TCP	30	173	343924	FALSE
d9b34460-d4c7-4846-af0a-43582216a875	48006	104	TCP	6	105	77385	FALSE
b48a052c-f3a0-4eda-afc5-4801ccaa9371	6799	104	TCP	46	46	56672	FALSE
bab6694a-0794-4ec6-963b-3660f7932bd5	16388	104	TCP	5	98	161994	FALSE
2c829bc9-356a-42a8-a340-bd353efaaf4d	18704	104	TCP	6	42	22050	FALSE
2836006a-9c25-4b90-918f-4b2a289f07b3	10944	104	TCP	39	193	188754	FALSE
e9de3922-0dbd-4e4e-83d2-eaded5292c23	25360	104	TCP	13	121	133584	FALSE
4e292dfd-3aea-4e19-a0fc-c8d68182563f	55331	104	TCP	20	13	9217	FALSE
71ed8705-2fe5-4889-bf33-08c562c43e1d	37543	104	TCP	27	189	311283	FALSE
f11f309d-b035-4232-8fc3-bbc7a5d239da	42755	104	TCP	25	72	54504	FALSE
13d13cf4-9804-45b4-8c34-be21fd4a79bf	39508	104	TCP	42	61	110471	FALSE
47e3c81f-b2c7-4e61-8b26-24c1f6d31aeb	14890	104	TCP	37	47	47188	TRUE	Data Manipulation
3a1b99f3-7ba0-45b8-8d5d-be32328a6e88	17929	104	TCP	26	105	55230	FALSE
853c3d1a-54ed-4553-9a6c-e6bf5c0cd793	56960	104	TCP	41	109	125677	TRUE	Data Manipulation
9b85eae2-d08b-4925-853d-7c30077c0bc6	61658	104	TCP	53	58	34220	FALSE
ee7d6df1-e198-4da2-9a62-e1a4067b54f3	5371	104	TCP	51	50	26150	FALSE
a75b4563-90a7-4f12-929d-63a95dc83e1c	31333	104	TCP	47	41	25953	FALSE
603a728a-1c40-4dbf-a44f-4cc18517b9a7	24460	104	TCP	53	57	70167	FALSE
1c5b4812-70bc-457a-ab15-3a4c87259f90	65321	104	TCP	38	113	70173	TRUE	Unauthorized Access
590a64f0-7b86-4919-ba65-c94e2a3c2b45	51358	104	TCP	8	117	134901	TRUE	Unauthorized Access
8fdae149-bad2-4dea-a6d8-aa5ec89bc75d	1158	104	TCP	26	42	81732	FALSE
ccb895cf-4bc5-4678-8c20-5d6f8021ee1c	2638	104	TCP	41	153	119187	FALSE
277735b6-f7a5-433f-8564-fefd82558e3d	11431	104	TCP	12	53	53318	FALSE
f794a483-e39f-4b78-8619-f8c5e2a08914	54986	104	TCP	16	60	50220	FALSE
3c651f76-bc39-429d-8dd0-979e930653cb	48670	104	TCP	16	70	78050	FALSE
e78ea094-000d-4c4a-99d2-054936fdd8df	11830	104	TCP	23	33	23562	FALSE
d0b91e85-b5c2-4f45-9e29-d80e3ff07a31	37179	104	TCP	30	73	136437	FALSE
bd37e62b-072f-48be-b77c-82f064b093b6	33742	104	TCP	52	159	133719	FALSE
ec66d797-1fa6-4fb9-8cfc-2fad67c14863	42176	104	TCP	38	96	115872	FALSE
31b23d08-e486-496d-91e2-e52ca9479e55	47421	104	TCP	13	184	128248	FALSE
6cebd813-74e1-4d27-b46f-5178c87313d3	28591	104	TCP	26	171	222813	FALSE
fcf0d4a4-49b6-4c0d-bdbf-1f455e42c58d	49905	104	TCP	55	23	16721	FALSE
6bf422ee-794a-4b5b-9765-b3edd0e53899	23170	104	TCP	29	48	52848	FALSE
934d1bee-7499-4294-8010-e834a0e7ef86	12535	104	TCP	38	118	99946	TRUE	Data Manipulation
b0714fde-0923-4899-8d30-4740ea81311c	36445	104	TCP	39	26	33956	FALSE
f29650b0-8e44-4448-babe-c394415a9e34	13451	104	TCP	59	112	126448	FALSE
b9189cd0-6b7b-4ea0-8704-e359f84232d3	46076	104	TCP	46	69	37881	FALSE
ca8d0058-3861-4d1b-8cbf-7c0e5b7d77d5	8023	104	TCP	24	174	327990	FALSE
2bc7506c-c1f2-4e0b-82cc-c6c7f02b1d50	48792	104	TCP	32	58	102312	FALSE
9ae98f79-937d-4e1c-a044-ba217e358c4b	25048	104	TCP	18	61	85095	FALSE
4d3e6fe7-968d-4614-96d0-dd2198e89a78	27160	104	TCP	59	188	106972	TRUE	MitM
b221d8ac-c96a-45c9-8a74-fc4c2a4dad8a	15909	104	TCP	9	104	69264	FALSE
2d8d0b66-e152-4158-9e87-32ad6fa4feaa	55101	104	TCP	44	16	23264	FALSE
48781336-268a-4a78-9f3d-5c3e92c635cf	51457	104	TCP	25	54	103140	FALSE
e7f0bbda-87b0-426c-8047-80defa4cd2fe	35368	104	TCP	21	136	223720	FALSE
572fa19c-e0fd-4e3a-9b31-03896e7e17a3	58215	104	TCP	33	29	33872	FALSE
954d45c7-5361-4e81-8d91-e76b47bdd266	63392	104	TCP	52	52	35308	FALSE
3dc2e226-e4a1-4b17-89da-a5e954650e4a	53251	104	TCP	8	39	33735	FALSE
19e49745-f40f-486c-9b17-f9450c6322c3	7188	104	TCP	57	160	162400	FALSE
d498d49a-09e1-496b-969b-3a36fb08ea4b	51380	104	TCP	19	28	54096	FALSE
5ac5287f-bec0-4796-bfae-c90513161f3c	28107	104	TCP	5	87	94743	FALSE
bfeaef25-c2ff-46be-918f-5d06ccee9241	62671	104	TCP	33	196	250488	FALSE
3d8e4229-7535-4279-b532-86bb95f42f6a	2803	104	TCP	34	39	54561	TRUE	Data Manipulation
d6f2bdb2-7ca3-4eed-9901-6b627bccde99	41665	104	TCP	37	191	302353	FALSE
d178af6b-4714-4cc5-82bc-9b02b3cb835c	23668	104	TCP	6	99	107217	FALSE
d18192c2-29d3-4741-a2e9-1d33be48d102	20266	104	TCP	43	122	71248	FALSE
f1dfae11-c487-4a8d-9cae-e12f5a369cb7	33205	104	TCP	42	40	35600	FALSE
bfab1885-f9fe-4ddc-9c12-cd910f526ac3	18235	104	TCP	44	48	41472	FALSE
86fd1a82-4266-42f3-8aa6-399798723ba9	16261	104	TCP	20	102	89658	FALSE
ba5293b7-3ff1-406b-9347-97cbe62cd5d0	49907	104	TCP	44	60	106500	FALSE
b49536cc-e378-4863-8428-ef87c581cf65	54579	104	TCP	8	92	57040	FALSE
423f990a-b87d-4531-a5eb-2ab3966450f5	34435	104	TCP	34	56	40768	FALSE
edeff247-8334-4d07-8a06-3322746e982f	24135	104	TCP	22	146	265574	FALSE
a328bf3c-a516-4865-a3d2-28b5abb6ef70	62372	104	TCP	14	171	155952	FALSE
02ff2180-ee98-4d9d-820f-4a6103d8fb85	57238	104	TCP	53	166	127986	FALSE
6131f1e2-56a6-4206-9de0-040756302521	42863	104	TCP	50	170	256530	FALSE
14a7ca45-4b6e-4ba9-927a-f146d6e3d1f0	57952	104	TCP	22	154	119196	FALSE
82190306-9832-4ca3-9d27-9c2496e6bce3	20182	104	TCP	16	18	13716	FALSE
2ada6114-aaaa-4348-a152-dae179d01ed8	44081	104	TCP	53	20	10440	FALSE
d7a6383c-45e4-419f-9aef-97a71b32b2db	17068	104	TCP	14	67	68742	TRUE	Data Manipulation
0721924a-adfa-4029-893c-085ef5f4f3ff	45977	104	TCP	13	182	146510	FALSE
4586410d-681d-4cd6-b2ea-13f1fdafa8b2	59161	104	TCP	29	107	103576	FALSE
aa2d3d20-4be2-4db7-be4a-2250779c246c	36882	104	TCP	55	86	88752	FALSE
fdb1b05a-c50d-4940-afcb-cc84fcf6d887	32372	104	TCP	24	141	258030	FALSE
b9cd5b8a-24d6-4ad1-94e3-54d3509edcae	37555	104	TCP	44	69	44436	FALSE
3d6dfe54-8bd9-41f6-b79f-3e985fb7249e	1209	104	TCP	14	123	143049	FALSE
40d75ba4-b044-4e39-ac0f-214d37ac5af2	34120	104	TCP	6	139	120652	FALSE
789278c1-4b11-4963-b9b5-573a62cae42f	12952	104	TCP	30	87	58986	TRUE	MitM
9d9c37ac-5d0b-4688-8817-1a1528d73f71	46635	104	TCP	7	186	193068	FALSE
f4b6ab0e-05b3-4277-b107-baebcc50cac8	35280	104	TCP	37	122	180560	FALSE
bd685d79-68da-408d-8731-35b1c097c0a8	24086	104	TCP	26	89	110894	FALSE
67478ee9-24e7-4661-8e2d-df75c4c4147b	10822	104	TCP	56	54	46278	FALSE
5cd07688-f367-4bd1-8243-06a1b6e2dacf	7801	104	TCP	9	198	388278	FALSE
f022580d-2c6a-44b7-95bb-bcecd01b9924	40843	104	TCP	57	21	23562	FALSE
2e2e05fd-753b-4cc2-9cf6-85b2bd12d05c	57258	104	TCP	11	189	370629	FALSE
d3befa4c-e7e9-42fe-90fb-4206e7b27d1e	57425	104	TCP	25	155	117335	TRUE	MitM
1ce6a590-3cff-4dbb-a9e3-ae69aaf32b70	31920	104	TCP	16	64	87552	FALSE
dc892b6b-6a74-47ee-8774-287d3adeb4c7	18846	104	TCP	25	49	68257	FALSE
f0fe0d20-4c4f-49e9-8169-3e09bb4df7aa	17949	104	TCP	18	169	180323	FALSE
d44178d5-950b-4483-b0b8-eea3d7b527f9	3789	104	TCP	13	128	101120	FALSE
4c9f44cd-6c8a-4e00-8144-0f72785e8067	64026	104	TCP	40	146	255792	TRUE	Data Manipulation
6f27e68e-0ef5-4365-b5e5-8e24e3f61ffb	39611	104	TCP	19	45	73575	FALSE
d0c4070d-ee33-45f1-af96-0a4c5adc08eb	54665	104	TCP	5	143	148005	TRUE	MitM
b8599549-c31b-4f18-9a3d-e5bfed9c5967	14621	104	TCP	7	41	80032	FALSE
b9867819-dcae-41fe-90b1-4631a5d44045	60238	104	TCP	30	120	174240	FALSE
1b6aa4b4-d1dc-48a0-940b-efa0c470298c	4108	104	TCP	13	117	195741	FALSE
718ba6a7-f883-48a9-ab20-da6c9e6e0fb9	59856	104	TCP	50	122	62708	FALSE
da66044d-020c-414c-ba09-d336c2ae15dc	6465	104	TCP	49	116	93148	FALSE
da8625f6-2572-4499-a0d5-b24a0b4eb833	20804	104	TCP	34	68	67796	TRUE	Data Manipulation
67f36d51-9ed4-4ad1-a1a2-41055f640446	26528	104	TCP	35	62	102672	FALSE
4a805eba-ccdb-4548-b968-751ea51edae4	33102	104	TCP	42	175	175525	TRUE	MitM
80aa3a2e-fe35-47b3-b6a4-4f4a5ec14fa7	10351	104	TCP	47	48	47952	TRUE	Data Manipulation
2246b321-98f5-4689-a355-2927b912e426	20018	104	TCP	13	48	89280	FALSE
cd442bd1-d287-448c-9ea2-e0694159ace9	4328	104	TCP	38	18	23742	FALSE
bdfbdd2d-a06c-4e9f-9fdb-d8e7df984bbd	25806	104	TCP	29	178	123176	FALSE
83cdd9a9-a8b9-4313-9c23-fa95a30e6507	62433	104	TCP	34	69	91149	FALSE
8d0fcdf7-4695-4bd8-b153-3c467467bae6	25354	104	TCP	41	158	281556	TRUE	Unauthorized Access
36826892-0ae5-4ef2-b906-bab9be7f5319	2482	104	TCP	47	102	155754	FALSE
c067eb60-cdb3-4862-94fe-68097bfaa8e8	33263	104	TCP	48	30	43320	TRUE	Data Manipulation
e4edfb7c-7762-4708-969e-c8f6e1449e27	20231	104	TCP	46	45	64755	FALSE
bc2e7389-0d78-40fb-ae76-e14b5fb7db7c	56160	104	TCP	14	192	169152	FALSE
ff677121-65eb-4c89-982f-469f516fa161	40080	104	TCP	31	74	118844	FALSE
6dfcfd27-a841-4cd0-8295-b34cdbf970be	6017	104	TCP	42	168	146664	TRUE	Unauthorized Access
ae15b1cd-2924-415f-ba9d-9efff7b7ca43	59583	104	TCP	14	66	40722	FALSE
d5bdde0b-95ff-4c11-b9f9-758501df1aa0	18424	104	TCP	8	188	110544	FALSE
70418e02-e86f-4738-bc27-2949a811fdad	20955	104	TCP	32	166	100264	TRUE	Data Manipulation
7930aec5-5bfe-454e-80f1-864ab3015a7e	10061	104	TCP	44	188	104340	FALSE
38fdcfdd-9c1a-4eb9-bfaa-161b0a1152b6	8040	104	TCP	28	23	13800	FALSE
f9466304-3382-426a-a095-092bea15538a	53745	104	TCP	10	127	185674	FALSE
1303b9c1-3039-4398-9d6c-437b9415c2fc	21129	104	TCP	18	29	15660	FALSE
fe0f9d0e-9352-44fb-91c8-e91c844f9824	18661	104	TCP	44	107	196452	FALSE
de09d006-8ba8-4033-930b-854f4ae0f32b	49025	104	TCP	54	21	15519	TRUE	Data Manipulation
fdd05e76-879e-429f-9f92-dfd800b5f746	59996	104	TCP	17	132	104808	FALSE
5959fea1-1e3e-4022-9d6b-23f094c2e408	12606	104	TCP	42	86	157208	FALSE
6a97acd3-3a79-45f0-ade5-9ea9d267f45a	44376	104	TCP	34	158	80264	FALSE
fd5cbc5e-cfce-4a60-a53f-dd11d956f634	33096	104	TCP	51	38	53086	FALSE
0c696fff-76d7-4b01-a6f4-84cf84923abd	52052	104	TCP	51	54	38286	FALSE
27566d19-993c-4ab1-ac01-cb9451642334	6776	104	TCP	43	140	175140	FALSE
0d368802-4353-43a9-b271-fb983683de1c	36159	104	TCP	34	67	130047	FALSE
4e5f482d-97f2-4e87-a055-170608f5a838	31138	104	TCP	36	179	171840	FALSE
df612c25-9c00-42b9-977d-46408cc75ea5	47121	104	TCP	8	109	173637	FALSE
9bf2c510-8423-4765-8de6-723686506b42	55103	104	TCP	32	105	69825	FALSE
722907cc-7a91-4fbb-9a09-dacdd027da5d	39584	104	TCP	15	167	160320	FALSE
42d6e780-fd12-48c2-aebb-465fc2bdf14c	34667	104	TCP	34	43	41882	FALSE
76f38297-179d-4a0d-bcd3-936bcd0ff420	59283	104	TCP	51	180	255060	FALSE
67c37d65-6768-425b-a529-21278960499e	38899	104	TCP	49	109	152491	FALSE
ce90f066-76f8-4e3f-baf1-69d935ed38c3	18680	104	TCP	46	190	109630	FALSE
ed3e6ca6-9902-4961-80a3-b704ab2d2845	40360	104	TCP	45	65	68770	FALSE
f2ddab15-01b1-4031-9eed-71b472a2c3d1	24430	104	TCP	11	175	115675	FALSE
26c3d107-bb94-4bf7-aa48-ef73e21de1db	21929	104	TCP	10	180	187920	FALSE
0377b3a4-d952-485b-a5a5-792293790886	14847	104	TCP	32	168	161952	FALSE
4298a95f-cd66-40b8-9ff8-210111c3d5bf	57516	104	TCP	52	63	77616	FALSE
96ad2c44-a2ba-450b-aa62-74282fd5ce3f	29187	104	TCP	10	85	113815	FALSE
251a7a61-6a69-4ead-a18d-04c51c2f1c50	6380	104	TCP	22	169	131144	FALSE
f5cd223b-5ca3-4705-94ac-1b817f5c62ff	25112	104	TCP	51	88	68200	FALSE
f199c210-330d-4f3a-9a66-b1e3eaf5a771	31814	104	TCP	5	191	346665	FALSE
e116353d-9ebb-4eae-8d86-ee610b3ff2ad	39762	104	TCP	26	65	54600	FALSE
351d8f7d-4cc0-41d0-99b5-02bb16e43c7f	20100	104	TCP	23	120	231240	FALSE
06d344b7-da86-4387-bfb9-db4eafe7ff1c	2577	104	TCP	31	146	109500	FALSE
ce159ee9-0431-43fb-97ee-8e0aef0cc0f0	32652	104	TCP	25	18	11358	FALSE
3ab64db2-1e2f-4e84-a459-4f97041392b0	13229	104	TCP	54	91	62335	TRUE	MitM
64e71251-8a62-4b0f-8f95-a5e2ae5663ac	21019	104	TCP	53	131	102442	FALSE
71bb1077-8dbe-4cdc-b36c-ec2c4b785f20	19837	104	TCP	6	86	54266	FALSE
7747da86-122e-4d51-ace6-d31942429a02	48410	104	TCP	44	39	22503	FALSE
3d458f31-4110-486f-b05a-1940e01b79d3	19299	104	TCP	51	139	79647	TRUE	Data Manipulation
c3002c29-ef80-4009-9c58-5cff5812d373	6248	104	TCP	19	62	55924	FALSE
bfb72769-f987-436c-a9d4-d611411a983f	52558	104	TCP	19	169	317889	TRUE	Unauthorized Access
20581c0b-ffcc-4f37-862c-d31bbbfba61f	25998	104	TCP	21	155	261485	FALSE
0315555e-ddee-4162-97f9-d6670e97bc0a	47147	104	TCP	11	171	300960	TRUE	Unauthorized Access
95fea5c6-f1cb-45a9-abf7-7525fb3437a4	42249	104	TCP	49	122	123830	FALSE
3aa0d214-d45a-4f44-b42c-0aa1143b05ac	13527	104	TCP	31	30	47430	FALSE
093f8381-e495-4744-b155-a6e152c4f1f0	33627	104	TCP	36	49	63308	TRUE	Unauthorized Access
865b0a7d-8720-4799-aee1-6b3360007cf4	31898	104	TCP	53	143	188617	FALSE
bead38d7-376f-4e49-93d7-9ba04864f505	65535	104	TCP	47	93	179304	FALSE
030ef515-a1f8-4c64-8b7b-d29bffacd0ff	40681	104	TCP	16	47	67022	FALSE
afc93a97-f48b-4e50-971c-470ab068c0e0	7283	104	TCP	6	55	107250	FALSE
d7b9684a-9219-432a-a3a4-c9ae5396e2ac	43661	104	TCP	47	89	48505	FALSE
124fbd5b-137b-41f0-bdb9-aea795b13bc0	52999	104	TCP	22	171	87894	FALSE
ad849ad8-28ab-4c52-acb3-b66c9c819d85	14004	104	TCP	59	183	282552	TRUE	MitM
7b769c53-e7d8-40c1-b491-fad7c1d59914	60427	104	TCP	48	95	123785	FALSE
c369b817-09a5-4b62-ab19-b0ef55f8c585	52263	104	TCP	45	133	203091	TRUE	Data Manipulation
58cacaf1-adb4-4b2b-8fc5-42df02586146	24506	104	TCP	14	113	192665	FALSE
fb404ced-137e-4770-ab7b-66f59e3d8496	54008	104	TCP	41	94	164970	FALSE
73b5f906-da37-4ef3-ba7b-b9432ae097dd	17407	104	TCP	40	74	97680	FALSE
511c6c20-abbc-4b34-a7e3-f4f798f74bf3	28017	104	TCP	7	179	105073	FALSE
2fead67f-f154-4ebc-93e7-0e89b4cfcd26	1281	104	TCP	20	191	235885	FALSE
4571fedb-f2ff-4e6b-bc50-d67eeff5cffb	4385	104	TCP	37	125	65000	FALSE
86d13738-3d43-48a9-b518-bdaedbcaef52	2320	104	TCP	38	23	44988	FALSE
231d1500-463b-4d6b-9d27-23d17ea129d5	23712	104	TCP	34	178	257388	FALSE
a56fba95-87f9-4a7e-a7e9-a1f97eab3784	57431	104	TCP	5	146	140160	FALSE
21245562-ca7a-435a-82ae-9b001730e541	37146	104	TCP	20	172	258000	TRUE	MitM
cfc1ac56-f654-4985-ab93-f1fe91b09fcf	24999	104	TCP	8	135	220590	TRUE	Data Manipulation
3b90b3f1-6940-488e-a291-e64905d66e2e	17193	104	TCP	26	128	178944	FALSE
fc149a25-9214-4f1d-a4c9-124f7e368d31	52289	104	TCP	33	125	105125	FALSE
7da6d15e-9dd9-4af4-a22b-ff3ffb5b8314	35108	104	TCP	28	75	114375	TRUE	MitM
544f5c7c-0ab2-4a35-b997-c0551b8ecf41	10250	104	TCP	33	89	48861	FALSE
36e9f263-c6ce-42df-b1c8-5d7e2e713e67	32559	104	TCP	19	127	165354	FALSE
c82102fe-7d34-458a-a3e6-8e9d1a9809d6	49135	104	TCP	41	73	38617	FALSE
ec5ae070-1b7b-487c-a3c1-4b06f51afac0	46888	104	TCP	58	90	99720	TRUE	Data Manipulation
90193a28-c55d-4fa9-8e52-2b739e19b31b	38127	104	TCP	37	21	27993	FALSE
b3399d05-a9a8-4b8f-863a-45b9111ad0db	56596	104	TCP	45	120	182040	FALSE
09e78d6b-2cc7-4b12-8a55-0d5cb0f324d2	47080	104	TCP	41	63	75033	FALSE
b875edd8-5437-4433-b5a1-6725edec0053	42527	104	TCP	11	167	177521	FALSE
bc61d2d7-cf55-4029-87e2-15e71c4cc6df	35592	104	TCP	43	174	115884	FALSE
849fcd20-1aeb-4323-85f5-1086935999f5	44089	104	TCP	42	177	323379	FALSE
80aca565-1fda-42ca-9be3-a5dea08c24b0	27607	104	TCP	46	119	164815	TRUE	Data Manipulation
d283d572-3949-41dd-9b25-5dc13567cb6b	52947	104	TCP	5	193	206317	FALSE
52d7987f-88d5-4243-a3f6-9841615cd4fc	34738	104	TCP	18	13	9919	TRUE	Unauthorized Access
ef36bcc7-d0e3-4625-a88d-ed0517eba78e	62574	104	TCP	9	83	128816	TRUE	Data Manipulation
845a9400-fc44-4023-b326-c3c2fae3c87a	61392	104	TCP	39	151	131521	FALSE
d9f246b3-abc3-4992-be36-b1a8d6606c88	6071	104	TCP	32	184	233680	FALSE
0e5c24ff-b300-4e1f-8b5f-713393619dd4	2271	104	TCP	18	197	349281	FALSE
74117f5f-1a3d-4951-8546-3802dcc6fa8d	27474	104	TCP	23	154	257180	FALSE
a99b90de-7718-4cf7-929d-3f70d389cbde	46480	104	TCP	59	116	218196	FALSE
75330f72-0af8-4a19-b0d8-70495f0e567a	58316	104	TCP	14	120	214440	FALSE
1d3b899b-663f-4f7e-87c9-a58de768cb85	55566	104	TCP	56	106	144266	FALSE
c4991e9f-7e6d-40ed-b1c1-945aa8c2b4cb	51674	104	TCP	21	135	122715	FALSE
226ed0e2-1d94-4c8b-acb2-31ffda3430d4	27389	104	TCP	6	186	170748	FALSE
57eda95d-9ba2-4da4-8305-9393d5b306d6	16131	104	TCP	18	108	55080	FALSE
75600132-2bd1-4ab9-b7fb-5fccb7e33b06	24210	104	TCP	39	37	20905	FALSE
cc607fe4-195a-4e93-a6ca-400192741e07	39898	104	TCP	6	178	316306	FALSE
3edbfbaf-2113-481b-903d-5f0e2ffac399	40474	104	TCP	23	169	328874	FALSE
39d655ab-1789-4f59-a562-c229c0f47951	21987	104	TCP	48	74	119584	FALSE
de9e9923-54cd-4099-ba2d-9c03e3fd8fe9	19704	104	TCP	39	174	325380	TRUE	Unauthorized Access
9ab37847-49ca-41f7-b928-e564899a0650	56399	104	TCP	52	65	98020	TRUE	Unauthorized Access
7c0fb57d-8a13-4aa9-9a85-e4132ccb976f	25991	104	TCP	20	130	124020	FALSE
400c52f1-e710-4bb5-866d-6e56b36f3195	6075	104	TCP	59	176	179344	FALSE
d0a8a48b-cb17-411d-9bed-0fe9f467e14e	18042	104	TCP	37	33	32802	TRUE	Unauthorized Access
72492720-dfb6-4d83-a9b5-77d3fc8ed6ed	32176	104	TCP	26	112	199584	FALSE
498542b5-2c78-4429-97d5-4a0502c90cef	57312	104	TCP	55	94	136206	FALSE
1f632f2b-4012-4952-bacd-132713b47bb3	48428	104	TCP	53	95	109535	TRUE	Data Manipulation
4b471146-78eb-428d-a8fa-70e5210ac590	42483	104	TCP	44	120	223200	FALSE
9a9941f3-73ef-4307-86d7-d2c04e2a6624	38282	104	TCP	47	117	124137	FALSE
439bb4d4-4842-4580-a179-f6097fde84d6	26730	104	TCP	34	175	278250	TRUE	Unauthorized Access
f2a9aaa7-2299-43ba-aa78-7f1fe0b474e6	53738	104	TCP	59	29	53534	FALSE
6460eedf-a42d-42e1-b732-cc4186aace1e	47146	104	TCP	33	158	302728	FALSE
ed185237-6434-4db1-8d83-608c7969600d	60321	104	TCP	39	167	121242	FALSE
dc7d5f78-0ebd-415a-83ca-563ad3e03a21	8879	104	TCP	29	22	27478	FALSE
aa36494c-bcdf-4d2d-9a0d-0bbb549d3921	43473	104	TCP	31	22	23518	FALSE
026a636c-442e-4137-9b93-afe86e7a2ae8	51610	104	TCP	55	176	258016	FALSE
e4df25fa-ac89-41a2-adb1-80976edec57f	41355	104	TCP	35	53	33072	FALSE
4d841fe4-8398-4eb3-ad29-81a483d79713	24704	104	TCP	25	78	64740	FALSE
da3745b4-7a57-466b-bc59-3d2399055e2d	1238	104	TCP	58	152	259160	FALSE
41f60600-eb8a-4db5-9447-68bdb656fd5c	34486	104	TCP	46	39	76869	TRUE	Data Manipulation
d4d17b46-673c-4681-ad37-d93339c1ab46	9502	104	TCP	34	188	170328	FALSE
e60037ed-c8a7-4b27-95f4-fb46ae16f246	43871	104	TCP	50	192	351552	FALSE
5b8525f3-c41b-41be-a285-6d52c9bc1860	35599	104	TCP	45	32	27872	FALSE
6cb31446-00a4-4b07-afc6-0adc02ff9c7b	48306	104	TCP	48	121	164923	TRUE	MitM
410186a4-d187-4b49-a23a-1517baeee539	39328	104	TCP	13	164	301760	FALSE
48419dc2-9dca-41f7-b981-675227a5553d	40653	104	TCP	10	148	95756	FALSE
c9d2208c-a7b7-4b24-a4d0-31e10ebc2d64	40241	104	TCP	12	92	80316	FALSE
720d3189-d2f7-459a-9c0d-7ad708bd9b49	59438	104	TCP	51	139	178476	FALSE
5f2cd0f3-96f1-4272-bb57-7cd8ab0d102b	21623	104	TCP	38	108	57348	FALSE
81ccff7c-4113-4f4e-933c-1c7cf0446489	48805	104	TCP	8	106	83952	TRUE	Data Manipulation
132b03eb-3bc9-4144-b33e-45e08340bd46	56485	104	TCP	42	155	82305	FALSE
b627a60a-bf91-44b4-bb18-0f5bd3f21277	59224	104	TCP	24	86	96062	FALSE
c97e20b5-4c39-4feb-bbc7-1ab341f3e060	59049	104	TCP	18	16	11312	FALSE
e89b5ca6-cd37-4c52-86b0-55725ad35d8e	19998	104	TCP	40	90	85320	FALSE
f9cbb0ba-18c0-4dc0-bb1c-04b5cb30eaa3	65074	104	TCP	12	155	108345	TRUE	Data Manipulation
99e001f6-bdca-466a-a86d-0a4a42b98832	63423	104	TCP	43	91	167622	FALSE
99d39d6f-a6d8-40d2-b845-f57ea08e0224	18949	104	TCP	15	127	163957	FALSE
c1f0caad-9f21-4002-ab56-a7c15647a107	43821	104	TCP	5	97	172951	FALSE
f44f9baa-7c41-4822-8d29-dc65cf6aeadb	34677	104	TCP	12	61	75274	FALSE
3bdf2c90-9b64-4019-8738-0b4a1245c807	14251	104	TCP	37	106	101654	FALSE
a54c8e37-0084-4417-a4ce-5640eab89f40	3140	104	TCP	45	74	87468	TRUE	Data Manipulation
2659b051-c302-400b-a6a6-2464dcf3c054	51863	104	TCP	5	182	99554	TRUE	Data Manipulation
533d7c31-4f46-4147-9549-ecbf5a2bb04f	42219	104	TCP	38	78	68484	FALSE
831caf80-312a-4f86-be14-a781d9a6b0d5	24295	104	TCP	12	137	252080	FALSE
ffd45c20-c453-4826-9390-18b38ca22a44	25879	104	TCP	41	141	272412	FALSE
68bb2279-ca9e-4e51-96be-6a0614b34774	48954	104	TCP	36	192	156480	TRUE	MitM
bde6a2d8-d5dc-4859-ba2c-9af0fbad4668	23831	104	TCP	40	95	57380	FALSE
a1db55b4-6248-4ee4-a475-c1d148289da2	63374	104	TCP	40	45	54540	FALSE
578edb79-8968-4f9b-8e08-a026223669f5	35541	104	TCP	10	187	313599	FALSE
e88b0096-e554-4d6d-8a75-dce5e715421a	14793	104	TCP	42	85	139655	FALSE
e2a263b0-a546-4597-ac28-5403a9597bdd	9023	104	TCP	8	56	72464	TRUE	Data Manipulation
e6ba8597-65a9-49cd-bb40-48233a3b29b6	56597	104	TCP	20	172	256624	FALSE
161f296a-5336-46c3-a6ca-2a01a8733ed6	59063	104	TCP	41	40	62320	FALSE
d4ffdad8-5702-44ae-af93-1ba272e0758d	35348	104	TCP	52	114	71592	FALSE
7e8f941f-1f31-4029-8c5a-54e4a08aba1f	4802	104	TCP	57	186	259284	TRUE	Data Manipulation
96b77e3e-90b8-4903-86d2-55b6cc9241d1	61483	104	TCP	16	16	24448	FALSE
67056ec2-fb0a-4ac7-9a56-0fab0c76ac49	48132	104	TCP	26	165	226710	FALSE
6c7c0126-221e-4704-ac9d-019cd3074727	50855	104	TCP	33	183	131028	FALSE
862736b5-2a34-4fd3-8fb1-87f4d4f6f0e6	27979	104	TCP	52	25	31450	FALSE
93357d8a-1d27-4bf7-aa38-4c5af5c7fac2	4434	104	TCP	13	187	162503	FALSE
0bc7863a-b15a-4fed-abf4-f11d36e01275	43144	104	TCP	30	195	336180	FALSE
80df5165-00a6-43ec-9a3c-cdbaa82260fd	42045	104	TCP	56	25	18475	FALSE
98306a75-d745-47bb-90ba-5ec99e7f3aa3	3101	104	TCP	27	70	120540	FALSE
7f75b255-9adc-42e6-b4b0-a228697b2293	30148	104	TCP	32	119	90559	FALSE
90e5ce2a-e33c-401f-90fa-b9f53c17bbfc	62500	104	TCP	32	137	250710	FALSE
6acf2040-db01-4c6f-8867-26ca8a292e8c	6902	104	TCP	14	126	210798	FALSE
bf0c8f21-e099-4042-8ae6-e262dabe8c28	54691	104	TCP	44	18	16380	FALSE
e4470497-d19d-465e-88c0-df39f0ad9f16	37515	104	TCP	58	16	10560	FALSE
c2b2bd56-b2ba-4646-8668-00fda6ebf07a	15800	104	TCP	49	42	24276	FALSE
3418916f-c204-4e84-b05a-61e366c4bddd	60252	104	TCP	44	134	103314	FALSE
33eb3321-eb2e-4794-9f40-25bc6eb2f8b7	34731	104	TCP	15	141	97854	FALSE
38c82319-32d2-42a2-886d-40c79c6188fd	51580	104	TCP	35	17	10336	FALSE
ac879e29-0278-4673-adb3-09ea827caa31	61268	104	TCP	22	33	43989	FALSE
0edb7422-a16c-4e41-b40b-39666eb3ecd2	18773	104	TCP	58	10	6680	FALSE
aa2b7494-187d-4b5b-be30-a228117980c4	52186	104	TCP	9	36	46512	FALSE
739c7d60-9597-4b98-97a4-b1ebe3c77ed9	63436	104	TCP	26	149	185058	FALSE
18b21aa0-63ac-4e07-b7a5-c22f936d3523	39311	104	TCP	42	65	69225	FALSE
69303475-1d80-47cc-bfed-44c5ca1494e2	39831	104	TCP	7	96	167232	FALSE
3b973517-eeb3-4698-9345-149d03d66684	30221	104	TCP	24	13	13936	FALSE
58a8f5da-aa44-488f-99ff-bb06a7b351ae	4453	104	TCP	42	68	115124	FALSE
56fe0a36-dbe7-4ce0-b504-e37455d769d0	37029	104	TCP	28	122	219112	FALSE
8d5e7164-18f9-4f5c-9304-71b2a28ecaa6	43997	104	TCP	30	101	99283	FALSE
e81e8721-596c-484c-bc0a-9d37d5934811	45468	104	TCP	11	107	90950	FALSE
c6ca0d5d-0552-4154-a77b-dc01c153a9c2	11667	104	TCP	50	22	15972	FALSE
635d2d7e-bb7c-4293-be3a-087bad016007	8216	104	TCP	24	12	14808	FALSE
660ba43b-f15a-45fa-85b3-9eb6b6d6b482	3091	104	TCP	59	33	19074	FALSE
288fc5b0-0123-4b88-b12f-60ebef687ed5	13069	104	TCP	34	128	227200	TRUE	Data Manipulation
62e436dc-706e-41b0-bbbc-4a4866e6d011	65110	104	TCP	31	19	36423	FALSE
b31d3a4b-d92c-4ad1-8111-898cd702aaa1	61097	104	TCP	15	50	56850	FALSE
129ecc73-f2e1-40e2-9425-8efa4b6fc138	4807	104	TCP	33	36	43452	TRUE	Data Manipulation
3814aa4f-0883-48cf-a4aa-818ccc3dbf5f	8782	104	TCP	51	97	89337	FALSE
8f40c216-bd20-4d5a-8749-ff17e3255499	5969	104	TCP	8	19	17100	FALSE
5665389e-8b6f-4c4e-bcc3-fecd8745a968	54062	104	TCP	18	76	118256	FALSE
fe42371a-f7dc-4aa4-8c84-7c4527fc836f	9906	104	TCP	33	109	138975	FALSE
8b048fe6-4270-4ae0-89ed-48c43e3a6218	64428	104	TCP	28	18	27990	FALSE
f76d5d41-6a15-493e-a52b-d9057e4d1a25	53109	104	TCP	42	104	206648	FALSE
6f240b2f-fe1d-49fb-ad50-3fa2438b74b3	1543	104	TCP	22	126	138726	FALSE
58d715de-e4b1-40fb-8cbb-02fd63e96cdc	7385	104	TCP	9	48	67488	FALSE
82e9789e-9d40-404d-b246-23979cd78be8	10043	104	TCP	55	140	88620	FALSE
c93136e1-da85-48f3-9c27-a8fea70887cf	21245	104	TCP	22	16	30112	FALSE
a6efaf1e-82d9-4cc4-915d-8bd07152e553	41093	104	TCP	50	27	17685	FALSE
97ffa299-4874-4560-be46-765a7abee5f3	24789	104	TCP	54	196	318108	FALSE
c3056338-03c5-4e23-a3e5-c497dd85abb4	13711	104	TCP	9	93	147126	FALSE
aebd991f-c456-4a45-a056-5c62feb34216	46617	104	TCP	20	138	231426	TRUE	Unauthorized Access
448fc4ad-52d5-47e4-99df-71b7deeb7147	64789	104	TCP	46	122	171532	FALSE
27f7a8fd-fb48-4c84-8777-fb4e620b0bec	23066	104	TCP	5	30	48780	TRUE	Data Manipulation
dac94c89-bda8-452f-8a08-90b23dee51bb	41970	104	TCP	14	72	121896	FALSE
be9d4dd4-342c-4db9-a965-e1d582910d0c	19176	104	TCP	23	152	117648	FALSE
e7a20a5d-2bfd-44f3-b031-fa54208d8a3d	57479	104	TCP	47	173	342713	FALSE
14698476-e630-473d-9ed1-038f29ccf27a	29641	104	TCP	52	174	120756	FALSE
e98a75fd-55e7-4049-a4bd-b00b3ad07917	8293	104	TCP	28	140	149380	FALSE
a88a5e3b-cf86-4858-a2f1-b54ea7a6a8ef	41606	104	TCP	14	138	249090	FALSE
724e6f9d-2bcc-4ac0-834e-9d8ff93c3e6e	23708	104	TCP	7	168	145320	FALSE
301cec24-688a-452d-8ec9-aa2103624623	56801	104	TCP	43	136	72896	FALSE
7319a3f3-5d38-47cd-af52-7d4dce511999	20853	104	TCP	40	46	55108	FALSE
214e977a-17e2-4ded-9494-e3a8a2eeb4d5	60611	104	TCP	51	73	100302	FALSE
9834cd25-7c78-48c1-8540-7b678aae803f	20023	104	TCP	22	158	312366	TRUE	Unauthorized Access
8255b877-6c9d-4733-bbd0-a022d4079e7c	23092	104	TCP	13	129	190275	FALSE
3e2af8e9-b922-430b-a2e7-4a2e60b38e92	56661	104	TCP	23	159	145485	FALSE
df385595-0d22-49cc-8f3a-9431dc91bb8b	17717	104	TCP	54	119	145299	FALSE
dc553ee3-3936-426c-9285-5263420da67c	20695	104	TCP	6	109	138866	FALSE
71b3d8da-5d58-4d38-8dc4-9da7efea958b	31768	104	TCP	41	23	35926	TRUE	Unauthorized Access
6b6b80d1-0ea5-4107-9b63-2b9e7a7febfb	14266	104	TCP	49	89	100392	FALSE
e24fab31-36f0-4969-94aa-b82043833c47	28925	104	TCP	11	17	20621	FALSE
af6850a4-3914-4216-a1c4-cef6597bfd51	25730	104	TCP	55	28	37604	FALSE
374cad28-9b60-43cf-a146-72a7903acc8a	28537	104	TCP	56	18	23184	FALSE
6d62d8eb-280e-4ab0-96e2-82383f4d5c3c	29452	104	TCP	40	175	123550	FALSE
84f79351-f88f-4c33-8758-6caf6240312e	28382	104	TCP	44	176	284592	FALSE
57cb11b7-5e45-4484-aa60-8f20a7c14283	21751	104	TCP	54	27	44091	FALSE
35834801-87a9-4d11-8978-6d7f93be8d22	60469	104	TCP	46	165	152295	TRUE	Unauthorized Access
d01edfaf-e111-4797-8d1d-15a5088e18b4	62856	104	TCP	18	127	135382	FALSE
a88b04e7-d23c-48bc-ab7c-b01c5bdc5eaa	64949	104	TCP	18	167	284735	TRUE	Data Manipulation
bc1313ed-3a1d-4594-aba1-d8f02b953d9e	26865	104	TCP	12	90	142020	FALSE
58cd6859-34a4-4837-8c15-527ba87d8664	49966	104	TCP	16	140	211400	TRUE	Unauthorized Access
8805ee1f-b7ea-40f3-a3f3-73f716a4c33f	57499	104	TCP	46	122	192760	FALSE
d5d0023c-eded-414d-af22-fc3eeb16a9e1	55122	104	TCP	10	42	48216	FALSE
f6d36acf-1158-4e00-91a3-be2501674899	52306	104	TCP	45	158	225150	FALSE
8e1e6e7a-efeb-4f29-8a02-5e508cd5b16f	29283	104	TCP	47	90	102240	FALSE
5b236564-d45c-4cf7-bd63-dea64e036ee2	62708	104	TCP	57	79	137065	FALSE
23921d16-393f-4ab3-a6f5-e1c7ff00e72a	48045	104	TCP	55	50	48350	FALSE
6e47c3a3-352b-433f-a447-bc80590b7b0e	3697	104	TCP	25	105	200970	FALSE
72c6b7d2-834d-4364-805f-e52d60469903	1730	104	TCP	29	33	39039	FALSE
a21e8c5b-cce0-4f89-94c6-48dc3f27f4ff	59311	104	TCP	18	120	233160	FALSE
5b76da28-121b-4b4c-8c95-b7cea8ebb883	61643	104	TCP	23	167	110888	FALSE
cb2536a9-7a6f-42f8-82fb-e7ecd058704a	29683	104	TCP	32	124	198524	FALSE
ffe32532-1c1c-4b74-9c4f-6e7dc618a25d	58275	104	TCP	50	87	60552	TRUE	Data Manipulation
ff35dcf1-4764-4736-8258-b2be38a8c7c5	1676	104	TCP	48	184	175720	FALSE
77753af7-4129-4ea4-a7df-981bbe3f1f4a	1286	104	TCP	59	81	110079	FALSE
7a92a057-2c93-47b3-86c3-1ef8b17396f3	8806	104	TCP	9	22	27434	FALSE
6bafb533-1961-43c4-8c12-6e9c1b6836a2	16298	104	TCP	16	66	122892	FALSE
0af882d5-e00e-496e-87b7-010b2526b286	20650	104	TCP	59	158	268442	FALSE
84e74d53-4e19-435b-85fa-244c04052793	21506	104	TCP	7	68	96900	FALSE
a5e4cde6-cac8-4a08-83b9-31a83faf83e3	57505	104	TCP	38	159	102555	FALSE
c25ee640-f737-4fca-850e-b2d814517d41	19089	104	TCP	27	137	230571	FALSE
68fbb986-f287-4758-927d-6b907fd04e2a	50890	104	TCP	37	159	286518	FALSE
d380f3c4-03ef-488a-94ff-0e44194c81d8	50133	104	TCP	10	46	64998	FALSE
26e7f8f7-af50-4f41-a008-fea0e7d286ab	36065	104	TCP	59	148	119436	FALSE
abac0370-fb58-4202-9e3f-f81a248f69aa	2909	104	TCP	22	141	245904	FALSE
4f62e05e-eee4-436e-9695-ff431e5f2c5b	56721	104	TCP	19	23	42320	FALSE
c58bb30b-9802-479e-8ed5-baf48bbf94d3	5498	104	TCP	51	23	16606	FALSE
ba91d899-489f-49ee-bcce-2ced0d8232bd	9905	104	TCP	36	108	204120	TRUE	Unauthorized Access
4ccb3dc4-e339-4dcc-a172-0e5148132f3d	54332	104	TCP	10	77	41426	FALSE
0ea8c797-e9ed-4aa8-be70-68b5b40530aa	17331	104	TCP	40	74	48174	FALSE
6664dc50-19d6-4852-ac16-5d4e2f66ffc4	8094	104	TCP	40	13	8801	FALSE
df52b675-3429-4e78-b0c7-174a7a7caa8b	55557	104	TCP	38	132	212652	FALSE
d5f6b557-6d9a-42b2-94fd-8ad65c4f585e	25529	104	TCP	11	117	85059	FALSE
984c4beb-6ff9-4c2f-9c44-477871ec0a6b	12790	104	TCP	53	159	107007	FALSE
f21e1748-abff-408a-865f-a5186382f851	2388	104	TCP	31	169	297440	TRUE	MitM
18dd3b1e-183f-4b56-88aa-6c9b61f788c8	38475	104	TCP	16	24	35352	TRUE	Unauthorized Access
33cf41d8-4074-44f9-9402-f9d21681eb64	3359	104	TCP	51	140	204400	FALSE
245e336f-6be9-4e2a-8219-9586b79e7dee	47905	104	TCP	32	88	85360	FALSE
815677cf-2048-47b0-8690-170f833bd78c	42274	104	TCP	46	24	19752	FALSE
419ce48d-d813-4c54-94cc-7b3cafefa978	43099	104	TCP	19	29	15660	FALSE
9720098f-e5e1-4751-b288-e4ead55e8d07	57149	104	TCP	50	22	23386	FALSE
82c30a5e-3222-4155-9d03-5379a5ff8e0d	60207	104	TCP	52	51	52989	FALSE
8293750f-96da-4d19-afd8-2421525f48c9	45621	104	TCP	34	120	93000	FALSE
62ae5f9f-4541-47e8-8878-c04b0fe5ce57	9485	104	TCP	34	98	128086	FALSE
7e20a18b-1c06-4065-bb5c-af0a372e4255	22739	104	TCP	30	131	201871	FALSE
115864b1-9c2b-4278-a151-08f9dcb3eedb	50574	104	TCP	8	112	199472	FALSE
b287b2b2-3ab7-459b-a349-fd52ce4b471e	14100	104	TCP	30	173	208984	FALSE
074329eb-e4e7-418b-9f42-f18cc888c0aa	41768	104	TCP	18	132	195756	FALSE
f434d675-3eed-4b68-a8fb-6145a8e79808	2790	104	TCP	49	39	41145	FALSE
0fe3e0de-ef0a-4211-acb9-4173eb43a905	47802	104	TCP	41	46	45356	FALSE
242a9abc-b758-4725-a4e4-aa23f7cd82c3	49049	104	TCP	28	132	135036	FALSE
798f468b-6212-46a9-9a02-84e3cd84d4a4	27542	104	TCP	49	116	90480	FALSE
c831d7f1-2417-4b1d-a557-0586b9b27c30	39923	104	TCP	32	46	63020	FALSE
e8d7bf90-6612-4e48-9e31-afa5c4a97009	18199	104	TCP	5	105	74235	FALSE
b217b739-0900-4f4d-acca-2463495c0258	24911	104	TCP	18	185	124505	FALSE
56c20aac-5fb6-4be9-9bf9-ee508d7ef852	24227	104	TCP	53	10	13950	TRUE	MitM
50324fe9-eea6-4727-a737-1c09f66e8e34	19669	104	TCP	36	86	134934	FALSE
cb745598-f559-46f4-ac38-def6094aa512	58818	104	TCP	24	165	172260	FALSE
ba7b16a5-4586-47f1-89e8-febe12e53173	62862	104	TCP	26	72	142416	FALSE
0ca99d3c-454b-4686-ac9a-be24c78d9814	15205	104	TCP	42	178	140264	FALSE
80e073d6-277d-4b07-8128-7161672b975b	44274	104	TCP	17	38	31160	FALSE
d5852daa-6e72-4728-9c33-08ca8eb16117	6436	104	TCP	47	63	37800	FALSE
24212735-90df-4c84-87b5-0b58b4083cdd	24286	104	TCP	58	108	120960	TRUE	Unauthorized Access
2d1567a5-1a72-493a-80b5-f4ff3d596f37	60780	104	TCP	33	42	42378	TRUE	Data Manipulation
cfe63aed-a394-44ca-a974-9110f0e3319b	17959	104	TCP	57	35	69790	FALSE
42a4fc4c-1e69-415d-b750-81e245c8f8fe	33199	104	TCP	5	102	57732	FALSE
d4faca45-b577-401a-ba5f-37934330f2aa	59173	104	TCP	56	79	93773	FALSE
be7390a9-a259-4849-b474-bdd74be9fe56	54901	104	TCP	35	28	52920	FALSE
db1d218b-4c3f-469a-a62f-30d34c8ce97c	17999	104	TCP	28	107	63558	FALSE
537735c1-6c6e-4526-9efe-4ff0e32f8b3d	34520	104	TCP	16	199	235815	FALSE
bf6fba2b-501d-4426-87bd-29cdcdb31260	3540	104	TCP	26	44	71676	FALSE
5e4cf465-1693-416b-84a1-cc2cfbe7fe5e	45972	104	TCP	20	157	249630	FALSE
d34e7439-118d-4080-816c-c344f1adbc18	58860	104	TCP	24	36	34884	TRUE	Unauthorized Access
0c9503ae-86f0-48f2-9828-1e2800479c4e	58561	104	TCP	46	33	41481	FALSE
74425f4a-f35f-46db-aee0-1a3410720903	18635	104	TCP	16	105	116025	FALSE
b7f7d6fa-cb25-432e-9f60-3db358eeef06	19813	104	TCP	14	187	282370	FALSE
ae4b8815-d720-49a9-87fe-da67564fdb23	31906	104	TCP	15	120	221040	TRUE	Data Manipulation
b605781f-8c54-4ec4-b88d-c0061424ed39	24326	104	TCP	25	179	286579	FALSE
bbb0a0a2-54cc-41fb-93a2-4a37a3dc49f8	3608	104	TCP	39	98	114366	FALSE
fbe1bb90-c22e-44bb-978a-3b52842bdd55	3506	104	TCP	25	117	93951	TRUE	Unauthorized Access
70cbf836-22c0-4b3c-9852-c9147b10ecb5	4883	104	TCP	59	75	121350	FALSE
51b4e89e-183f-411c-b49c-e9279c58416e	23577	104	TCP	22	106	197584	FALSE
c3aa1d30-0612-4477-b949-ef44a4fb5c76	28755	104	TCP	6	151	165345	FALSE
76567428-c1e2-4eda-8940-062bcba88ce9	5816	104	TCP	23	39	53274	FALSE
360dc66e-92a2-4a2c-8c9b-3c453b527779	44178	104	TCP	36	27	14310	FALSE
3330adf3-744f-4576-8e2e-9f02e12965fc	42852	104	TCP	51	73	112639	FALSE
d865f097-b579-43a5-9cad-2b023c2b8a0e	16165	104	TCP	16	131	218377	TRUE	Unauthorized Access
7eb24777-8f76-4de1-95c1-4cf2edbc061b	16989	104	TCP	44	12	13248	FALSE
cc7ec75d-a4ae-434c-9566-6298f8bb7f4e	44457	104	TCP	12	110	213400	FALSE
9df77ade-16b8-44ce-927d-dc00b9227ecd	9498	104	TCP	41	82	120294	FALSE
75b1e4b9-3f2a-496b-acc4-0fd88b4dc54c	25047	104	TCP	19	144	195696	TRUE	MitM
e7febc14-b3f6-4afe-adad-5a3922e80148	17299	104	TCP	54	72	66384	FALSE
285144ac-27f4-45aa-968a-e601ca51978c	38749	104	TCP	26	179	205134	FALSE
591e3977-cbc7-4b43-a2a4-21b6459195b7	43475	104	TCP	45	14	15148	FALSE
5702eb26-aaa1-4c83-baf8-99dc1ab2293a	45861	104	TCP	48	146	204108	FALSE
67536645-cf43-419b-80c2-84cb91f2e698	26330	104	TCP	57	76	46132	FALSE
b50c4672-f776-471d-b46c-3772fb32d993	16113	104	TCP	31	11	5896	FALSE
ca5f8833-1b33-4964-b303-41c3f659b51d	60170	104	TCP	49	181	251590	FALSE
f5f1b8b9-765c-4ece-a8b5-79aeb95751fc	32583	104	TCP	13	137	153988	TRUE	MitM
8e2aa2be-5b65-4b1a-aadc-23ade0edade4	46539	104	TCP	48	112	159152	FALSE
646d5a73-e286-46d5-bbd5-3a7b91130f83	53484	104	TCP	38	58	61190	FALSE
97f2e4a6-e86c-4eb2-bdcb-5c708aef3983	33914	104	TCP	29	77	87087	FALSE
59ea4d85-5a82-4bc6-91fc-4fa6ac178cb4	31549	104	TCP	21	31	48422	FALSE
c343c267-60cc-4248-b56b-84822c3f5ccf	57252	104	TCP	12	124	135656	FALSE
cb6b2a6f-de10-454f-a3a5-b6be28e31368	9418	104	TCP	42	17	24667	TRUE	MitM
d0929a94-c0ea-4ac2-952a-0947fef2bc9a	18246	104	TCP	26	31	22444	FALSE
6303ec03-1567-4070-b05b-17105487e6cc	43438	104	TCP	54	80	76960	FALSE
c363fa99-7eb1-415a-86a0-87cae2a0acc8	51698	104	TCP	15	33	50985	FALSE
c9dbfd31-729c-40e1-ba28-5c25a107b72b	10460	104	TCP	33	53	35351	TRUE	Unauthorized Access
c8e69140-e64a-4b1d-b9e5-637d0d421362	56724	104	TCP	57	81	97281	FALSE
76c145cf-2048-42ea-bedf-6aa8c0358610	38180	104	TCP	41	195	305565	FALSE
1080bea2-2626-4153-b340-7d65177895d3	48480	104	TCP	46	58	113332	FALSE
73b56a65-843a-4298-b8d6-bfa693ccaef7	51633	104	TCP	23	158	96064	FALSE
c35dc605-ab64-4f3c-875c-895ddec0db6e	52111	104	TCP	56	87	165474	FALSE
cd5e28e8-f675-4e66-bde7-650af88b0841	20282	104	TCP	35	56	89152	FALSE
9c316591-fa25-4af1-80ea-d9cb4b00e8aa	25860	104	TCP	24	55	102960	FALSE
bd72fbe1-8168-4c42-a959-6dab6451c5bc	21994	104	TCP	15	27	28593	FALSE
db2e7d05-93c3-49c3-871d-3f631b0b2e47	17325	104	TCP	18	17	28526	FALSE
3dcb006d-7f01-4c66-9a55-16e324f95f17	29157	104	TCP	53	161	312501	FALSE
08cf8fd3-6a40-4d27-b582-7d74ddddedba	47061	104	TCP	29	33	62304	FALSE
457f875f-626b-48ad-a494-8f082bfd273f	41385	104	TCP	43	147	169785	FALSE
6f507ef0-bd23-43cf-904a-e0665d3f2471	21790	104	TCP	51	49	62524	FALSE
8a03aff1-9abc-4f1c-a08f-694f9f18367e	25746	104	TCP	29	77	57442	FALSE
a3276a22-2d54-4410-8b09-f62d465b52b1	62201	104	TCP	27	32	21632	FALSE
e17551c9-46ca-4f71-b1d3-a745150690ac	34284	104	TCP	53	39	37128	FALSE
c13a142b-d6f6-460d-9bf6-6fde714742a7	4136	104	TCP	51	72	45576	FALSE
e4189bd1-6e28-4537-95b4-01e3cb64fc25	34790	104	TCP	53	123	96186	FALSE
4d16dd9d-7bcd-4da8-b3c6-765dc1d28ce0	63674	104	TCP	15	77	96712	FALSE
0aef1503-29f1-4611-b446-5fb9fc860eff	40472	104	TCP	55	134	235572	FALSE
f7b1b7c9-62d1-4393-97d5-ed4e38b41387	21353	104	TCP	10	111	137307	FALSE
1dbb140c-caa3-4282-9044-c906d35c6e7c	56675	104	TCP	17	14	7098	TRUE	MitM
2e5867d6-e136-4cdc-a1a3-9afb7d1da618	62686	104	TCP	34	165	113520	FALSE
a59fb0fb-01f7-4f71-a796-5d1b6c7b3505	50442	104	TCP	40	89	142578	FALSE
4bcd77dd-5b70-48a7-a230-a011d880a88b	19818	104	TCP	10	100	154000	FALSE
6d9e4f35-e08b-445a-a3b3-3af558c69bdc	17666	104	TCP	28	71	70716	FALSE
adfd3707-5d69-4e5a-b9cd-0bf07b05672f	15686	104	TCP	47	132	171204	FALSE
5f7f1e06-fc48-408b-a521-9f4298e11e76	3082	104	TCP	53	130	147810	TRUE	Unauthorized Access
89fd0dfa-e446-41cd-bcb8-f19461c9e162	47967	104	TCP	12	86	107328	FALSE
3c2d4fe6-f0d7-4e5e-b496-3c672034c4ff	26538	104	TCP	55	20	35440	FALSE
c9883f50-18e6-47a9-9671-7fb6fdda4a12	3430	104	TCP	36	166	250328	FALSE
c11bb3c2-38de-4db0-aeff-137328edb900	39292	104	TCP	23	61	33916	FALSE
b539b1b3-175e-4ce0-a908-ba89b58dd788	52855	104	TCP	34	164	311108	FALSE
9858012a-e99e-4079-b5da-663f4eb6b244	36410	104	TCP	21	160	221120	FALSE
caa848f8-4ed7-47c1-b13a-79d1078edbec	55403	104	TCP	35	142	157194	FALSE
8d279a08-8a2e-4e1f-814a-c2c9c1a57667	28448	104	TCP	40	121	111804	FALSE
316996f9-4d42-4e45-a1a0-fa5571523e20	39001	104	TCP	16	43	40377	FALSE
4eda1716-bd8e-4b98-b483-48d6630d1101	2712	104	TCP	35	138	196788	FALSE
006a1143-4b57-4b3c-ad1e-79bc4482c924	2362	104	TCP	20	53	94658	FALSE
425c64e3-1e18-4e9c-b8ef-6d80bdf904cb	54095	104	TCP	34	66	99726	FALSE
a60040c3-1946-4be4-944e-7f113ab4a0d1	45209	104	TCP	18	121	83853	FALSE
2b443ded-c35c-461a-b250-0e431c141f4f	28714	104	TCP	11	62	79794	FALSE
b05a3fdb-e2f7-4991-9405-c2955d48dd20	55204	104	TCP	33	117	71136	FALSE
db65db97-aa26-446f-be85-e2a9666fb846	31303	104	TCP	59	177	123723	TRUE	Unauthorized Access
abf9b49d-83f1-441d-8e3d-a56ef8bb6f15	42814	104	TCP	54	34	56882	FALSE
35d67fec-b159-4c85-9d1e-ec01e51b40d4	24317	104	TCP	10	159	89517	FALSE
7a466cad-f415-4270-90e2-5eb4c4af61a5	21187	104	TCP	14	107	138672	TRUE	Unauthorized Access
ccca09c1-0a5f-4c58-99f1-a69d5b936740	64974	104	TCP	46	50	89100	FALSE
1e8233d4-262d-4000-a2dc-444e955a7a76	62570	104	TCP	52	10	10600	FALSE
f100d3f8-f7d0-48ff-a135-51599d4e5d4d	21484	104	TCP	37	40	21680	FALSE
821c401f-366a-40e7-958a-e3d5d329cab6	35059	104	TCP	56	67	121806	TRUE	MitM
943f85eb-2c6e-44d9-a5ad-2cc4069734f0	26067	104	TCP	16	80	63280	FALSE
3e6051fb-cca9-4a6b-b6d9-472f2b01f3ce	5375	104	TCP	56	198	295020	FALSE
99b2e351-28da-438f-aad4-368b24af90e2	21259	104	TCP	22	45	79740	TRUE	MitM
676a2eee-06b7-40f3-a51e-1d4d212346bb	24770	104	TCP	11	77	60368	FALSE
7b0a3273-9d61-473b-9f9e-943553d296e9	63099	104	TCP	41	186	326988	FALSE
c7cea751-3268-4bf4-bffa-f1dd0b4cb37a	17702	104	TCP	5	19	17936	FALSE
95900f4d-d3d9-4093-9dea-c21e48d148f8	11700	104	TCP	5	19	13737	TRUE	Data Manipulation
04b0ebee-09bf-46bf-ac99-45b6f1ef7e1b	40638	104	TCP	14	97	162087	FALSE
8e9bad1c-d8e6-47a5-b242-4060d38ceb35	25170	104	TCP	24	61	117059	FALSE
637aad44-b465-4701-b776-45a64fecb839	34938	104	TCP	45	129	109005	FALSE
ef3114f7-9478-4bff-8eab-842dfdfa9f5d	20578	104	TCP	53	195	258765	FALSE
260ab794-45e2-4155-b211-2a121dd4ba66	36761	104	TCP	15	16	9408	FALSE
9f504d86-796c-48f5-bbaa-1ba441ab9e94	32741	104	TCP	25	142	185736	FALSE
cad6806c-4c9c-446b-b5eb-d216ecd838db	28323	104	TCP	37	63	85743	TRUE	Data Manipulation
329d3b27-5b7d-4a56-8d95-ed79f7ff0bfe	29284	104	TCP	10	192	178752	FALSE
bc11444f-4ae3-4510-8b5b-5493d75c7973	11492	104	TCP	34	151	157493	FALSE
67e249eb-f62f-4821-a156-87713e73bf12	19680	104	TCP	11	69	67068	FALSE
2bb7d8e4-d126-4a45-85e4-0340b6d92601	18651	104	TCP	20	73	93148	FALSE
77a03e93-b1b4-4e3b-b5bf-a3c513fb97ea	14430	104	TCP	6	174	325728	FALSE
d950da5e-c4fa-4295-a927-468f32f0d661	59193	104	TCP	39	104	98280	FALSE
daaa9689-1f6c-4294-9155-10b465f23efb	50677	104	TCP	46	85	102935	FALSE
2dcffdb8-9ae5-4611-81af-360394a30df6	59482	104	TCP	9	147	90405	FALSE
e1d96a64-e75a-4fc4-9ffe-e3993548ed2b	52772	104	TCP	27	75	89475	FALSE
4e8e2ec5-4437-4c69-991a-8256f0b48569	18076	104	TCP	9	94	60818	FALSE
252264f0-f666-4265-aed2-0ce54c0789d6	60842	104	TCP	39	75	135900	TRUE	Unauthorized Access
64181370-e50b-4a29-ad8b-2bbe989d15a5	31791	104	TCP	20	34	29784	FALSE
ececff60-6ee3-44fa-9d5c-ac387dbdff5a	23181	104	TCP	7	52	100464	FALSE
e70678f1-064d-4516-8165-4302aed1e837	16095	104	TCP	47	74	103526	FALSE
2cbe2894-4f35-4ec3-974b-f76bc1f329e9	11404	104	TCP	41	145	172695	FALSE
9975f84e-ee06-4ebd-b83b-5bf475f02c80	37221	104	TCP	20	44	38764	FALSE
8c18c817-af05-40da-9772-bb5d18739aa5	16345	104	TCP	12	162	137052	FALSE
60426cb9-e118-4498-b820-e72f7abdbe0f	5081	104	TCP	39	70	122220	FALSE
12a06fc8-2f47-47d4-ba86-352a62fbae73	19056	104	TCP	37	177	165318	FALSE
96b44c49-fced-4966-8807-a3d78ff1e4ec	18713	104	TCP	12	172	339184	FALSE
f08e7259-f911-4a4b-a6ce-3e07dd1eaf91	50739	104	TCP	54	72	96408	TRUE	MitM
dfb50265-357f-446d-8d57-7d080095fd37	34879	104	TCP	58	155	160580	FALSE
08d2c3df-ff84-40c0-9b02-1338d29d2678	20080	104	TCP	17	31	19313	FALSE
458c03ad-8670-49ca-b0f5-ae190cc362eb	20500	104	TCP	25	14	17234	FALSE
bb19adec-c883-462c-b621-9a93b257e878	12765	104	TCP	23	154	145992	FALSE
9eb5e578-9c25-4047-8c95-1f7b578d1ffd	41107	104	TCP	9	147	160671	TRUE	Data Manipulation
fa50bd5a-40f2-42c0-b40e-3dd7ae5db8ab	8461	104	TCP	20	19	28500	FALSE
92434069-23d4-4ce1-a91f-5d06978d5072	33668	104	TCP	47	170	243440	FALSE
74e89e61-b8a6-49e0-b5d1-440a45dfc90d	17940	104	TCP	23	102	95778	TRUE	Data Manipulation
ffe6018a-9f4c-4dda-bcfa-0d8b4ea665bb	9549	104	TCP	29	67	86162	FALSE
70185806-87be-4bdb-ad4d-79429756d1b9	11916	104	TCP	6	36	24876	FALSE
5b234e02-6ca2-4891-a0ba-1c4e8cc5a2f7	27061	104	TCP	21	90	52380	FALSE
4ac91cc1-bb2d-447e-afd2-4b0c33d164bb	47949	104	TCP	55	146	287182	FALSE
f6487df4-1a51-4d1a-bc32-b9797008af66	61299	104	TCP	25	86	50568	FALSE
9eee7617-1a0d-4fd5-b538-2ff5d5b2ee9c	15678	104	TCP	35	80	75920	FALSE
4cae48b6-3958-4a20-a25d-905591afcd43	7359	104	TCP	54	27	26703	FALSE
50a160c4-da80-4663-bfe6-883a5f7cc2ad	16300	104	TCP	38	74	52170	FALSE
1a278f12-05c3-4072-b147-55252f9b1484	23916	104	TCP	17	109	127312	FALSE
72753591-d284-4d36-92dc-3e5bdafda5d4	19955	104	TCP	50	18	11070	FALSE
6dcb9fad-92a6-4a72-81d5-434a11402e78	32359	104	TCP	35	194	384896	FALSE
d1ec7d2f-d4c3-49ca-8289-9d9c0ff4c5d5	47967	104	TCP	55	188	158672	FALSE
9043186d-6529-4d0a-aaa3-e65db8dac5c8	54220	104	TCP	39	45	48915	FALSE
a6b88f20-625a-412a-9f0b-1b49fecbdd1a	54810	104	TCP	7	154	184184	FALSE
4beaaf03-f857-424c-9226-afb28041bcd2	49229	104	TCP	47	27	15255	TRUE	MitM
f215e9ae-8b99-4ace-b90e-d95484fbd1d5	16704	104	TCP	14	41	78310	TRUE	Data Manipulation
2da53a12-115d-49b2-ad5c-de8c5f124993	21820	104	TCP	50	83	126658	FALSE
dd508a32-164f-4dee-b82a-301bf4e40b60	37768	104	TCP	23	36	42840	FALSE
6a0aecee-0b83-422c-afe2-63a4f413d31a	40681	104	TCP	22	73	40807	FALSE
bbf085cd-5031-4b1f-8fe1-0e8a3b33a512	1554	104	TCP	23	167	127922	FALSE
0ac5b7be-9a2a-4902-b8b2-c09fc6e137d4	37154	104	TCP	5	144	214848	FALSE
d7d6c94b-cfdb-4bfb-b068-3ce8c1a5f6b9	39017	104	TCP	29	101	133623	FALSE
dcb943e9-dbd8-483b-bdfd-be7577931213	49646	104	TCP	17	147	91875	FALSE
2cf33bda-97f8-4af0-ac7a-459b4beaae57	28257	104	TCP	10	82	122016	FALSE
11552185-3972-46b5-a033-5e0ab5ccec6c	25968	104	TCP	54	105	163170	FALSE
ac5c50a0-8f58-4f9c-9e52-870af57f88c3	7621	104	TCP	36	65	52195	TRUE	MitM
3aadd6dc-1834-436e-9f5b-e429bac1e406	60563	104	TCP	54	91	67704	FALSE
0546dd09-dd54-4562-875e-bdc7ed16f486	1052	104	TCP	55	20	32880	FALSE
49a5fe18-1b43-4c07-b218-f0de71db7000	58229	104	TCP	57	123	210330	FALSE
4eed433f-2b1e-4d51-976f-603a286c3d8e	43485	104	TCP	58	55	79035	FALSE
ebcf938c-fcbd-48da-89e8-81b6cd1e9365	49203	104	TCP	38	60	72000	FALSE
9aae79ec-b2a6-4181-a480-68951aa6c8df	35380	104	TCP	51	156	80496	FALSE
977f5f7b-5418-426e-9bf7-4c8d8bd2ee6c	16127	104	TCP	41	101	111302	FALSE
b6fc3a98-d286-43f1-89d8-dcba11106393	52333	104	TCP	51	50	53200	FALSE
df44922b-713a-47a5-8576-72cfcc136841	7538	104	TCP	41	192	343296	FALSE
5d6eb963-1256-49fd-9f6a-da3132b2dff8	33790	104	TCP	24	167	129258	FALSE
2307d3e7-02e4-4be2-89d6-85a8f3fa6a20	30403	104	TCP	12	66	62964	FALSE
4d495580-5db3-4c84-ae06-03685f48cbce	16159	104	TCP	8	156	216060	FALSE
eef19360-4e8e-45e0-89ec-4574ec010a86	36139	104	TCP	42	31	55645	FALSE
5b9f3722-e331-4efa-ba7d-1435ea144db9	25960	104	TCP	20	139	172777	FALSE
bee54875-6e44-494f-8a2a-c7f63afd57df	14830	104	TCP	36	72	131400	FALSE
870048ba-3ea9-45d7-8e55-0623447ad645	43260	104	TCP	55	92	115368	FALSE
233cdcb0-c373-4718-878f-da36e25b7ba4	14011	104	TCP	9	83	100015	FALSE
b4c49330-96cd-4908-906a-89382da63dd2	26558	104	TCP	47	48	62400	FALSE
d667660d-8222-416f-b6b3-9b9299f7a7b5	40378	104	TCP	58	101	52116	FALSE
1aecf4a4-7b95-47ef-9207-567fb88ce899	11799	104	TCP	53	42	82656	FALSE
8b61099e-8c3c-40c9-959b-19a838dbbce1	25594	104	TCP	12	26	31226	FALSE
75442166-ea9a-4ac3-99f2-6e5fe420936a	34296	104	TCP	37	189	268191	FALSE
66dd866d-f660-464a-adcf-a91347104935	44609	104	TCP	59	136	71128	TRUE	Unauthorized Access
ea3fdafc-005e-4e52-9ec9-10b0eed6d54b	36273	104	TCP	34	77	58135	FALSE
9e278932-a611-4097-bfea-3f512699ce03	4784	104	TCP	59	151	114005	FALSE
0502fb79-ff15-45e1-979f-f9f1934ab71c	63046	104	TCP	30	14	13006	FALSE
e4907bc0-d78d-456d-9893-cf3d14ad269b	54817	104	TCP	46	72	113472	FALSE
8e423061-ce73-445e-b429-9437444c1cb1	48685	104	TCP	30	124	208444	FALSE
9377abca-6985-4d14-9375-0452b2665629	22206	104	TCP	8	35	62685	FALSE
0539378f-f7ba-4905-8b8f-d37385710ad3	56702	104	TCP	44	198	128502	FALSE
091a4082-735a-4e39-b9be-73c4fd97f66d	32397	104	TCP	35	145	259405	FALSE
fba24cc1-b815-4c09-9be2-251ab9999ef6	54566	104	TCP	41	153	129897	TRUE	Unauthorized Access
0273dbb1-75e0-4387-9728-0fc8ec98b8e1	63520	104	TCP	15	139	75755	FALSE
01d3f7d0-60cf-4b29-9a19-9f7bec941d90	63619	104	TCP	24	168	130032	FALSE
58ff18b5-126d-4bea-818a-651575b52532	12525	104	TCP	37	70	75110	FALSE
840014a1-c019-4b23-9005-117fcf69d073	55372	104	TCP	31	104	196768	FALSE
027ee915-9021-4a4c-aa63-51f8b729c429	37647	104	TCP	41	120	208680	FALSE
a811e819-3c6a-4940-b895-345b546e6870	55915	104	TCP	39	43	81743	FALSE
246dc11d-2737-4006-919d-f30317248534	53730	104	TCP	20	164	179416	FALSE
6b1e44aa-53b6-4e49-8b22-c8545f779814	20663	104	TCP	50	185	327080	FALSE
cef3eceb-836c-4434-83aa-cd4991d76210	55070	104	TCP	35	120	96360	FALSE
5df3b3e9-8a8e-4bc8-b6c6-7ddc8204c969	41487	104	TCP	56	195	326235	TRUE	Unauthorized Access
0cdabce3-9a47-49be-89d9-7afa7df24756	19286	104	TCP	25	118	233522	FALSE
2a4d403e-71aa-45c9-9e85-5e96ee2d358d	44830	104	TCP	49	150	162300	FALSE
07961b42-7a86-4d22-a92a-b7c04a375817	33194	104	TCP	23	16	24944	FALSE
147bcf5a-1b55-47f3-b77c-20e3ffcda1e2	33329	104	TCP	20	191	289174	FALSE
29c3e72e-0b1b-4f00-b161-5a6509fffb72	6253	104	TCP	6	135	149985	FALSE
d611a916-fe4f-461c-b730-fb6fb1711c4c	14784	104	TCP	39	154	95480	FALSE
bd653e5d-f67e-4bf2-81b1-a6650b27479b	55851	104	TCP	11	60	117000	FALSE
3af59019-bbfb-4c03-a0a5-7038504a1509	19200	104	TCP	44	65	42445	FALSE
3f051791-a82a-4891-8f4d-1c583942a543	16525	104	TCP	30	102	111894	FALSE
43db1468-693b-460c-a6d2-7f2c18856290	5322	104	TCP	30	118	182074	FALSE
994d33c2-52af-4a53-b8c7-9486310f8ae2	25124	104	TCP	27	119	74732	TRUE	MitM
8280bda2-220b-4f10-a75d-3dd591b00fd6	27888	104	TCP	41	65	44460	FALSE
29a53cb5-e383-4a95-9487-f779ff77bf14	5281	104	TCP	36	168	297024	TRUE	Data Manipulation
c2b982a2-bb5d-4ff9-84a2-0c87339728e7	44169	104	TCP	27	136	161568	FALSE
4a132b94-869a-488b-a5dc-5e46ca87b410	45546	104	TCP	29	117	156312	FALSE
1a603492-d2c5-4909-a09d-2c05afb09d43	28418	104	TCP	12	171	164673	TRUE	Unauthorized Access
39dcbc78-4e48-4fce-aedf-681acde206e8	24316	104	TCP	17	188	158672	FALSE
8f429ac6-2c71-4334-9834-a588a06359a7	33562	104	TCP	14	74	66896	FALSE
42023a0f-a1f7-4379-aeaa-0028223c2fee	29617	104	TCP	25	108	135324	FALSE
1ab3e0fa-7dcc-4d52-a364-95f215a6fad1	50987	104	TCP	57	97	149962	FALSE
8462935a-c163-472a-a06d-80232ed66187	49014	104	TCP	15	48	75696	FALSE
4b63e72a-a412-4935-a492-332627f13a4e	16007	104	TCP	47	150	143100	FALSE
758463e5-0088-423a-8f8b-d9abc806d615	3481	104	TCP	52	190	203870	FALSE
47775ae4-ef43-4257-8d81-41f9b549ebf9	26201	104	TCP	51	19	15048	FALSE
d4c26791-ad61-4d91-a548-d8ed39423ea0	49484	104	TCP	50	25	48425	FALSE
c7801b16-9ee6-4240-a5d0-0da53a85469a	29827	104	TCP	54	63	97713	TRUE	Unauthorized Access
71c7c84a-bef1-44d8-871a-589ffcc34040	4160	104	TCP	32	141	119709	FALSE
f158846f-744c-4645-b898-08eac92d6462	37731	104	TCP	43	129	68370	FALSE
2f71cad9-56bb-4a65-8c87-03d4f5bfa533	31260	104	TCP	28	45	31365	FALSE
4bc77d6b-5e7a-42ff-b938-6cf8d588e55d	33599	104	TCP	7	173	211925	FALSE
e4aa9c04-69ac-429b-b7a0-45a256a5dc1d	62156	104	TCP	18	32	27744	FALSE
ba300b3a-156f-486f-a694-9056669c58e6	4795	104	TCP	37	72	123408	TRUE	MitM
1d9edb03-707b-4995-8918-3859df2f39d5	31198	104	TCP	49	12	10476	FALSE
b529dfee-141c-4bbe-a6e5-6d9fdc8db83c	63758	104	TCP	41	112	193200	FALSE
e9330e10-4eb8-4067-ae5f-c52da93086ff	33516	104	TCP	34	179	125300	FALSE
7ebabd72-8ddd-468b-b0a3-56b824dd4968	60481	104	TCP	28	124	222952	FALSE
9f1a9e7f-7d17-4f2f-8d2a-be88e02b08ab	16442	104	TCP	48	67	56079	TRUE	Data Manipulation
28dc6347-a93c-4726-ba93-43e17ad35886	14511	104	TCP	18	135	213840	FALSE
e66855e5-ae1c-4c5f-8969-74b4ea1bd648	54637	104	TCP	20	151	229218	TRUE	Data Manipulation
77e49afe-c3a3-46a2-9b4c-79e2396bcf25	54982	104	TCP	19	68	69428	FALSE
2d0b853d-fdfe-4c10-95de-db7698a1b591	52606	104	TCP	36	182	165984	FALSE
8096448d-2379-43d8-8ba5-c145520d5b90	38447	104	TCP	32	123	114021	FALSE
83703e05-82d5-4d92-ac2f-90cdb74d4a0e	2172	104	TCP	48	97	145597	FALSE
7d1b2d3d-70f8-4897-8720-7a00a2047c43	28975	104	TCP	40	79	155235	FALSE
e0e910dd-d359-4339-8bf6-b514e2bcb845	16449	104	TCP	23	101	135037	TRUE	MitM
4eefe700-3922-4d33-96ee-f86f751259d6	7406	104	TCP	44	122	177998	FALSE
dafa4db4-a3db-4461-9f3f-623fd4792535	46932	104	TCP	51	33	52305	FALSE
5a66de96-d162-4d1e-a765-16f88fad533a	57475	104	TCP	14	68	124712	TRUE	MitM
17fd77fb-e9e3-4229-8922-94784bb5e3e7	6985	104	TCP	39	104	90896	FALSE
6d0f7af8-0a58-440b-b7a4-f4ee4b20355c	57600	104	TCP	43	134	236108	FALSE
31e76232-c06f-41c5-88d4-ab72a0c7726c	32019	104	TCP	45	101	75649	TRUE	MitM
4517df53-35c3-4d8b-b4f1-75960ca8357a	51960	104	TCP	40	84	68544	FALSE
60434431-4abd-4fe5-93da-8d59bb425356	21189	104	TCP	21	150	229350	TRUE	Unauthorized Access
0a37266f-bb13-49a6-ba16-940cddb435ff	60509	104	TCP	33	198	159786	FALSE
d6ddbcde-f20a-47b9-ab51-9d4f1ae21f13	4149	104	TCP	41	106	118614	FALSE
3cf8a1b4-debf-429e-85b4-71d32092f725	52310	104	TCP	15	169	88387	FALSE
a6c915d9-83b3-4407-b765-03a31e43d3bc	4889	104	TCP	25	145	207785	FALSE
e890b282-4891-4da0-986a-b4522834d2c2	7318	104	TCP	12	178	329656	FALSE
ab01198c-7b33-4773-bc5f-efa301ce6dff	9068	104	TCP	43	135	128925	FALSE
c137beef-12cf-4205-9070-3441ff80715d	27849	104	TCP	34	120	173880	FALSE
6e81e161-32ee-47cc-8f46-9cbe89d59995	1711	104	TCP	8	97	54708	FALSE
8b5784ea-d105-4c05-9dd2-4c6cb5610e1c	51886	104	TCP	58	33	56100	FALSE
e946a5a5-2c99-4f2c-a5a4-748254724fda	52588	104	TCP	25	146	220168	FALSE
909c3653-ebff-4a31-b3b8-11e7fbd5f98e	59658	104	TCP	35	146	136802	FALSE
2b633dcf-a154-477d-9418-c718ed40bf92	42513	104	TCP	28	179	133892	FALSE
35ee5b02-5245-40d0-bea8-890e8e10b1b9	15369	104	TCP	45	194	331158	FALSE
3ce551b9-0e71-4b4a-85eb-cac61a6268a5	47114	104	TCP	46	111	131091	FALSE
b80f3aa7-5247-4e24-bf50-0dc32745ccc1	64090	104	TCP	13	73	100083	TRUE	MitM
8ac6b069-a04a-4933-a689-ff13f47d2aa0	15800	104	TCP	19	41	70807	FALSE
6afa6b0c-be2a-45e1-8d57-b7ec3c848b1a	64029	104	TCP	39	25	45350	FALSE
4654b84c-d64e-4906-8847-f0f0330dacf9	52744	104	TCP	32	188	211124	FALSE
d4684cd5-6fb4-4f30-8551-ed3740d415b9	42762	104	TCP	23	144	151920	FALSE
b27e2059-e5a4-4143-a82f-a83ea77eb215	42855	104	TCP	24	46	26726	FALSE
b8ff791b-14dc-45df-a872-8466fa43c903	12890	104	TCP	20	168	184632	FALSE
445ef3a1-0e09-4c77-889a-079246543c0e	43414	104	TCP	8	13	20722	FALSE
04bb32e7-f6d5-44ba-8e1b-5ea24960325d	58871	104	TCP	44	135	154170	FALSE
8561be4d-311a-4d00-9c36-be5e3e982be1	30467	104	TCP	51	102	58140	FALSE
172c3738-0381-4eb3-81bc-747ce36340d5	28822	104	TCP	7	172	174064	TRUE	MitM
ce4216c7-5bb7-4f81-85ed-e5063bfab992	27300	104	TCP	14	17	24633	FALSE
638bb9f9-a2d6-41d4-a09f-38aa4d0b7217	47093	104	TCP	40	89	61232	FALSE
e5316785-c82b-440b-b668-b444016998b9	44083	104	TCP	37	197	322686	FALSE
3d1f794f-f8b8-4f80-8c89-62a50478bb73	39260	104	TCP	31	112	200592	FALSE
ae27d141-6b74-40d6-ae68-7db9f4f92634	14780	104	TCP	57	83	95948	TRUE	Data Manipulation
a6f30c68-5453-419a-bbee-7cdfe4d9fcfa	5054	104	TCP	12	88	151360	FALSE
2d8e0478-ec86-4be3-b8a5-c28c2085c383	27361	104	TCP	31	80	42960	FALSE
85398d29-282e-4bc6-940f-a160e15df154	4788	104	TCP	6	73	113807	FALSE
d99b9c3b-c774-464c-89a4-c6895112d963	10636	104	TCP	53	151	289769	FALSE
6317a712-e1c7-407c-9846-a72f14fad292	64038	104	TCP	38	78	137124	FALSE
e61e7802-2491-41e9-8597-c7d68e035508	6760	104	TCP	56	39	53664	TRUE	MitM
c08c28f9-f647-4149-b890-4e093733c75b	31371	104	TCP	24	142	180908	FALSE
dc259128-5009-4961-aa87-b0e3f9d8fb21	27693	104	TCP	44	10	14320	FALSE
78b5574d-dd9b-43b3-b4a8-3739161a8ba1	59503	104	TCP	40	167	212591	FALSE
d69a1437-860d-49b4-b2c1-7270aa63802c	10904	104	TCP	29	149	175522	FALSE
26072fae-a34b-40be-a7c9-b0f749a45b1b	60781	104	TCP	53	28	36372	FALSE
dc1598de-6290-4565-9d16-d933209ad652	54299	104	TCP	47	10	17860	FALSE
db988bdb-7c67-4ec1-beb1-ba1209e186e4	43625	104	TCP	45	40	45920	FALSE
158380a7-6402-4e9f-bc20-c62b5f58ee79	63081	104	TCP	7	100	81300	FALSE
685b5ece-2a46-4d20-b245-146c2b593898	59620	104	TCP	6	174	282402	FALSE
e4e04f2b-8eb6-4d00-9d82-c57e02d3b760	3740	104	TCP	52	162	125712	FALSE
5f6fdd87-5f8b-455e-ab9e-404f7783ea3e	7618	104	TCP	25	106	93280	FALSE
d28087a6-ffbb-4867-9eae-c2775158e85b	41662	104	TCP	38	114	223668	FALSE
cb23149a-748c-43da-b2fd-5c962fdeaee7	48757	104	TCP	40	189	360990	TRUE	MitM
fd137fa7-4cfa-4809-9544-24133457490c	57029	104	TCP	45	92	66332	FALSE
7f69a355-4b2e-4d7b-ab85-621fdd91d5d5	20497	104	TCP	17	74	75924	FALSE
f7f974c5-bd1d-4195-b209-200c7d8b5c90	58234	104	TCP	35	81	60750	FALSE
cc7c63e2-bc8b-4b39-baab-20edfce1354f	5155	104	TCP	15	166	111884	TRUE	Data Manipulation
7d5b15fd-2edb-4cba-b276-c128b42f640f	59354	104	TCP	20	191	123768	FALSE
31c4aa59-4481-4758-ab18-ac4caa053787	45482	104	TCP	5	175	87500	FALSE
9c8e3179-b06a-4461-ae81-cca56fa815d9	28915	104	TCP	58	116	71224	FALSE
0f532761-cb0e-4d5b-ac51-201780396a74	1829	104	TCP	19	175	317625	TRUE	MitM
8874abd1-1a7a-4c96-ad41-74df25c860e7	28397	104	TCP	59	14	20356	FALSE
57ad1fc4-5112-4ee7-94e3-167d4f935ec3	33069	104	TCP	52	48	72144	FALSE
cc3d6158-21d1-41c0-b0d7-27922b9241a0	3216	104	TCP	27	42	55482	FALSE
90c6c7ec-e8a0-41f6-ac8e-ff5b957cfd84	35450	104	TCP	30	24	43560	FALSE
58786aa9-5828-47f0-b131-45ee0b40116a	26281	104	TCP	26	178	215380	FALSE
6e74994d-9260-4d76-9365-ed72557cfa13	30523	104	TCP	59	18	10026	FALSE
cc3911a4-c74a-4f60-ab3e-2995ec43d377	55657	104	TCP	26	80	145760	FALSE
fcd470e1-d432-46d2-bf31-e8730319783f	8290	104	TCP	9	43	46225	FALSE
7c3d459a-873a-461e-b2d3-5bb585b31fec	49542	104	TCP	31	29	15921	FALSE
78549854-2955-4ab6-8f66-843ae4c608cd	29309	104	TCP	17	162	250452	FALSE
2f30ef15-1b32-4ebb-ac60-1a3086dd7a42	53642	104	TCP	44	183	128283	FALSE
b9c66c1a-0731-4bea-99c0-20f09b222258	38245	104	TCP	27	24	40248	FALSE
cb309c1d-a3b5-4816-a8c0-f42c14feb1d5	58561	104	TCP	29	141	166803	FALSE
5762f224-404b-4ddc-808a-a4074c6d936d	19772	104	TCP	59	75	90675	TRUE	Data Manipulation
666b26f5-0321-46b9-9829-c419863f91a9	40797	104	TCP	15	193	304747	TRUE	Unauthorized Access
1934ce93-c076-4b8a-8ddc-3da5e206ae5d	18615	104	TCP	25	124	110236	FALSE
fe8c5995-335e-48d1-80f4-ea860594ead5	57226	104	TCP	33	191	124914	FALSE
595955c2-23c6-4961-9d85-437613d1b1cc	13667	104	TCP	58	40	25320	FALSE
fb9b122c-15a4-48c0-a090-993699a798ad	1299	104	TCP	54	46	28612	FALSE
8e8a26cc-6bbd-4d2b-b325-3546770475de	46466	104	TCP	49	68	94928	FALSE
0ef4dc1d-83bd-4984-91ee-f7ea1e0f4dc0	27971	104	TCP	42	148	239908	FALSE
2b3ce39e-d06e-46b0-9647-723f77133547	19230	104	TCP	31	69	100464	FALSE
9413a1a5-52fb-4297-9eeb-0c8e6c0e6b83	23651	104	TCP	25	37	33670	FALSE
cb9e112b-6973-40f9-990f-f0281be453ce	15517	104	TCP	50	115	188485	FALSE
8c07f2f8-bf69-4ed1-95ea-99331b50eafa	50441	104	TCP	57	115	129030	FALSE
c3dc9341-281d-480a-aa40-a5eaed1d9ca7	64654	104	TCP	21	78	143208	FALSE
c8fa77ef-11b8-4839-89f9-27dd9b91a6c2	30342	104	TCP	26	131	241957	FALSE
331bdc53-35f2-4bfa-bcc8-ded3a4c76774	14394	104	TCP	56	23	32545	FALSE
f766a1e2-4277-44b6-a78a-6c212c3d72fd	5998	104	TCP	17	122	70150	TRUE	Unauthorized Access
876a9f74-6963-4b8a-a84e-86b879973ed7	23687	104	TCP	29	30	51450	FALSE
90df465e-ffdd-45d3-a226-7fc2957eddaa	8042	104	TCP	16	27	37395	FALSE
3bda59c5-f152-4e11-ae37-8a55acd73257	52059	104	TCP	21	185	258445	FALSE
08d20c68-d992-46b7-84ca-8f62537573be	56086	104	TCP	46	112	175504	FALSE
80de7fb9-b0a2-456b-91bb-12bbc294a2f6	60883	104	TCP	49	82	129150	FALSE
083f583b-122a-4915-9a27-0aa18cbc8737	64812	104	TCP	46	128	118144	FALSE
16a80486-6f2d-4f8f-ba97-9ee5676bf369	43143	104	TCP	20	159	235638	FALSE
ab6f8b3b-c9d4-4abb-9788-4fc87b475a41	18751	104	TCP	33	147	218883	FALSE
5472eb87-9a59-4085-b8a5-afb1dd2da863	54885	104	TCP	55	133	201362	FALSE
96d5d892-98bc-47b3-8368-bed963a4a0ea	39495	104	TCP	33	149	275799	FALSE
35c610d4-87d6-484c-ab9c-0b7b6fc401b4	10480	104	TCP	45	114	192204	FALSE
0b25ac19-74a8-4b74-a22e-5102744f388c	14160	104	TCP	59	150	280050	FALSE
d53c420b-8d75-4c75-9ecf-1a7509c5d993	33581	104	TCP	52	31	20646	TRUE	Data Manipulation
d6dc691f-852d-4784-bd74-fdf73e0b8156	54250	104	TCP	55	77	126896	FALSE
adf5a36b-7b25-42f2-a9d5-6ef97f418529	34534	104	TCP	49	119	206108	FALSE
71c7f1ce-abe8-4d24-8be1-cea66402539d	58989	104	TCP	57	172	202616	FALSE
d824e7d8-da65-4dd2-8183-854ac59877bb	19184	104	TCP	45	150	184500	FALSE
20be9f1c-e871-4c8c-8721-fb7167de60db	41457	104	TCP	46	72	116712	FALSE
ec307af3-a4a9-42af-a8c0-0cd2c7482c9c	30484	104	TCP	47	117	156078	TRUE	MitM
b4e5f763-cbc3-4076-9fb4-d496887677cf	1082	104	TCP	54	197	111305	FALSE
f0e1ed30-3570-4b9f-88cf-6d59ba399a89	35198	104	TCP	41	72	49608	FALSE
ccbfadbd-dce0-4b33-88f0-ff75417b9a18	13107	104	TCP	17	159	165201	TRUE	Data Manipulation
8ba0097e-fc70-44c1-926b-993807f7c515	39811	104	TCP	53	128	194560	FALSE
7d685cc3-d828-46e8-9377-bdf978083def	11224	104	TCP	10	123	168264	FALSE
0c1b1af5-fea4-4fb4-b249-36a7fac5ab75	44274	104	TCP	57	105	55125	FALSE
253f4178-bb02-485d-9cc0-bd2cb7f3939b	58172	104	TCP	46	47	49303	FALSE
85a77abf-6c36-408d-b3dd-80957db19aad	57366	104	TCP	31	137	272082	FALSE
407ba6c6-af62-4c82-baff-9ef838fe84f5	17631	104	TCP	47	170	193630	FALSE
75d40e61-44d7-4d7e-a11d-030bd9391c0a	31701	104	TCP	54	112	76720	FALSE
f9b5e8d2-903b-44cb-95bb-6b396acd5dcf	43030	104	TCP	25	166	271908	FALSE
fcef39f2-bf6e-4060-a2a0-9662218a8795	65489	104	TCP	5	101	158873	FALSE
bae29512-230f-4ce1-bee4-9c4359188446	39005	104	TCP	9	94	118346	FALSE
4492cf9f-4f94-4505-aca5-085fb66d3037	53038	104	TCP	44	178	325740	FALSE
b4f912b0-58d0-4a7c-887a-54607e80548d	44071	104	TCP	53	64	85120	FALSE
5986f101-7cc2-4567-ab9f-dee14bff3305	49457	104	TCP	38	73	125122	FALSE
14f5d193-5690-4480-8b12-f28a2225b05e	17067	104	TCP	25	190	187150	FALSE
60aed990-cc2d-4670-87f9-e0679d2b4a82	31446	104	TCP	34	145	188210	FALSE
01bfefaf-55c5-4603-8499-b547fc5ce600	4128	104	TCP	49	80	131760	TRUE	Data Manipulation
f287b164-b5d5-4d8f-ae1b-1e50b1db8981	17854	104	TCP	57	180	314640	FALSE
c75ea688-a1ea-42f6-a7e5-3813e8a962bb	56176	104	TCP	40	60	53580	FALSE
ca6a3bcc-51e3-4243-b231-18b8b38e7781	38191	104	TCP	5	22	30184	FALSE
f77f7571-e4ae-430d-b563-ba97a6102770	18529	104	TCP	11	69	48162	FALSE
525ef479-7bc4-43e7-a76a-e352928ee294	42491	104	TCP	52	162	182088	FALSE
c1744672-78a1-413d-942e-9da6e66fe036	42815	104	TCP	32	108	170856	FALSE
7a4a385d-0c1e-4f5a-8fc5-b16235c2e9de	4365	104	TCP	32	60	94680	FALSE
cc9f4a79-8099-4b13-8198-6bb269b5902f	12268	104	TCP	17	62	122760	TRUE	Data Manipulation
83cdf382-8f39-40fa-b2cc-f38d541aa241	35508	104	TCP	7	162	292086	FALSE
e60b0faa-772c-4113-a1a0-a3d66290e7ea	25785	104	TCP	43	35	62825	FALSE
eb89bbf3-7c96-486b-813b-0a5be959c1a3	40582	104	TCP	8	133	199234	FALSE
ce1570db-b6ae-4555-8056-afa11692cd29	21027	104	TCP	14	81	127089	FALSE
e363cbc9-6da9-452c-9c4b-a5eb29b90497	15670	104	TCP	56	176	288816	FALSE
2a258e7d-31d2-4a2e-b3d4-3fb80a62a490	5843	104	TCP	39	76	82232	FALSE
1a83472a-bdd5-477a-bfbf-425e1a87a029	2468	104	TCP	43	166	326522	FALSE
09262030-3972-430e-8551-c75aad4b71f4	39097	104	TCP	48	71	126948	FALSE
654db29d-9dc2-422c-adfb-0fcdff133a66	16016	104	TCP	48	154	220836	FALSE
daaecbc0-0acc-42c0-842f-f46af97d2893	45775	104	TCP	21	39	25584	FALSE
60022895-d020-4a54-8256-687ff34c4d77	53613	104	TCP	17	192	115584	FALSE
43918876-d031-487e-8b33-7436724828db	12432	104	TCP	8	23	40250	FALSE
de81271d-00a2-4325-acd2-e88bedd6e6a9	53565	104	TCP	23	120	219720	FALSE
a66eb52f-024d-40dc-be27-cb8eebdde598	11547	104	TCP	41	19	15010	FALSE
94364889-df45-42f9-a41f-f845de949328	20304	104	TCP	13	81	45117	FALSE
1a022136-00b3-4105-bfe5-d1844a6f947a	25370	104	TCP	33	150	277950	FALSE
93df109a-5850-4eea-99fa-793af4ad4012	37901	104	TCP	10	138	241500	FALSE
54f4e027-1c42-424a-a786-5b9dd6569ddc	14587	104	TCP	21	48	80496	FALSE
c3346f78-ac93-46eb-9670-e981ab5dbe9d	11739	104	TCP	38	36	65052	FALSE
6bb42d30-591c-4510-b56c-26ea73fca92a	39866	104	TCP	30	66	78012	FALSE
a5037ab0-a952-4b1d-9582-88ef34f1cac2	44880	104	TCP	36	40	51360	FALSE
a75b8097-fa31-477e-a5ec-2555d4e2d75d	3505	104	TCP	35	191	176293	FALSE
914f6603-2488-4cf2-b5bb-8fa610a60c9c	8171	104	TCP	38	97	180517	FALSE
6a672f04-b3e3-4334-b681-91175256cae5	55679	104	TCP	42	115	162265	FALSE
5bdf8f5f-9e85-46ab-b661-8bef47d3db83	56930	104	TCP	9	167	322310	FALSE
614fd1bb-1af5-4746-9dc9-5993b6877036	52461	104	TCP	24	41	49733	TRUE	Unauthorized Access
72bd6988-2041-4340-b35b-c8a55c35f492	59968	104	TCP	14	41	41656	FALSE
147992bf-508b-4b27-9717-387775c2e4a8	28526	104	TCP	24	119	192304	TRUE	MitM
586d3076-78e9-466c-9f54-5320e794a2dc	32182	104	TCP	18	127	130175	FALSE
0970a9c6-7b92-423d-9a26-b130a2787951	14863	104	TCP	31	16	31584	TRUE	Data Manipulation
4146f6d3-7b7d-4370-9b59-0d169f613078	28968	104	TCP	8	94	94752	FALSE
437c658b-5a1a-4c75-bc0e-353013a59edf	23338	104	TCP	34	73	122494	FALSE
cf506acb-edf9-43a3-9a1a-a40d4ba95baf	60643	104	TCP	22	190	341050	FALSE
3253af46-921a-4770-ab0a-5794c910d367	10474	104	TCP	40	22	22484	FALSE
bcf6f518-3941-4654-b5e5-09b8e2f8b9d9	35936	104	TCP	25	30	15990	FALSE
ad7275df-1ab9-47bd-9836-c53b50cc9273	18592	104	TCP	39	34	52054	FALSE
8b5a0044-25cd-475f-8a79-8a509bc73200	56288	104	TCP	48	34	57222	TRUE	Data Manipulation
4d5794f3-8458-4eb5-bd21-60aa8deb83c7	34145	104	TCP	31	106	53530	TRUE	Data Manipulation
f61bdb90-4a13-4a0c-aa99-f646238ca560	39692	104	TCP	55	103	117111	FALSE
3b8fd7eb-3814-4e6a-9d3e-ed7dfd22bbcb	48490	104	TCP	58	90	141660	FALSE
7d5e0477-f733-48f6-be84-34152e402cf9	20280	104	TCP	32	170	175100	TRUE	Data Manipulation
470050ab-f68b-4133-a098-d000f096a014	20965	104	TCP	21	151	113401	FALSE
65b052f5-831d-4e47-ad6b-8cfd808f496d	32113	104	TCP	39	44	24420	TRUE	MitM
ff7f7aa9-4c86-49f6-811e-509be4f415c6	48261	104	TCP	8	62	35402	FALSE
f6979307-ec5c-411f-a06e-6de37911cfac	21297	104	TCP	27	159	294786	TRUE	MitM
f4477cbc-fb31-49cd-8475-db2f54555007	17884	104	TCP	29	108	163080	TRUE	Data Manipulation
c94a94d7-3e0e-4e50-a010-6264ad2ff5a4	54496	104	TCP	36	23	19343	FALSE
bbf7eeb1-5095-46cd-b4d6-e8e72a75f128	46037	104	TCP	24	91	90545	FALSE
68cb2b5d-0ed6-461f-8d0c-0dca0cf76a9b	34780	104	TCP	34	135	200070	FALSE
824be886-3b6b-4ee3-aa68-5176e58b03d3	17938	104	TCP	58	172	156864	TRUE	Data Manipulation
7be06cdc-994e-47d8-8b14-d2565953ab12	54684	104	TCP	30	53	79659	FALSE
c48093e0-2c7a-40ca-b6d4-f836cd60f145	7197	104	TCP	35	14	26306	TRUE	Unauthorized Access
4dd024e5-f206-4546-8853-948a32b31f73	52813	104	TCP	37	45	57690	FALSE
9a2ea1c1-833c-451f-9266-113557ed5ec7	29813	104	TCP	54	95	73055	FALSE
7e620125-c7f9-403d-9545-5a65a6b64d30	16863	104	TCP	39	52	93288	FALSE
5d10e478-50b7-4423-a640-89a635ca3e3b	31380	104	TCP	48	96	82464	FALSE
8e5ecfca-d444-4646-bc23-bc939ba686d9	18855	104	TCP	26	189	306747	FALSE
51ef4ad1-4cf7-4a25-af74-32f3065273cc	61324	104	TCP	36	198	238392	TRUE	Data Manipulation
f9274fcb-3233-4630-8417-6381f32a55d0	62027	104	TCP	24	21	26901	FALSE
3eccd5b0-a005-4eea-abf4-4cfd0e731ecb	65401	104	TCP	7	14	27216	FALSE
44ab3519-7d75-48fd-9513-161632486d67	11663	104	TCP	51	81	88452	FALSE
cdf6ddf9-aae8-4d9b-a875-1f610c02d18b	31318	104	TCP	23	26	31616	FALSE
39581942-1374-4565-a78c-d8f31d69bdbc	55435	104	TCP	27	49	40866	FALSE
d1133e3a-6346-492e-872b-20a49dd67e3d	7155	104	TCP	14	184	105064	FALSE
7f722fc5-f3db-433c-82b5-b1d3bf4d3c25	45026	104	TCP	40	154	151536	FALSE
cea881dc-55f3-405e-ac4c-8869deff429d	53344	104	TCP	55	120	163080	FALSE
aab6fc18-1e74-4367-8bc9-40c5880c3e52	32491	104	TCP	20	181	225164	FALSE
0d04a783-caba-4e69-b720-5b5ae8c73bb4	8615	104	TCP	46	103	105678	TRUE	Data Manipulation
4c21cb99-18ea-468b-98e2-497209a61796	43823	104	TCP	44	54	49788	FALSE
3c2bcf95-bf5d-439d-a931-36b9ed5ba842	42655	104	TCP	45	154	241318	FALSE
c90c9717-0561-4c35-92ac-3f3709919ac0	48117	104	TCP	35	39	26559	FALSE
a0c062e0-d8e3-4ac2-be0b-fdd551dcba4d	56126	104	TCP	44	44	80168	FALSE
1c2d8897-0ab3-4f43-b75e-e1c37f521b79	49779	104	TCP	38	126	235746	TRUE	Data Manipulation
b2a7afd9-8b19-46ba-9d48-6f2a65f56254	51755	104	TCP	20	29	39614	FALSE
ad7a16bf-d071-4612-99ea-6abd22d7f19e	42833	104	TCP	44	136	124168	FALSE
e77606be-e295-47dd-bffb-3c5ed9e5ce41	38439	104	TCP	57	44	33528	FALSE
85ea6159-70b2-4e5f-aa82-88c5fe56a009	8695	104	TCP	59	185	154290	FALSE
004ef976-75dc-4d19-8814-589a22ad95d1	28028	104	TCP	11	54	60750	FALSE
592021c6-02e8-43d0-ba0e-dedabe4b6fee	58140	104	TCP	38	190	239970	FALSE
173948d7-f362-480b-9394-d5321a35473b	48197	104	TCP	59	67	62846	FALSE
2c9a0a99-3233-42ac-bdaa-22c82a3bb198	18518	104	TCP	39	148	175824	FALSE
10b36875-f857-4fc8-8a85-93db04734e8f	31895	104	TCP	14	137	91379	FALSE
a2aa4fb7-eec4-4c46-a260-e147a286d975	20008	104	TCP	24	74	136678	FALSE
f15168cf-f0d5-4c57-8f69-f0e13d997a8b	15117	104	TCP	35	179	239681	FALSE
901fa158-2ccb-462f-bb48-992b6f741bbd	20183	104	TCP	20	103	120407	FALSE
b56d880c-008a-4e22-8b9a-95472d7683d4	20472	104	TCP	9	181	200367	FALSE
ae51cbe6-54c8-4c27-b656-4c41e906facb	42806	104	TCP	5	11	15444	FALSE
62152a96-8059-4829-9a26-955ca71fc48b	59816	104	TCP	42	86	44806	FALSE
5dd1db8c-e934-49dd-9f08-302659b3940d	37716	104	TCP	19	134	251116	TRUE	MitM
571b777f-891f-4781-8cab-848b6a8e1545	6814	104	TCP	42	89	95141	FALSE
c74fd4af-6e0d-4baa-995e-37bedbaed594	42203	104	TCP	30	143	169884	FALSE
598a627d-7961-41e3-9523-43890059bbbf	42571	104	TCP	13	45	54630	FALSE
67d74336-da9d-48c2-af61-bdcecd093b46	29277	104	TCP	32	72	82728	FALSE
7c41803f-786d-4bce-aa93-17d50664996e	40986	104	TCP	52	114	175674	FALSE
8ba9a2a4-e24f-4f24-9c13-2d4d462bf67e	44695	104	TCP	37	134	232356	FALSE
0f674d1b-98ac-49ca-b6fe-778478405efb	8802	104	TCP	42	57	51129	FALSE
13612065-69f4-4999-a3b3-d7a34f476147	12172	104	TCP	7	92	156860	FALSE
add49705-b458-485b-9a2b-0c58d071fc75	59016	104	TCP	58	121	162382	FALSE
04d4e6b9-30b6-4374-ae5b-11084ee95d08	35394	104	TCP	13	16	8576	FALSE
050239bb-c8f7-4995-aa5c-25e24e05c57e	51575	104	TCP	15	23	19274	FALSE
8b04691d-be4c-4c5f-82b3-05d9b7e73eb9	61684	104	TCP	36	55	48950	TRUE	Data Manipulation
f57997b4-224f-4556-b942-b3512bbd2724	49902	104	TCP	22	190	277020	TRUE	Data Manipulation
ad787db7-b3d6-4fa4-aa37-cedc2cf358aa	28142	104	TCP	6	103	175718	TRUE	Data Manipulation
504a50c8-87b0-4ea6-a756-f3ec28af6222	19138	104	TCP	40	17	12954	TRUE	MitM
f0448129-c9a8-4b7b-a298-b7e2d028b44b	27642	104	TCP	54	65	103545	FALSE
3098b92f-e860-4f48-b956-5eb57de578d1	41244	104	TCP	42	192	209472	FALSE
3ab82303-ff91-463c-be6e-120debae8982	64471	104	TCP	11	197	101455	FALSE
c73058eb-3d71-44c1-b30b-f26f76e3e862	32543	104	TCP	43	149	151235	FALSE
5c662907-9486-40d1-a26d-b41ed0cf11f8	15999	104	TCP	8	117	95472	FALSE
16380b12-b401-4162-b1d0-b52b1b7f5efe	34501	104	TCP	52	23	12788	FALSE
b1f95da4-571b-47c1-8cce-d9873ff03bde	22233	104	TCP	36	112	221200	FALSE
bf702f07-b8f2-4d1e-8936-7e1d59e1c2e0	11059	104	TCP	50	101	62822	FALSE
0401a684-652b-4b6a-8e95-4194a36b00b6	45734	104	TCP	44	63	115038	FALSE
295cbfc9-7d22-4cf0-886c-a1d117fe93f5	23461	104	TCP	36	94	82532	FALSE
823eb021-0a89-483d-b7b1-2914cc04bdbd	28641	104	TCP	30	48	63936	FALSE
3e9cdd64-a5b7-4a96-9f23-b027fa45f3e3	56103	104	TCP	29	52	28496	FALSE
c72e24ad-0a7c-4111-8ec2-8ff7e60c5605	2196	104	TCP	32	44	66308	FALSE
0a422a26-a55c-46c6-bc3a-c1b6b43bd7a0	34486	104	TCP	5	17	28220	FALSE
357e4cd4-c7f9-423f-8aae-e5572848dc1b	57908	104	TCP	12	144	156960	FALSE
201922f6-faf3-4716-9d5a-f6997dccf0bf	15193	104	TCP	15	64	74368	TRUE	Unauthorized Access
82d61e1b-08d0-48b2-9a1e-1019f1a5efa1	9931	104	TCP	6	102	203388	FALSE
cd220a4b-10e6-470d-aacc-f05e6df8d380	34990	104	TCP	18	195	136695	TRUE	MitM
dcdec0da-5952-4863-b4c5-19c6de187ca9	59187	104	TCP	13	165	205095	FALSE
251c6055-4812-46b5-8648-462a2739d753	36715	104	TCP	22	112	193984	TRUE	Data Manipulation
9590cff1-888d-46f8-b94d-2347ec50802e	22948	104	TCP	42	11	15235	FALSE
836ed947-2b52-42a8-99bb-a31576808187	35222	104	TCP	57	92	122360	FALSE
7370bff2-53cc-45d3-8a4b-d0a2d8ff24a7	34573	104	TCP	51	124	99076	FALSE
1ec4a27e-30cb-4904-a9b4-2f6172274c60	35711	104	TCP	51	88	61776	TRUE	Unauthorized Access
61047033-38d9-476c-9a2f-42d5619f65b5	52025	104	TCP	54	177	228330	TRUE	Data Manipulation
aec448d0-75bf-44f0-a2b3-0d9f512b94ab	50083	104	TCP	48	86	68370	FALSE
865261b8-1d14-4078-9f4e-88a02b00cf59	2046	104	TCP	48	91	75894	FALSE
cf97f3e7-82a1-4645-ad4a-47a5ff3d8218	16551	104	TCP	16	150	235800	TRUE	MitM
6e77c82f-b2ae-4171-bd34-0db99d52f8a9	6784	104	TCP	27	123	162975	FALSE
468c2b08-6518-47e1-93a4-447b9225d660	55980	104	TCP	6	16	17936	FALSE
0b1adc84-a191-40f3-92e7-e61a1437ff69	46090	104	TCP	15	30	42840	FALSE
5fbf5a43-3e36-45d5-a32b-706aa507db73	63974	104	TCP	6	64	123584	FALSE
4d341d02-bbcb-4023-9e9e-55c1247ae475	41835	104	TCP	10	111	163947	FALSE
2d3f013d-4d0b-4070-b6ea-fb8a083eb805	28475	104	TCP	24	155	143685	FALSE
67f852e9-c470-424e-8281-f031d069bcb2	38706	104	TCP	58	191	128161	FALSE
f13e8dee-7f9f-4ed0-8eaa-a5f12eea0d08	45918	104	TCP	31	70	133770	FALSE
3d73c1cc-8db4-4a8b-9840-17480e772c5a	47886	104	TCP	30	116	134676	FALSE
81c50a56-5968-41f6-a173-714f16b8a875	52751	104	TCP	12	35	28770	TRUE	Unauthorized Access
d5445b94-eda5-40f2-be91-5742e5574094	38866	104	TCP	14	138	237222	FALSE
46fd9649-8371-4d6a-97a4-78d8f0449b64	19864	104	TCP	19	141	221229	FALSE
75337a55-d5c5-4c7c-9b09-b5d71fd8c525	64214	104	TCP	10	94	60724	FALSE
e00369c9-079c-4278-8fec-5280f56f96c4	36232	104	TCP	43	100	199900	FALSE
369b0bda-7be1-4b2d-acc1-7c8aa0e3d41f	34579	104	TCP	25	117	215280	TRUE	Data Manipulation
7e9e8573-8625-4a22-835f-c6cb4d70621d	53958	104	TCP	9	126	240156	FALSE
bf936720-e75e-464a-ab90-a8b9b9895d77	17648	104	TCP	26	168	98112	FALSE
a428c8dc-46f4-4f7f-8dbb-6da6933c0062	34432	104	TCP	21	177	113103	FALSE
5ffc26f6-ff2d-4717-b290-3a2a45e478e0	7808	104	TCP	52	128	244736	FALSE
16ecc365-edee-4171-9815-28a221d2a05e	21894	104	TCP	37	40	29080	TRUE	Unauthorized Access
e4a1cca5-6642-47cd-a9da-37d6fe7d7aef	52046	104	TCP	54	90	100080	FALSE
3bd00b0e-269f-43a4-900b-30c8229e517e	42711	104	TCP	55	91	172536	FALSE
2915a2a5-e08d-409c-a0ce-84af235845af	6234	104	TCP	11	101	194829	FALSE
a0904bde-77fb-4140-9be2-0c2777a072ae	63922	104	TCP	24	60	43380	FALSE
3a200a56-a3d9-45d8-b075-0b4e6f17e338	52324	104	TCP	27	48	62304	FALSE
4fc56dd1-9753-43c0-b87c-4fe149556f2e	64684	104	TCP	22	95	108205	FALSE
58200997-e9d2-4971-b466-587f1aba7bbb	60333	104	TCP	7	131	98119	FALSE
87e12fd4-c705-4b9f-bfab-3033302123d4	55552	104	TCP	21	96	142176	FALSE
efc5ae83-f6a6-460d-a30b-cde3040d31f0	14096	104	TCP	45	61	63867	FALSE
05c57486-d456-4253-9756-b479cde97919	58734	104	TCP	6	87	104052	FALSE
40e9b89c-6d07-403e-a8ae-36e0faeacbb5	25826	104	TCP	15	175	218050	FALSE
fdc0c85f-0875-4a63-8d87-cfe1db70090c	14253	104	TCP	22	139	124266	FALSE
219da0e2-752f-4eee-9fa6-eee3b1504466	52492	104	TCP	14	25	21675	FALSE
ef1b496f-1a09-4fda-a110-b9ce650611dd	36278	104	TCP	6	99	62073	TRUE	MitM
8050fada-07fd-497d-afc8-9e82e253d30b	31721	104	TCP	10	191	122049	FALSE
14fb2391-767c-430f-a10f-3f5e4253ef57	2207	104	TCP	28	194	198656	FALSE
ca5b8777-6489-49bf-8a55-756ccd8521f5	65122	104	TCP	52	36	29916	FALSE
4e73e8ed-55e3-445e-8248-90b089fe9acd	61811	104	TCP	29	39	56121	FALSE
ce11e941-a516-40fd-9ce8-ebb16fc1a714	59408	104	TCP	37	177	116643	FALSE
d70adfaa-6b42-44dc-a295-779751618f65	16557	104	TCP	50	179	285684	FALSE
e64eb5f3-e941-4bba-bd0a-afb50ea82fcd	36460	104	TCP	45	52	32084	FALSE
09402da1-4539-4603-931a-66ab3a371846	29030	104	TCP	55	129	197886	FALSE
867f0858-ce0d-477a-b806-89e5f9146ae7	3733	104	TCP	15	92	58328	FALSE
daf47783-ce35-48a9-b3b6-af5f3e63ed47	42016	104	TCP	14	72	129528	FALSE
e66cb18b-3901-4f21-92af-14ad07a272f0	29107	104	TCP	20	57	66177	FALSE
1dec7964-4055-42a8-87fd-b0ad9fb7afaf	63839	104	TCP	38	11	18601	FALSE
5f2115d3-03d1-4f0a-8738-ca996a14a3db	64867	104	TCP	54	151	97848	FALSE
25399725-79a1-4953-9b40-24b406905c7d	60334	104	TCP	53	33	40821	FALSE
5d799886-61a7-437f-b48c-38f8c360d766	34303	104	TCP	35	90	170820	FALSE
b004a3dc-12fd-41f0-97ce-f084e6738f15	64585	104	TCP	39	51	40290	TRUE	Unauthorized Access
e2c2af96-55b4-48cb-8e48-9bae1b34f350	11912	104	TCP	7	174	266568	FALSE
df2c3903-aa15-49f8-8e95-de6e3957a23c	47043	104	TCP	8	15	10020	FALSE
1c7c7e30-896c-4665-a46b-2a618694c97b	25910	104	TCP	22	167	272878	TRUE	MitM
e26b8d7e-a0af-4498-8ca2-d91f7ea39d71	26714	104	TCP	29	134	121270	FALSE
f6c03cc0-edc2-4679-979e-50601b57d16d	64548	104	TCP	42	196	386120	FALSE
ddda80a9-c87b-4e00-9b2f-efc37aeeaccc	52776	104	TCP	34	42	30114	FALSE
2f0855e5-f7c9-49e8-b371-543ec6135153	10234	104	TCP	39	33	41943	FALSE
b31b7d8f-8c64-4c6b-b210-6ccdeda1fcc3	42698	104	TCP	24	186	267096	FALSE
b34a934e-dfe6-40ac-907d-4acb0f7cd6cf	2332	104	TCP	7	87	110403	FALSE
ff3931c8-0c4e-41f6-9976-9c3d23d3cdcd	27354	104	TCP	16	53	63441	FALSE
d9356e35-de05-44a6-8ef2-0bb62dbbd78a	8363	104	TCP	13	147	171549	FALSE
9902c371-4a85-47f3-b9f0-1a929e9633c9	25401	104	TCP	14	156	290784	FALSE
67a36409-9b78-480a-b9dc-57e2c9e9916d	63199	104	TCP	22	152	106248	FALSE
dfe1f3e2-ea74-4046-a6ae-53027fcaa7fc	52681	104	TCP	25	66	107514	FALSE
4ce6c536-9271-494a-acf0-b0f761e18511	2485	104	TCP	41	134	172860	FALSE
d58e29bb-e047-417f-a26e-1be8dfba49f5	43358	104	TCP	40	138	206724	FALSE
9b9d3480-13fd-4d8b-bb81-117ceabe1a88	40509	104	TCP	13	110	144650	TRUE	MitM
fe81b4df-1c7b-4e27-8f01-0b6040478873	21482	104	TCP	31	124	211296	FALSE
97ac94f4-a849-4e20-9d38-4b56b7d98e28	1714	104	TCP	30	29	54810	FALSE
d6ce7b19-fa1c-4777-8668-42e7778053c9	37323	104	TCP	12	71	89318	FALSE
a22e8980-5310-4d7a-a3ce-b91b3b828559	57035	104	TCP	31	180	255960	FALSE
a49ae6a3-29bb-40b1-bb30-e7ec7c71260e	53226	104	TCP	26	32	58848	FALSE
5fee4d04-a36e-41c3-8d7b-397e5cc9bc35	64572	104	TCP	32	171	255474	FALSE
3144c5fa-3280-416a-a82c-c615b1848500	8608	104	TCP	8	73	91469	TRUE	MitM
7367d9be-b8a7-42ea-9341-5e99697fd31d	61079	104	TCP	29	117	87048	FALSE
892fdc5c-dd99-4745-bc0f-d84c403017e3	25512	104	TCP	43	195	372060	FALSE
74afb657-6f05-40f4-8d66-8974e6c1c62e	40454	104	TCP	52	18	23508	FALSE
861ed8be-126c-4187-8697-86e8dd639751	15339	104	TCP	28	188	292152	FALSE
1005bfad-f3a6-4a7e-ab45-7ed6ec458a2f	47648	104	TCP	42	117	174213	FALSE
1da19041-eb17-4484-8407-af76b1840f43	7426	104	TCP	56	137	157961	TRUE	Data Manipulation
b0ab8b7a-3bbe-4074-9173-5a391a5d7ffd	11661	104	TCP	7	176	288112	FALSE
e012ae70-eec4-41bb-8669-65ed18e9d3bb	20055	104	TCP	17	90	171180	FALSE
d345cdb8-4fb8-40f6-88ed-9eb2814c99b7	34156	104	TCP	8	140	270060	FALSE
ca0badab-6bd5-47cc-96a1-71ab8d91ca5b	65075	104	TCP	31	12	16080	FALSE
1f34228b-c8d4-4e9d-8c6d-c99187367e05	54699	104	TCP	31	146	196808	FALSE
453189c8-bf89-493f-a775-c476d9c8d070	57121	104	TCP	49	93	60078	FALSE
dc4bcfe6-e982-4600-9edb-bbaf160384c9	6684	104	TCP	16	75	90150	FALSE
56052542-0950-4bc4-9ab9-9a51d2c14d25	5213	104	TCP	34	177	109917	FALSE
eabe6fba-6184-49bc-b54a-269dc058382d	4363	104	TCP	34	139	98829	TRUE	MitM
806bca0b-fa22-49a8-a021-496b68ceeb10	33715	104	TCP	9	128	190336	FALSE
7458c035-e533-4043-a03b-9df86065fd65	35546	104	TCP	17	108	130248	FALSE
bbe56e05-1572-4983-bb02-3debc2db21e0	62369	104	TCP	16	155	168640	FALSE
a07014ed-ea92-48c1-860c-7f489fcc9051	15595	104	TCP	9	36	38664	FALSE
bf66d652-3423-4e2c-b50e-60c214ecc96d	55504	104	TCP	6	115	168245	FALSE
524edbf1-858e-4e81-a3c6-acca38500c9c	36714	104	TCP	39	186	130386	TRUE	Data Manipulation
e980d8c4-88e4-452f-8421-fbf2ed6603e9	37661	104	TCP	56	196	229712	TRUE	Data Manipulation
30db20c5-cd16-4a80-91e0-eff074fe95ac	5238	104	TCP	12	100	128900	FALSE
b85dd5f4-ab95-440f-b0df-1adbf53c80eb	52544	104	TCP	34	136	116008	FALSE
e58fb9f7-f901-4a6c-b3a0-b45dc4fd1856	23639	104	TCP	6	165	234960	FALSE
44cc6359-1736-4b32-a6a3-f0379b662c58	43651	104	TCP	37	93	49290	FALSE
16065ede-a782-4392-9b78-084644412405	61467	104	TCP	29	97	145209	FALSE
9b92e72b-c549-43bf-99b5-4b387f29e092	18299	104	TCP	54	126	207270	FALSE
5442f103-3691-49de-9963-d47a63c17aa6	63055	104	TCP	44	157	122460	FALSE
4774f8e5-5be0-48e3-a4ff-982ccd451bca	45517	104	TCP	59	95	123025	TRUE	MitM
c10caca8-12e8-4417-a2fc-5e24a8cf40f1	15374	104	TCP	36	33	30294	FALSE
49f1015a-e245-4f9d-9999-f488b6e66c78	22064	104	TCP	30	101	139582	FALSE
b4ef642c-88c3-4cce-b319-5b974e1e32f7	35804	104	TCP	5	24	40224	TRUE	Unauthorized Access
51374cd1-0b38-4c4f-a307-f26e60376ffd	34612	104	TCP	50	112	150640	FALSE
36a33c49-10e6-43bf-a01d-2a90981b73d0	32201	104	TCP	44	113	127916	FALSE
5d046fe5-9d29-49ff-8704-527ef1fa809c	39336	104	TCP	32	165	207240	FALSE
8a43e4c8-d518-440c-a0aa-e62791534397	23317	104	TCP	25	154	123046	FALSE
23d90a0d-f19c-46f8-b85d-47939116187b	14705	104	TCP	30	138	255714	FALSE
1e3fbb74-698c-4559-9936-17c59904a271	4955	104	TCP	14	155	307520	FALSE
00de2be2-7ad2-4e3d-86dc-433af006bac2	57254	104	TCP	31	132	128964	FALSE
8714ff95-8822-47da-8813-c18896210fb7	39338	104	TCP	58	193	113677	FALSE
adf5bba2-8ea0-4a1c-a3cd-94db4e40d9ac	64057	104	TCP	8	128	231040	FALSE
371fad20-da5d-4d30-9c30-615ce8acb974	56042	104	TCP	31	165	184965	FALSE
20f3f685-dd12-4ad5-b4a1-480cf074baf3	6320	104	TCP	51	19	36290	TRUE	MitM
cfa69b35-19fc-44b6-a579-d51b8c353468	65025	104	TCP	35	99	126225	FALSE
226940e8-6925-4fba-ad48-f77188d8c093	29951	104	TCP	5	111	194361	FALSE
1eba67d9-70cc-4538-b4e6-dccfb964037f	46915	104	TCP	10	71	51972	FALSE
7fb61b61-5fd0-4c08-bfae-604719dc55cd	64705	104	TCP	51	26	51948	TRUE	Unauthorized Access
8285d99f-f777-466d-bb14-43ef6146c7d2	11561	104	TCP	54	119	64498	FALSE
d4223659-88d6-4f65-a10f-83c552aa0428	23095	104	TCP	13	109	100825	FALSE
57029b06-cd7d-465b-bf31-aedec3996fb6	22782	104	TCP	36	179	218022	FALSE
2944a510-81f2-4d6d-a2a0-636f3c481bb2	55703	104	TCP	36	37	44733	FALSE
f73287f8-b5e5-4e98-9df3-bf36487b1ffa	22972	104	TCP	14	117	112671	FALSE
2dbfd024-1b24-471f-abd4-531006d8118b	24168	104	TCP	16	165	121605	FALSE
120c39e2-b69e-4c1b-9721-17a0f28483ad	57483	104	TCP	16	92	153732	FALSE
eabb2ace-ea38-4bd6-8441-1df6db0ef902	40171	104	TCP	17	69	116196	TRUE	Unauthorized Access
889e02d9-ebf0-47bd-9b14-9d31f5ef28ae	48197	104	TCP	13	141	149742	FALSE
a8b7bf79-774c-4fe2-95aa-61d6e3010271	2117	104	TCP	21	30	15270	TRUE	Data Manipulation
ce7a3a82-5a50-4639-9054-49e89b72211c	26252	104	TCP	55	45	61380	TRUE	MitM
42fab735-1dbe-4a36-bd75-f1eb87530e0c	7574	104	TCP	50	65	33085	FALSE
318179b8-62f0-49f2-889a-f64ab04090f2	56222	104	TCP	30	136	234328	TRUE	Unauthorized Access
57935462-aa94-4b98-a4be-df8c1016c69c	7676	104	TCP	59	103	111652	FALSE
608719c3-5757-4914-99dc-fcc7cf81a53e	10727	104	TCP	57	15	23430	FALSE
861938d7-2ad2-450b-be43-38acafd21e5b	31763	104	TCP	26	52	44304	FALSE
8900b0c5-79a6-4425-9b9e-3b9cf63eabee	64347	104	TCP	45	13	6851	TRUE	Unauthorized Access
1770900e-1ee0-4786-9fba-b89e0151e0f1	20783	104	TCP	23	59	94223	FALSE
1907c094-9806-4c72-ba55-6a8b084d37bd	55629	104	TCP	18	132	148632	FALSE
05dd79bb-c1ae-44b8-9cb9-9bf0241dac40	17715	104	TCP	17	96	128640	FALSE
4e23a9e7-1899-463e-b300-5f91ead2752b	24450	104	TCP	42	195	348270	TRUE	Data Manipulation
8420bb95-aa94-4b54-bca1-ee6c216bc2ab	51356	104	TCP	8	164	151208	FALSE
160ed80c-e29e-4a8b-af81-c6fb244552b9	11352	104	TCP	6	24	40392	FALSE
ba93a72b-5e65-4a96-8f09-3cd4aff8543f	14565	104	TCP	29	55	98670	TRUE	MitM
08cec028-d6be-482d-9d86-afa0150a6c7f	64527	104	TCP	16	148	81992	TRUE	MitM
98ac5b8f-86b0-49d4-98f6-6f49276ec01c	39866	104	TCP	29	162	230688	TRUE	MitM
46989fa5-d67f-4209-b481-6fc302bc8651	52887	104	TCP	35	199	265466	FALSE
bc0d90b9-cf34-4d29-9e7e-4e204cab905f	5410	104	TCP	20	109	203612	FALSE
d61d06f8-b9c6-43d1-8047-2cec711203ca	38202	104	TCP	13	59	60239	TRUE	MitM
5b6832da-d0a6-4044-9eb5-579e30870477	33777	104	TCP	33	48	59712	FALSE
857817f4-0f54-41bb-bdd2-5d927d7e3d53	32402	104	TCP	36	186	260400	FALSE
109cde74-ab1d-4c55-a84f-34d2edfb307f	47136	104	TCP	23	95	102790	TRUE	MitM
248b66c6-e15f-43ed-9fbd-757069e1d359	61279	104	TCP	27	23	36547	FALSE
e5c5b663-bf9f-40e1-b208-6f9279132d48	62593	104	TCP	32	53	82786	TRUE	Data Manipulation
1244084a-653a-41c3-a3b4-df2947ff2cc6	61348	104	TCP	47	88	139216	TRUE	Data Manipulation
36e435c1-d9f4-4fdb-a3a3-64d302239abe	18192	104	TCP	57	85	119765	FALSE
af1a02c7-1eb0-4241-81ee-9a40b65ec7b4	20175	104	TCP	23	66	55044	FALSE
f29a5826-a024-4224-97d2-56629a92f8f7	38151	104	TCP	8	23	13524	FALSE
22200a6f-de5f-4087-9b7f-6b2c7552fe30	16382	104	TCP	36	43	66865	FALSE
1faf83d0-35ae-4955-a89f-00de5514d70d	11187	104	TCP	58	149	171201	TRUE	Data Manipulation
a60d5575-df1d-4dd9-9d6d-f619bc2ebe82	1864	104	TCP	9	111	88245	FALSE
9a95ff35-f984-496f-b109-d1d5b403f8be	6340	104	TCP	29	101	141097	FALSE
d057a289-aaea-4475-a9aa-1fd51fb44504	6194	104	TCP	6	135	77355	FALSE
5dd91301-1f4a-4c68-b312-29aa26629aaa	43552	104	TCP	57	172	150844	TRUE	MitM
ece7c978-2476-465e-ad5f-5a85147b4cc9	12180	104	TCP	18	199	328350	FALSE
51145a38-085c-4bbb-9a08-98c87f0fa97d	3484	104	TCP	59	169	189111	TRUE	Unauthorized Access
f480c843-2e53-4c07-aa01-b106e6c4e0a9	45406	104	TCP	23	98	55468	FALSE
5574fc99-0c45-4d49-bb2b-bb88a43aeea8	53634	104	TCP	43	129	251034	FALSE
07774b4c-111f-4b56-b2f4-36dd1081a895	61846	104	TCP	15	183	216672	FALSE
ad21ee07-7af3-4db3-8c52-295d6847e28d	46075	104	TCP	19	104	125424	TRUE	Unauthorized Access
09f2b27d-f7fb-42ba-9457-2518280c6f1d	58406	104	TCP	46	109	89707	FALSE
dca75592-e618-4b78-b296-9086c8c98759	2474	104	TCP	36	170	112880	FALSE
f456d65b-9405-4d69-8350-09c1f6fb1b55	25107	104	TCP	33	180	148680	FALSE
8d6cc17b-75a7-4aa1-92ea-e35abf872752	15366	104	TCP	38	15	21165	TRUE	Data Manipulation
73677040-eb32-408b-8419-35c1f6c72ec1	22038	104	TCP	22	67	61506	FALSE
0c6b3dae-a96b-460c-8276-4e64f8eee594	19523	104	TCP	12	80	145440	FALSE
bef69f1b-c541-4aa9-9d0f-e5b839544821	33256	104	TCP	12	43	37281	FALSE
d55bc03e-9181-4ef8-8033-26fc3dcf1429	20576	104	TCP	32	87	135024	FALSE
8acdd3ed-3821-4810-9a14-ea80f60523fc	22269	104	TCP	55	189	345681	FALSE
2ea22129-3cf7-461c-9ab5-4a86074ab0f5	3857	104	TCP	18	170	237320	FALSE
3392c858-308d-4118-bda7-15d668564909	39732	104	TCP	38	101	167256	FALSE
8661d6ee-520e-461e-8102-50c32dccde7b	64906	104	TCP	55	199	361782	FALSE
0e72fcfd-c497-47e7-b718-5f3ed0c0ea4a	4614	104	TCP	52	19	19684	TRUE	Data Manipulation
00a02518-aeec-4e59-9b22-c6e6524df929	42629	104	TCP	11	140	251300	FALSE
619364af-27bd-4a00-ab1f-292f112067ce	47303	104	TCP	55	123	136776	FALSE
0e6b5b01-01b4-4e31-8b68-27c7a2956c60	29124	104	TCP	45	83	62333	FALSE
5218c254-783e-40be-a876-2702f0837145	16053	104	TCP	56	159	130698	FALSE
7315cce5-95e5-4af4-a497-2c8b1941cb53	37682	104	TCP	56	132	113916	FALSE
99d235dd-4140-4410-bf53-8a392dc2494b	17663	104	TCP	51	39	55263	FALSE
e3ba54ab-e191-40cc-9306-a80995046470	14711	104	TCP	15	137	71514	FALSE
e15c4fa6-a35b-4af3-ba05-e4c5e89675e6	29179	104	TCP	34	194	341246	FALSE
1c37b010-3413-463c-b72e-a3c37d8d002e	52821	104	TCP	5	139	182646	FALSE
f6b7e991-74cd-4754-97e7-4cb0a75bec08	5458	104	TCP	27	110	216040	FALSE
a8e7ddb0-6292-4121-9eb7-c24b3a71b4b4	40696	104	TCP	24	117	122733	FALSE
b0a310fe-2484-4b82-ad11-43cb65109faf	11578	104	TCP	12	26	27976	FALSE
1dbac043-414a-4543-8db5-9f468bbd4ee9	21599	104	TCP	14	167	267701	FALSE
a074c56e-0c18-4401-9226-4286e91ee855	15878	104	TCP	19	62	33294	FALSE
a5521b41-bc81-4b85-a007-9d575fc68ada	34925	104	TCP	28	89	169990	FALSE
82495bdc-8925-4f2b-b98e-3e1062c6d910	21144	104	TCP	29	161	207851	FALSE
dac1b5cd-d2ad-4fd0-b1c8-91e176f3e20d	50255	104	TCP	33	76	136344	FALSE
10ba12a6-0238-4cf3-897e-5fcc30e2f3a6	30687	104	TCP	47	65	127205	FALSE
81819933-f346-4527-9e9a-ba6b97c281b6	38854	104	TCP	51	170	311610	FALSE
62b347b6-6fef-4956-a338-80c4549078ab	2652	104	TCP	24	111	191142	TRUE	MitM
ce7cdb76-f38d-48b1-8b32-ea045b699355	21108	104	TCP	40	124	241428	TRUE	Unauthorized Access
d2ee9237-6804-40f1-8ff6-be3c02d24553	33627	104	TCP	29	161	132342	FALSE
d2da7288-a7db-4044-9b5f-fee0d91918b7	39042	104	TCP	46	98	186298	TRUE	MitM
e3a91397-75ce-4865-9482-4d5d3757282b	59472	104	TCP	28	121	214896	TRUE	Unauthorized Access
16238056-d3fb-4421-836f-bc8aee9f0e55	44952	104	TCP	32	52	87204	FALSE
d9574428-b721-41dd-a19c-95d48af755ee	54139	104	TCP	42	133	76209	FALSE
b35b9cb2-cf15-4c19-8e73-e31d146ac598	51897	104	TCP	42	189	195615	FALSE
362f70cb-a60b-402c-8196-527863760e17	16174	104	TCP	49	139	127463	FALSE
a59411b1-fab1-440e-9393-8b4840ddee0f	12078	104	TCP	48	132	197208	FALSE
dab83d86-dfa6-4fc1-b3d9-a1f68a88bf90	27090	104	TCP	43	99	77121	FALSE
e3718d50-c500-48e9-a087-a40adeb9010d	34237	104	TCP	30	107	204477	FALSE
78aa7ff5-96b9-430d-8b60-cc8d4d6ad743	38881	104	TCP	45	148	253376	FALSE
19407980-5aeb-4a89-b50a-47c795ceebb1	22055	104	TCP	33	160	155680	TRUE	Unauthorized Access
3724e479-07e7-4bd4-93eb-569c5f367bc2	29181	104	TCP	59	196	128772	FALSE
ef0a8aa0-d7a4-4c4d-affa-3f9ed3ec572b	24597	104	TCP	21	184	351624	FALSE
01eb2b0a-0346-4e23-a4c8-e221969767ed	64401	104	TCP	20	159	249789	FALSE
f66c885c-d850-4fef-aef0-7948a79a6dbf	62199	104	TCP	12	15	19050	TRUE	MitM
f933d71d-e13a-4d60-89b6-56494b621610	24518	104	TCP	8	198	262944	FALSE
d46bd9a9-b618-4a0d-9c4b-b6d392f686a8	57645	104	TCP	35	182	182364	FALSE
47740609-0e6e-4fde-a19f-5fa83693978f	55631	104	TCP	17	186	143592	FALSE
77521ec4-16da-4eda-a004-5c914964f984	55518	104	TCP	38	163	263897	FALSE
641c5c3d-2063-4bbd-b9a5-7fcef97bf39a	47990	104	TCP	17	10	6670	TRUE	MitM
ca2e5d26-c113-4999-8348-5a6666614ae4	62494	104	TCP	30	39	47424	FALSE
2ddadf73-5d92-4b2c-b25b-d8bec2b25c0d	14203	104	TCP	24	190	145540	FALSE
cecae610-5496-4374-91ec-8634ce2d2f71	61439	104	TCP	10	199	365165	FALSE
3467974a-e152-4185-a669-95b9d3caf418	43066	104	TCP	52	15	28485	FALSE
d0480ab1-aad7-4973-a040-a730555e0f78	19789	104	TCP	42	109	160339	FALSE
b3d206f8-4b78-4ff4-99cb-cca548f14f71	26302	104	TCP	25	87	72732	FALSE
86c437d1-545f-4fad-a153-0ae9d9f00c98	9944	104	TCP	45	84	152880	FALSE
c5b08eb0-7a03-477e-8804-b0f151a44b09	24858	104	TCP	23	126	156996	FALSE
055d836f-4eb7-4b10-ab1f-986627404df1	2563	104	TCP	27	163	316872	FALSE
30ef9f70-a93d-47b1-8c1b-6ae13907ccd3	53963	104	TCP	34	48	60672	FALSE
b8b42b86-0166-4dae-9ee5-eee1c7b5fb41	12791	104	TCP	52	66	51612	FALSE
ee16d74c-c723-45b0-ad7c-0b6f8057aadc	65219	104	TCP	37	69	91494	FALSE
[truncated: 53,001 more rows]
