# Supplementary material for: Remote medical system driven by medical big models: Dynamic defense model for network security threats
Source: PLoS One. 2026 Jun 12;21(6):e0348572. doi: 10.1371/journal.pone.0348572 (PMC13262880; doi:10.1371/journal.pone.0348572)
Supplement: S1 File — (ZIP) [file pone.0348572.s001.zip › Raw Date/d3_medical_image_metadata.xlsx]

## Sheet: d3_medical_image_metadata
dicom_file_path	image_type	is_tampered
/dicom/92f5feed-282c-45ea-a682-1db5cd7c2978.dcm	Ultrasound	FALSE
/dicom/1d747254-24e3-429f-ad1d-83c8b538c475.dcm	MRI	FALSE
/dicom/8850ba43-b582-4281-8eb2-1ba051ed31fa.dcm	Ultrasound	FALSE
/dicom/52acc575-9160-45c7-b503-e8ec110ac1dc.dcm	Ultrasound	FALSE
/dicom/13cfb92d-31b0-432e-88b9-c340c041e40e.dcm	CT	FALSE
/dicom/7d6d215f-505a-4b2e-abda-ae119af91b0a.dcm	MRI	FALSE
/dicom/7da98f4d-6aa1-4a7d-93bd-95fe841614b9.dcm	Ultrasound	FALSE
/dicom/8cd7c9b6-cbcc-4129-8208-981698aad002.dcm	CT	FALSE
/dicom/c5f46e3e-7cb2-4b2a-b361-9bec809ac9fc.dcm	Ultrasound	FALSE
/dicom/a949c442-95d0-49d8-a80a-6aded22e53db.dcm	MRI	FALSE
/dicom/0b2b3386-97f0-4f90-8265-afba598f88c8.dcm	Ultrasound	FALSE
/dicom/5ad05fa3-87cd-4921-9d82-9685845a6160.dcm	CT	FALSE
/dicom/51bbd44c-7fe0-47fc-afb8-110c06a3717f.dcm	Ultrasound	FALSE
/dicom/0fa4e126-e211-4508-9bb0-21e5638a57ec.dcm	MRI	FALSE
/dicom/3bcc414f-e9ff-4860-9a4c-6ab1f8e84db1.dcm	Ultrasound	FALSE
/dicom/698e27df-dd9f-4ea1-a9c7-e03fa8f5bd9d.dcm	MRI	FALSE
/dicom/5b18ed72-4ab9-4215-a45d-f845a0a95b3c.dcm	MRI	TRUE
/dicom/389483d9-019f-4c81-a88b-37b03964cf9b.dcm	Ultrasound	FALSE
/dicom/d5eae088-1836-41c0-9585-f65f4a9624a2.dcm	Ultrasound	FALSE
/dicom/f1fe7ee2-1f49-4ef7-964e-9be1a9600e7a.dcm	Ultrasound	FALSE
/dicom/53200eb9-6c81-4eb9-bf41-3f900f63ee52.dcm	CT	FALSE
/dicom/7b737ea0-5fcf-404e-bf6a-ad2778140cd6.dcm	Ultrasound	FALSE
/dicom/42ec093b-6889-48cb-a143-25e2a554c302.dcm	Ultrasound	FALSE
/dicom/0c262125-6f63-4f05-bc62-109d9aaf14a5.dcm	CT	FALSE
/dicom/44fc8dfd-f573-4bed-bf67-25291c20aece.dcm	CT	FALSE
/dicom/d331c1ae-af82-4010-880d-61120d30faaf.dcm	CT	FALSE
/dicom/6d72417a-c70b-4422-b662-a90869cfd06d.dcm	CT	TRUE
/dicom/a16f585d-0abc-42fd-90c8-b921eda41cf3.dcm	MRI	FALSE
/dicom/0a87d7ee-005e-4feb-adda-50bffb438d02.dcm	Ultrasound	FALSE
/dicom/bd976a2a-eb92-48ed-b98e-5df6601d27b7.dcm	CT	FALSE
/dicom/50138e7d-334c-4781-91ff-6dc487a73b68.dcm	CT	FALSE
/dicom/f451edfd-f9e7-41a1-8ce0-4e317184472b.dcm	Ultrasound	FALSE
/dicom/3899bcc9-8e2e-4c65-9c6c-3a7fbe434c0e.dcm	MRI	FALSE
/dicom/18011fd3-17a8-4e3a-a5ef-f557a153f71c.dcm	MRI	FALSE
/dicom/1a39b620-4496-409e-a6a8-e0ac92513b76.dcm	CT	TRUE
/dicom/3d6c7677-e804-4e3f-9bfb-347f33b11995.dcm	MRI	FALSE
/dicom/4ec81ee2-6ec3-4a71-a663-582dfbde3fa3.dcm	CT	FALSE
/dicom/249c08e9-e234-4675-ad89-9d21fd103767.dcm	CT	FALSE
/dicom/b46e0f6f-4af2-4d1d-b4a7-fed54771b3dc.dcm	CT	FALSE
/dicom/37a3387e-ba46-4bfd-9c00-407f6a10312d.dcm	MRI	FALSE
/dicom/49d35fb5-5746-4411-bbc9-5802670a0dd1.dcm	MRI	FALSE
/dicom/781ed4aa-1018-4b20-bb62-cc90b4503fe9.dcm	Ultrasound	FALSE
/dicom/a243d36f-6241-40d4-b451-ccdcd9eb9980.dcm	CT	FALSE
/dicom/f3339424-1bcc-42a4-8d2f-c6215b90766b.dcm	Ultrasound	FALSE
/dicom/379de16f-0413-485a-a00c-08ab8e791925.dcm	Ultrasound	FALSE
/dicom/dc81a4a3-2658-44fb-a71d-4dee997a6d70.dcm	CT	FALSE
/dicom/b9d7d339-06d4-4cf7-ae60-b4d7511bed00.dcm	MRI	FALSE
/dicom/e969a9bd-ad6c-447d-a74b-ba4960183558.dcm	CT	FALSE
/dicom/1b35fcc7-3baf-49cd-abc4-e0038f12b191.dcm	Ultrasound	FALSE
/dicom/e0132116-d1cf-41e9-aaa4-2c0193932598.dcm	CT	TRUE
/dicom/441066fc-84c8-4d0c-8175-330e74c03d89.dcm	MRI	FALSE
/dicom/b6396771-33d7-4847-8fdf-a0d46a439a46.dcm	Ultrasound	FALSE
/dicom/6a984b79-e4de-45a1-8f5f-6ea129140cb6.dcm	CT	FALSE
/dicom/f7129c50-5b11-4f97-a207-b94a2cdc23fb.dcm	Ultrasound	FALSE
/dicom/20fac588-1242-47d9-80fc-731beed5f3e1.dcm	CT	FALSE
/dicom/ea6351ae-5e3e-4919-a5fb-b1fdeb37d271.dcm	MRI	FALSE
/dicom/3ae1f99d-048a-4b0f-8c25-87381c5bf74f.dcm	MRI	FALSE
/dicom/95e4c9b0-872f-4354-8ddc-1c75de450d00.dcm	Ultrasound	FALSE
/dicom/5123f695-ba1a-49e5-946d-ba12e464180c.dcm	MRI	FALSE
/dicom/5036a6a4-a443-43b2-8875-4646e28f7e41.dcm	CT	FALSE
/dicom/f2c67cde-d9d3-438d-bec1-0eb43d068070.dcm	MRI	FALSE
/dicom/77dc014c-9152-4a73-ad2f-9805d08958bd.dcm	MRI	FALSE
/dicom/be77ef2a-f5bc-41b1-a8bd-9eba9be53f5b.dcm	CT	FALSE
/dicom/1ff628c0-732f-4952-9e61-c4acc98c16ee.dcm	CT	FALSE
/dicom/12c79395-769c-4cd8-9d96-8dad3e2fe575.dcm	CT	FALSE
/dicom/97ab05a3-7d99-4205-9b30-e78e814557ea.dcm	MRI	FALSE
/dicom/0a2bf8ed-eccd-4222-9729-eda6cc30e0de.dcm	Ultrasound	FALSE
/dicom/4d1d8035-1147-4584-9edf-022eb9881f7c.dcm	Ultrasound	FALSE
/dicom/0d344bc9-a55c-48a6-bad4-b6ba26b784bc.dcm	Ultrasound	FALSE
/dicom/8188f3dd-302f-47ab-9418-29427d7c4cb3.dcm	CT	FALSE
/dicom/3edc379b-8846-4457-9700-42fd5180c19d.dcm	CT	FALSE
/dicom/0ca59074-5443-4366-b453-0408e4296cf6.dcm	CT	FALSE
/dicom/9c8d2216-a778-4668-a211-cf1d5736461b.dcm	MRI	FALSE
/dicom/6a8b6756-cced-4409-90c9-d150119975c1.dcm	Ultrasound	FALSE
/dicom/9f630847-11fc-4bb0-a99d-93c1d07ef5be.dcm	Ultrasound	FALSE
/dicom/da817622-6895-4ffb-af6b-76908c39ae42.dcm	Ultrasound	FALSE
/dicom/68eedeb2-ae5d-45c6-909c-5b7ce98f29d9.dcm	MRI	FALSE
/dicom/58eb548d-bd40-4a1b-8ee9-84f7afcee579.dcm	MRI	FALSE
/dicom/fd03daae-aa78-41dc-9ef1-9152027a5673.dcm	CT	FALSE
/dicom/a4f2f4a9-a139-4737-b622-1cfc93f6303e.dcm	MRI	FALSE
/dicom/f1c955ff-c816-4543-bc14-817bd259333d.dcm	Ultrasound	FALSE
/dicom/37976d59-c5a1-4b1b-b2e7-70e790782cc5.dcm	CT	FALSE
/dicom/13e2333d-8e8b-4362-9158-3fa54009824d.dcm	Ultrasound	FALSE
/dicom/ef05437f-8064-4abb-a121-4cf23adfa8f0.dcm	Ultrasound	TRUE
/dicom/5345df20-3bca-4d1f-9554-362ab54bb25c.dcm	MRI	FALSE
/dicom/a546b80f-030f-49d6-a647-c14bf9fc9bc9.dcm	Ultrasound	FALSE
/dicom/ec7f24b7-1849-4c2f-bc97-049af22f06e3.dcm	Ultrasound	FALSE
/dicom/60be3665-fe54-438e-82bc-8fa0c1f39b03.dcm	Ultrasound	FALSE
/dicom/380c5e7b-3874-4c07-9049-ef03d331e15e.dcm	MRI	FALSE
/dicom/79fd5d49-0e3f-452e-a699-abfb6b9904ac.dcm	MRI	FALSE
/dicom/423fa2a0-c4c8-4e96-a740-836df11a3c95.dcm	CT	FALSE
/dicom/4f9aa97a-b5ef-4db9-909d-2f400444eef3.dcm	MRI	FALSE
/dicom/87877752-1bdb-4064-886f-12834e7abc65.dcm	CT	TRUE
/dicom/e139e166-d1b4-4790-b754-e4551d3fdca9.dcm	MRI	FALSE
/dicom/d89fecb3-068e-478b-96c7-17b2abf27ae1.dcm	Ultrasound	FALSE
/dicom/0537f0a4-8162-406f-bfce-8cbf8389f820.dcm	Ultrasound	FALSE
/dicom/672f7fb2-abf0-42d1-bbd1-d44634c11b9e.dcm	CT	FALSE
/dicom/8725f142-d961-4cd6-9493-82fc7c5b2864.dcm	MRI	FALSE
/dicom/7d7f5afd-81c5-414e-8bd1-e90d0abebc12.dcm	CT	FALSE
/dicom/905b4193-0266-4390-b216-3ec5b5e41e05.dcm	CT	FALSE
/dicom/f8c8add0-d961-48fa-94d2-e075ece1d443.dcm	MRI	FALSE
/dicom/cd347826-8861-4c22-b98e-76d883bbc04d.dcm	Ultrasound	FALSE
/dicom/70d8efea-eb47-449b-96aa-a349ef19c0eb.dcm	CT	FALSE
/dicom/cf31c3a9-6791-41b4-9283-370e0d181d82.dcm	MRI	FALSE
/dicom/e805a5cc-6923-462c-8c5c-5c39bec4e036.dcm	Ultrasound	FALSE
/dicom/9b2ed5a6-760d-4559-a045-904896ad25c4.dcm	CT	FALSE
/dicom/f106c75e-eb22-4581-ad1e-f0cdd2f60b88.dcm	MRI	FALSE
/dicom/1ee2d8fb-52bb-4ff9-a56a-4d782cf28612.dcm	MRI	FALSE
/dicom/91e663fa-179a-458f-9caf-dc9e714af185.dcm	Ultrasound	FALSE
/dicom/fc1b4f96-19b6-4903-8283-50806b0514ee.dcm	CT	FALSE
/dicom/13f26522-b83d-421c-bdd2-fb2df7de9ef5.dcm	MRI	FALSE
/dicom/b7bedec8-809c-4f85-85b2-6b4619527bd9.dcm	MRI	FALSE
/dicom/cb50ba85-4a1c-48b8-adb8-8c0da31aeff3.dcm	Ultrasound	FALSE
/dicom/a5ed1171-9cc9-4e19-9c97-4e33947cb0c8.dcm	CT	FALSE
/dicom/b1c7e02e-704f-4b43-bb0c-f372e3aeace5.dcm	MRI	FALSE
/dicom/c70d7f97-4433-4689-b2e5-b051f31b6bee.dcm	MRI	FALSE
/dicom/0470efba-49e5-4885-9937-6342281c0114.dcm	MRI	FALSE
/dicom/c30c93dd-ea5f-4b7a-8759-beecb39cb17a.dcm	Ultrasound	FALSE
/dicom/cd44159a-4fad-42f4-8851-8c51af9698af.dcm	Ultrasound	FALSE
/dicom/3bfcf07f-bf32-400c-beb8-efe3b5a37e4e.dcm	Ultrasound	FALSE
/dicom/c65ad361-dfeb-480d-a5c5-da7c8f68892b.dcm	CT	FALSE
/dicom/f9e92fff-b189-4454-90be-669c8258b140.dcm	Ultrasound	FALSE
/dicom/732e4059-aea8-4add-ab97-afd14d8b7e23.dcm	CT	FALSE
/dicom/44b8c73e-254f-4bfa-a175-bbe52f9c76d4.dcm	MRI	FALSE
/dicom/9335a71c-db52-4351-915c-de87010d328c.dcm	MRI	FALSE
/dicom/32515fe8-9488-4b97-a9d8-f922c3f566d9.dcm	MRI	FALSE
/dicom/d256f27f-f974-431b-bca6-3fafaa23c490.dcm	Ultrasound	FALSE
/dicom/374d2955-0ad8-4489-92ba-e584e8845046.dcm	MRI	FALSE
/dicom/e54ece60-19b1-4d25-87c9-7375922dafd0.dcm	CT	FALSE
/dicom/1fbfafb9-fd24-4e22-af7d-d53721e65925.dcm	MRI	FALSE
/dicom/9f2cd462-af48-46a9-aba8-98a33128afff.dcm	CT	FALSE
/dicom/f1116e21-41d2-405f-b2e0-a258ae1d2bed.dcm	MRI	FALSE
/dicom/f3843128-fa0f-46ea-a789-979964d0e713.dcm	MRI	FALSE
/dicom/ee95d465-4dd3-4a13-9e4d-3b6a0f67bffd.dcm	CT	FALSE
/dicom/e36f1928-2c95-4b9e-83c2-8086bb8d12bd.dcm	CT	FALSE
/dicom/5e305b3e-1518-4249-bd7d-4c4ba7df9fd6.dcm	MRI	FALSE
/dicom/7f4d3d29-db55-4966-a7bc-44388a76cc97.dcm	Ultrasound	FALSE
/dicom/321c75e5-20b0-4b58-93a7-49b9327de745.dcm	Ultrasound	FALSE
/dicom/e072c6e4-ac92-43cc-9447-8e339c45b04d.dcm	Ultrasound	FALSE
/dicom/31fad972-1868-4230-82a1-da06ec4c1028.dcm	MRI	FALSE
/dicom/6ef81029-76f7-44b9-91c6-4bad803a236c.dcm	Ultrasound	FALSE
/dicom/e5339ad9-cecc-4c4a-959c-521dd5f116ce.dcm	CT	FALSE
/dicom/f779565f-2bed-45fc-b546-47db7b98e3fc.dcm	Ultrasound	FALSE
/dicom/36a9df7b-04e8-42ac-a4b8-f1d09e4f6c95.dcm	CT	FALSE
/dicom/3aca0165-fbb6-4ec5-b2fb-7fc658ae72a0.dcm	CT	FALSE
/dicom/f76b58b4-181b-41e5-a1f0-8d98ad559ed1.dcm	CT	TRUE
/dicom/e4dea5ed-c1c9-4ca3-94e0-93575b08e001.dcm	Ultrasound	TRUE
/dicom/e58a87bb-686f-4453-bcb2-73137d757bd1.dcm	MRI	FALSE
/dicom/801c2ce5-eb3a-4ef6-a4b0-ba3e3e33b1d2.dcm	Ultrasound	FALSE
/dicom/67dca8f8-3a46-4d1b-b4dd-bf35fa45cc1d.dcm	MRI	FALSE
/dicom/823474a0-9963-4020-884f-5c204855a20c.dcm	CT	FALSE
/dicom/1dd2c5e1-d5b0-4de2-aea2-6ad920c6dec0.dcm	MRI	FALSE
/dicom/71e2e27d-b5fb-43c6-9090-290e10edeb5e.dcm	Ultrasound	FALSE
/dicom/5535dc53-4796-4172-929f-d94689737c72.dcm	MRI	FALSE
/dicom/450a3d4f-c6e8-4835-a35e-525df20ad603.dcm	MRI	FALSE
/dicom/9c7e8130-a8d1-40a4-b101-3848e81a6dc4.dcm	CT	FALSE
/dicom/d01cd92f-3cd9-4d29-91f0-2d517797bdc6.dcm	MRI	FALSE
/dicom/5d5a43a6-753f-4332-adcb-1a28ebc68491.dcm	MRI	FALSE
/dicom/1d73bcac-e55f-4866-a8f1-1c38ca823eb2.dcm	MRI	FALSE
/dicom/0d43c473-63fd-4b02-958e-4c961f671fb7.dcm	Ultrasound	FALSE
/dicom/e3064ab3-5d11-4242-bd4e-a453dd38ed12.dcm	Ultrasound	FALSE
/dicom/9cb3e811-2dad-4fac-8dc7-6b426f9ba418.dcm	MRI	TRUE
/dicom/8024ffe9-7ce5-4161-aa68-f6e6ad8739ab.dcm	MRI	FALSE
/dicom/64c37b30-4e47-4bdb-8228-bbe37c58f979.dcm	Ultrasound	FALSE
/dicom/22c4ff43-9f47-44db-8ac1-1fb8e0483013.dcm	MRI	FALSE
/dicom/2977f976-d4fb-49d6-bff8-e739f3cb4e7e.dcm	MRI	FALSE
/dicom/93036f1c-71af-4dde-9000-5a956ff715f1.dcm	MRI	FALSE
/dicom/1d5abbba-cc2e-4c68-b624-ef3a9989b591.dcm	MRI	FALSE
/dicom/2c51101a-4e02-42b7-a047-435d9d2c6b8c.dcm	CT	FALSE
/dicom/1eafabb7-f883-43b8-989f-b0a29da89f57.dcm	Ultrasound	FALSE
/dicom/803dd8d5-d9f5-4ddf-ae27-fa621d622fe8.dcm	CT	FALSE
/dicom/2e42c330-dd3e-4f68-9104-2dc7676d9423.dcm	CT	FALSE
/dicom/63f65f7f-01ec-426c-8dc5-2b93e33d312c.dcm	MRI	FALSE
/dicom/d6ce4c85-ade0-4899-b05f-0d382f1add86.dcm	Ultrasound	TRUE
/dicom/38292352-1f96-4270-b280-438e76d20b6c.dcm	Ultrasound	FALSE
/dicom/3d057cf4-b6c7-479d-8ccc-de4bb3403578.dcm	CT	FALSE
/dicom/c49ea3c8-3fb1-4aab-b7dd-baa27c534bae.dcm	Ultrasound	FALSE
/dicom/c2f6a0b8-cac2-47d6-ad54-9c811711ac80.dcm	Ultrasound	FALSE
/dicom/ea05c309-0775-439c-987b-6c46a2b47056.dcm	CT	FALSE
/dicom/f3715ab7-e5e3-422e-9702-4454c2db4ada.dcm	MRI	FALSE
/dicom/53504a7a-92c2-42be-a31d-4d6c869cd2eb.dcm	MRI	FALSE
/dicom/c07c9404-9376-4976-82d8-4f0c5a33620c.dcm	Ultrasound	FALSE
/dicom/34ca5845-2665-489f-bf70-31099f8f6995.dcm	MRI	FALSE
/dicom/79fcd363-4cfb-408b-a1f1-729e1d277217.dcm	Ultrasound	FALSE
/dicom/5d4fdb83-70bf-45f8-8a28-e6cc686212ba.dcm	Ultrasound	TRUE
/dicom/101100cf-cd2b-4676-b7bd-71a3c7f099c4.dcm	MRI	FALSE
/dicom/a49e07b6-5996-4ee9-84ff-df9142c9e623.dcm	CT	FALSE
/dicom/2c53d0c1-fbd6-45ac-99e1-d2f8ba62cd23.dcm	CT	FALSE
/dicom/a573139d-3225-4608-9348-f2f871a1b0b7.dcm	CT	FALSE
/dicom/aad1fe6d-58ba-42c9-aed9-3bf544314c82.dcm	CT	FALSE
/dicom/f6337769-ab3d-496a-88e9-04c34b2fb605.dcm	CT	FALSE
/dicom/41eb8646-3b5c-47b5-ab38-428f6d29973d.dcm	Ultrasound	FALSE
/dicom/270db8d2-f9ac-45e8-9117-8c6ea46e7590.dcm	CT	FALSE
/dicom/fc9c2e07-06b0-45ef-889a-1de3fdf367d6.dcm	CT	FALSE
/dicom/c39b5446-916d-487e-94b2-a838078311ac.dcm	MRI	FALSE
/dicom/fa675fb8-9d71-4470-bf13-5991557e08c7.dcm	MRI	TRUE
/dicom/3e190f04-33ab-486e-bcfe-42321d650e37.dcm	Ultrasound	FALSE
/dicom/8d31ddac-aac1-459b-91ae-f01922a27eb0.dcm	MRI	FALSE
/dicom/e8d07314-bd28-4ba7-a509-f7acf5b7d47a.dcm	CT	FALSE
/dicom/c75289f6-91c7-486e-978e-25fce0e84e24.dcm	MRI	FALSE
/dicom/7f380aa7-6b43-454c-a425-faf4c057031e.dcm	Ultrasound	FALSE
/dicom/2049af9f-69f0-4b6f-84cb-c19d7ac84398.dcm	MRI	FALSE
/dicom/32d69bfc-5c79-4888-827c-701daa9fed08.dcm	CT	FALSE
/dicom/5fadf692-6100-4a49-9456-b0b3a645b703.dcm	Ultrasound	FALSE
/dicom/22826a2e-8556-4d2a-b4a7-f22aad577260.dcm	CT	FALSE
/dicom/dbdf8a82-b35e-4357-bcef-dd8ac2f3dbcd.dcm	CT	FALSE
/dicom/3bde1363-e1e1-4a48-90d5-99480b8a1cba.dcm	CT	FALSE
/dicom/80532a4c-76a4-47e9-91a9-c7bc31c11721.dcm	Ultrasound	FALSE
/dicom/05401be9-c869-4289-900c-e3ae303f4acf.dcm	MRI	FALSE
/dicom/815b8487-8fbe-4f22-a8bb-17dbec71d0cd.dcm	MRI	FALSE
/dicom/5b89c99b-7157-4a5e-969d-a0f3d73df5d9.dcm	MRI	FALSE
/dicom/2531390e-2e3a-4162-ad02-7cfd7c55476c.dcm	CT	FALSE
/dicom/e3b5051e-fa64-4fdb-8d8f-bceb1019f85a.dcm	Ultrasound	FALSE
/dicom/9c7ad2bd-130a-4261-91ca-c99e4706ade3.dcm	CT	FALSE
/dicom/2a54d3fe-1950-4b89-b8e4-720e5b647021.dcm	MRI	TRUE
/dicom/962ca7fb-8933-4e3b-9da3-40ccf88b7a78.dcm	Ultrasound	FALSE
/dicom/b430b19e-794c-46c9-b832-31d86d6fdf71.dcm	MRI	FALSE
/dicom/3aac42b1-f98d-4649-a406-582878d977e7.dcm	Ultrasound	FALSE
/dicom/14b4cbb2-e37d-4456-a29a-13639a70b080.dcm	Ultrasound	FALSE
/dicom/0c63ce05-cc8a-440f-b94c-7725826a8df4.dcm	MRI	FALSE
/dicom/8b0ee3be-a944-4755-8fbb-3eb08abd11c1.dcm	MRI	FALSE
/dicom/3383ce25-4b8a-41dd-a03a-fd6027e57e78.dcm	Ultrasound	FALSE
/dicom/12f834a5-ac4d-4598-8184-9402e9d159b7.dcm	Ultrasound	FALSE
/dicom/ec463428-137d-4f7a-bd06-d42dcb2159c4.dcm	Ultrasound	FALSE
/dicom/7e749dfc-c8ca-48d6-9196-fedd8b57e446.dcm	CT	FALSE
/dicom/1d6700d2-d31e-4d11-a8d4-37b281ec3046.dcm	MRI	FALSE
/dicom/dcd88e92-9d02-4b39-ac99-4dc1d2d9ddb5.dcm	Ultrasound	FALSE
/dicom/36825634-6fc9-4c43-8476-914aab0be7dd.dcm	MRI	FALSE
/dicom/43b73407-3f85-42e9-81c7-5330163d1f0b.dcm	CT	FALSE
/dicom/c88cc96d-3d87-4c9f-bab3-4aa23a7fe478.dcm	Ultrasound	FALSE
/dicom/e179932b-f993-432f-8db2-6cf7f8196827.dcm	CT	FALSE
/dicom/587256ec-fcc0-45bc-8386-42bdb521e273.dcm	MRI	FALSE
/dicom/fa2bfb90-a648-4d7c-80d9-e98d81339e91.dcm	Ultrasound	FALSE
/dicom/273dfd08-dfb4-4b5b-a2b7-d87b7988f729.dcm	MRI	FALSE
/dicom/a9c17642-23f1-4e22-875d-72a1790ba5b0.dcm	Ultrasound	FALSE
/dicom/a716a4fc-def3-470d-822a-02215639b94a.dcm	CT	FALSE
/dicom/1a12a7e0-08e2-4bdf-8ddc-5f37d2fe3734.dcm	CT	FALSE
/dicom/97edc3a1-2f1b-4c01-add2-d0aeffa806e9.dcm	CT	FALSE
/dicom/5645b710-ebab-4a8e-adaf-2940b4c1fd60.dcm	Ultrasound	FALSE
/dicom/7bf49161-3a4f-4724-9111-37711aa55744.dcm	Ultrasound	FALSE
/dicom/212177b6-ccc8-4869-b160-19a413a94efd.dcm	CT	FALSE
/dicom/1e4d1324-4176-40b3-9998-73e0f9cdeb2d.dcm	Ultrasound	FALSE
/dicom/9b8fe4d8-3f39-491f-8a6e-d79aa4cfe93d.dcm	CT	TRUE
/dicom/cb0d4268-3463-4a82-95af-5bb207538159.dcm	CT	FALSE
/dicom/2a36b025-bc0b-4d33-9c4e-7cf2460e2e37.dcm	Ultrasound	FALSE
/dicom/7d7496e0-d4b2-4b26-9c48-26448be66fbf.dcm	Ultrasound	FALSE
/dicom/a15f1e6d-3f0b-4f82-a555-3a144dc46f8b.dcm	Ultrasound	FALSE
/dicom/f08bd757-00cb-41f6-9ff5-68eb567bcee5.dcm	CT	FALSE
/dicom/e1af1d7b-9293-4b7e-9ffb-53f2200959ad.dcm	Ultrasound	FALSE
/dicom/816dc687-02d1-4bbd-9e92-b0bdf46ccc56.dcm	Ultrasound	FALSE
/dicom/60add7f9-2cc7-4204-b78f-70569de57068.dcm	Ultrasound	FALSE
/dicom/e8b332e5-4ec8-4df4-a84f-30b29eeaa4ac.dcm	CT	FALSE
/dicom/00561a23-a099-412b-bde2-8520a549fae4.dcm	MRI	FALSE
/dicom/19f538b9-7314-4707-9a12-62f4b153df25.dcm	MRI	FALSE
/dicom/26f4a3cb-5cd8-428f-85fa-af9b0fd05641.dcm	MRI	FALSE
/dicom/86413dd9-aace-497e-8324-88800f0179ee.dcm	MRI	FALSE
/dicom/131a0688-2345-430c-8a68-45beb653238d.dcm	MRI	TRUE
/dicom/43fec94f-d14e-421e-a828-1fb3a2832161.dcm	MRI	TRUE
/dicom/a4bbac5c-b497-40a0-8fbe-912f2ba461b2.dcm	Ultrasound	FALSE
/dicom/844fd417-88b4-462b-b1a6-36a12eb85863.dcm	MRI	FALSE
/dicom/ab790241-0ecb-47a3-9880-639d06d363bc.dcm	MRI	FALSE
/dicom/87970e44-6994-430a-96d9-287c3dd01755.dcm	MRI	FALSE
/dicom/32660869-6892-4b49-b55d-a2195b1683eb.dcm	Ultrasound	FALSE
/dicom/e0be39d1-2688-4099-bfff-08a80566dec8.dcm	Ultrasound	FALSE
/dicom/4741455f-ec51-41d6-b5f1-3f4d5f629555.dcm	Ultrasound	FALSE
/dicom/9dbba7c8-0fea-498d-8f44-d042a907aa8b.dcm	CT	FALSE
/dicom/4de52b8d-2919-42b9-a23f-6a648c9c3d76.dcm	CT	FALSE
/dicom/06af7efa-8cd7-495c-b6e8-a139977841d7.dcm	Ultrasound	FALSE
/dicom/18607aef-c3ad-47c4-a177-3cb999145149.dcm	Ultrasound	FALSE
/dicom/6936e342-3055-4271-8132-cb74827409ad.dcm	CT	FALSE
/dicom/d0e312a9-020c-4454-a4b4-14ca101aeae5.dcm	Ultrasound	FALSE
/dicom/86c8f9e4-0ef6-4ae2-920d-513ed3743c7e.dcm	Ultrasound	FALSE
/dicom/383f2f0d-ba59-4e45-8883-2f3f8946a2ac.dcm	CT	FALSE
/dicom/26c7c04f-4b49-48ed-8139-7d66504e723b.dcm	Ultrasound	FALSE
/dicom/0640e71a-330f-4b2e-90c9-4eadc4385aa3.dcm	MRI	FALSE
/dicom/3df578dd-5c0b-4352-8d89-b60a6f4c9add.dcm	MRI	FALSE
/dicom/2f8093e3-3c6a-4aaf-b9b8-9a5ec51598f0.dcm	MRI	FALSE
/dicom/7b732743-bfc5-4863-9757-9f22741a5347.dcm	CT	FALSE
/dicom/dbfcc682-512f-4706-87cc-454728136c09.dcm	CT	FALSE
/dicom/c0ac67ad-a36a-403d-a699-3a3be3f6f9fe.dcm	MRI	FALSE
/dicom/a22ce36b-52ef-4830-87d3-36fecb1f6bf7.dcm	CT	FALSE
/dicom/3277d1d9-4fa4-42be-8016-fa4c30ae50a2.dcm	CT	FALSE
/dicom/d2deca4f-7f53-4334-b4b5-d8c24fa504f0.dcm	MRI	FALSE
/dicom/793c99ab-6dae-43d4-abce-adcfbcded6d0.dcm	MRI	FALSE
/dicom/1a4a303b-1564-4a38-9692-1450233960d8.dcm	Ultrasound	FALSE
/dicom/eb556085-151a-478e-bf01-69be1eee9a17.dcm	MRI	TRUE
/dicom/96b3e06c-c15d-4a13-a5d7-1789fe1756f5.dcm	Ultrasound	FALSE
/dicom/eb7839bd-3d7a-4c92-84b9-c01187f55a69.dcm	MRI	FALSE
/dicom/fa3ea078-ea5c-479d-abd0-789f69206f05.dcm	MRI	FALSE
/dicom/d3a241e8-f4db-4d71-9779-58a5722d37aa.dcm	Ultrasound	FALSE
/dicom/0512ff94-550b-4441-b0ea-44d81ecc236a.dcm	MRI	FALSE
/dicom/d31b2d9f-a1d0-45d2-806d-bb63ab255128.dcm	CT	FALSE
/dicom/f020eea4-9490-4ea5-97d9-cd0cb68e48a1.dcm	MRI	FALSE
/dicom/ee6e6784-f372-4610-89ec-88bb87ef4f1f.dcm	CT	FALSE
/dicom/ee3913f2-b3d9-48ad-b458-e582c588e1d3.dcm	Ultrasound	FALSE
/dicom/9c2c828d-a38e-4044-a3f1-32ea68d71219.dcm	MRI	FALSE
/dicom/dfdfcb07-6459-49ab-9892-81c3cfca2911.dcm	CT	FALSE
/dicom/89c4fe03-612a-4f8b-a85e-7221264e0643.dcm	CT	TRUE
/dicom/cca1d160-353c-42b5-9a77-7bff1fbdfa72.dcm	Ultrasound	TRUE
/dicom/dc7ce5f2-b4fb-4845-8a3e-e293933fd132.dcm	MRI	FALSE
/dicom/b813b21d-0114-4420-9f6b-e6524001c232.dcm	CT	FALSE
/dicom/3933206f-0990-4316-9f08-5db8346055e0.dcm	CT	FALSE
/dicom/8197d4fc-41d1-415f-a70c-0d8ea5cbb912.dcm	MRI	FALSE
/dicom/39d9aa8e-2950-47a6-aff8-00e5da34f71d.dcm	Ultrasound	FALSE
/dicom/f3232490-211d-433e-b5e6-afae2c33c3f5.dcm	MRI	FALSE
/dicom/32c6850e-e65e-437c-ab4f-43d9b1381b0f.dcm	CT	TRUE
/dicom/18de6275-5ea8-4181-9895-4fe380723e97.dcm	CT	FALSE
/dicom/46833606-8669-4db9-ac08-46daf24c90da.dcm	MRI	FALSE
/dicom/7cecdb4b-df59-45d5-b58f-c75af874e59a.dcm	Ultrasound	FALSE
/dicom/34f46438-e843-4836-b6e4-702e1f4ba3c9.dcm	MRI	FALSE
/dicom/5adbe8d7-9022-4fb6-9590-3797ca71a8b1.dcm	MRI	FALSE
/dicom/24386d0e-79ed-4a7a-8711-30ca777751dc.dcm	MRI	FALSE
/dicom/f216b080-044c-4b8a-89fd-aee659849c3f.dcm	MRI	FALSE
/dicom/1aa7d7fb-0e00-4a76-8d98-79b35e84fdc4.dcm	Ultrasound	FALSE
/dicom/8d301e96-652c-4357-85b8-ca1051a8dab3.dcm	Ultrasound	FALSE
/dicom/6b039a13-09b4-48f6-9402-7e33afd4165e.dcm	CT	FALSE
/dicom/4715c69c-f225-42a0-905c-a01459929e62.dcm	CT	FALSE
/dicom/1c10c297-5852-481a-aa43-5db181282087.dcm	MRI	FALSE
/dicom/c91505b0-1e63-43f2-a8a6-a69e0dc31f22.dcm	MRI	TRUE
/dicom/63476bef-0d01-4dbd-bde6-4ec643bfbf68.dcm	CT	FALSE
/dicom/d8b4b412-e2cc-4e3c-bd3d-25349f43be34.dcm	Ultrasound	FALSE
/dicom/2e919b69-1f71-47b2-8a96-2208e6e1293b.dcm	Ultrasound	FALSE
/dicom/7f464ed1-f309-471e-a1d8-6dcf82ee2a91.dcm	Ultrasound	FALSE
/dicom/c425f7e5-62ed-4937-bc3b-00461f444d35.dcm	Ultrasound	FALSE
/dicom/c1f1378e-5906-42db-a2aa-36d4446b56df.dcm	MRI	FALSE
/dicom/05ebd6aa-96c0-455a-acdb-891b2bef942c.dcm	Ultrasound	FALSE
/dicom/4b5e3f91-d87d-4ada-8f45-53650691c652.dcm	MRI	FALSE
/dicom/f6419724-fb17-45ec-9681-92bd1baacd12.dcm	Ultrasound	FALSE
/dicom/bbaff437-b3d8-46e2-892a-317c65d59232.dcm	MRI	FALSE
/dicom/9ce16eba-e05e-4dd8-9623-9ee576e6010c.dcm	Ultrasound	FALSE
/dicom/7fda4a5f-9bbc-48b2-bbd5-753888abd5f7.dcm	Ultrasound	FALSE
/dicom/ee86de95-501d-4b5f-9aa8-bbffea5165e4.dcm	CT	TRUE
/dicom/e6dad753-5d66-4453-83f9-fe71d94f88c1.dcm	Ultrasound	FALSE
/dicom/61c475aa-80d0-4a77-8112-c5ec71978c7c.dcm	CT	FALSE
/dicom/d9af85a9-1f63-4f84-b3c4-fd0224d659c7.dcm	Ultrasound	TRUE
/dicom/9692358b-c808-4680-9085-25b8987c4117.dcm	Ultrasound	FALSE
/dicom/0a170cc6-8ccf-4ca8-bcd4-16c54efb4ce3.dcm	Ultrasound	FALSE
/dicom/f52d8a44-df99-4b83-a58c-2ebb94ac8b0f.dcm	Ultrasound	FALSE
/dicom/7c0c980a-315f-4d3d-987c-a49a12229a4c.dcm	CT	FALSE
/dicom/28c33872-794b-42d0-a3ce-d6aa27df09c9.dcm	CT	FALSE
/dicom/a63c0cac-07cc-4540-a55f-4e00c8faaff5.dcm	Ultrasound	FALSE
/dicom/3d170bdc-3806-4e1f-b14f-b248859b8441.dcm	MRI	FALSE
/dicom/d38944ff-a29c-4b75-800c-d89ed17e4585.dcm	CT	FALSE
/dicom/91284d29-bb30-4633-a750-eed1429b40c1.dcm	MRI	FALSE
/dicom/a396de3e-1cc4-451f-9be2-50eed7fc64ff.dcm	Ultrasound	FALSE
/dicom/2de6ebfb-bc30-4996-945c-1a56dc27d1d2.dcm	CT	FALSE
/dicom/0980a6ea-be79-4d08-a294-57b183466a0b.dcm	CT	FALSE
/dicom/3705d05c-f977-4774-a905-dabd2346047e.dcm	MRI	FALSE
/dicom/905b0143-216f-4f5a-96b2-f695a7390043.dcm	Ultrasound	FALSE
/dicom/a0a59e9b-8465-4336-9c70-32262b002ec6.dcm	MRI	FALSE
/dicom/1566c2a2-ec27-4201-a616-efcd5ae0dce9.dcm	MRI	TRUE
/dicom/1349f5b7-5999-4e28-ad2c-87c734145f6c.dcm	MRI	FALSE
/dicom/fd5351eb-07a0-4e17-9c2a-6f3ecc031868.dcm	MRI	FALSE
/dicom/91e24a57-baa7-412c-bdde-5507fa2bb946.dcm	CT	FALSE
/dicom/55765318-f6b8-4feb-af59-57c026752f55.dcm	MRI	FALSE
/dicom/cbde9d87-effc-419c-aa1b-799d6d2dc877.dcm	Ultrasound	TRUE
/dicom/e9608ea6-c7dd-41ae-92a7-6a6df8f4adbc.dcm	CT	FALSE
/dicom/2c8636b4-d389-4fd3-9b51-752a4b884b27.dcm	MRI	FALSE
/dicom/52abb6a8-df25-427a-a2fd-8557493d86bc.dcm	MRI	FALSE
/dicom/f0685be7-440f-4e72-adcf-8f1c04c467c3.dcm	Ultrasound	FALSE
/dicom/baa08ce3-89bd-4d2c-8077-e197a1e1c971.dcm	CT	FALSE
/dicom/1daa88af-7a14-4120-85b1-99c38ed8d6d5.dcm	CT	FALSE
/dicom/d28afcd7-27a3-442f-a409-a2593f06c6b8.dcm	CT	FALSE
/dicom/43f64eba-2bca-4c2d-8339-f8537bc22e6a.dcm	CT	FALSE
/dicom/a7d8c536-d8cd-4a4b-b970-b9e58c3b4eb5.dcm	Ultrasound	FALSE
/dicom/26b1b534-18cc-4d3c-85ea-0930f11b86b2.dcm	MRI	FALSE
/dicom/707caacd-019a-46fb-8e03-8af9cfd1b4d8.dcm	CT	FALSE
/dicom/ba5b87a3-4da9-41c4-aeda-143483a2f66d.dcm	Ultrasound	FALSE
/dicom/8c7fa9f4-09eb-4cf0-ba8d-883bb3583272.dcm	Ultrasound	FALSE
/dicom/84f9b730-8298-435d-883d-4f9abe1f95b7.dcm	MRI	FALSE
/dicom/bbdde3e0-48d8-420a-958d-1a93f1ed56d2.dcm	MRI	FALSE
/dicom/b921000d-c28e-4d9a-af91-595f05e1f7ee.dcm	CT	FALSE
/dicom/fa6fed4a-ef6c-4451-944c-85c3500cd12f.dcm	MRI	FALSE
/dicom/fb1bff8e-ba59-476a-a214-3aeaffef1a73.dcm	MRI	FALSE
/dicom/c5c9691b-3e53-464e-91a7-53f511fea6f0.dcm	CT	FALSE
/dicom/799978ef-6b2f-4379-a06a-3fcd5bdc4cce.dcm	Ultrasound	FALSE
/dicom/3cd437fe-25b1-47db-9686-b5bd2cf56265.dcm	Ultrasound	FALSE
/dicom/bcff6ff7-578f-4bb1-8a8d-8b7b8c783dd3.dcm	Ultrasound	FALSE
/dicom/3e595337-64db-4cdf-9844-13f0d7899781.dcm	CT	FALSE
/dicom/5bf1242c-1e74-4067-8a8d-3474ffe654aa.dcm	CT	FALSE
/dicom/962bd16b-e755-4a3f-8c12-fa8dda23c96b.dcm	Ultrasound	FALSE
/dicom/55edcd79-8e93-4d8a-b759-b51e7c3c12e7.dcm	Ultrasound	FALSE
/dicom/4bc80560-3ba4-499d-ab78-e2cd1ab986b0.dcm	CT	FALSE
/dicom/fb5d5d4b-d2f1-44e9-8fff-b76bb2543009.dcm	CT	FALSE
/dicom/2709e15b-72f6-4137-8fc9-2dca63220be2.dcm	CT	FALSE
/dicom/aaa171e5-ac73-4cf5-a679-8785ac0e650e.dcm	CT	FALSE
/dicom/e13bf3eb-081d-457d-baf5-ed54b84e1abf.dcm	CT	FALSE
/dicom/b0179e8f-2396-4c62-ab1a-355693eb019f.dcm	MRI	TRUE
/dicom/f792e416-73ca-4512-8525-9da202c7f61f.dcm	Ultrasound	FALSE
/dicom/e015d3cd-f904-4515-8995-5a74907c4aa4.dcm	CT	FALSE
/dicom/b7d5cdd5-e11f-4dc1-a932-6d435629b16c.dcm	MRI	FALSE
/dicom/74ea7c5a-039b-4b8f-a3f4-f18e0bfb2152.dcm	MRI	FALSE
/dicom/82b8d41e-b20f-4ba0-a8db-38532a9d103b.dcm	Ultrasound	FALSE
/dicom/b65a60e6-1680-4666-8c49-c156e034d506.dcm	CT	FALSE
/dicom/c199ee6d-289e-4cc6-84f4-9f4efbe9223f.dcm	MRI	FALSE
/dicom/97f5eb5d-a238-4965-a46b-8285ff1b26c6.dcm	Ultrasound	FALSE
/dicom/c1762503-c163-4c6e-9283-da9349b5ecb4.dcm	MRI	FALSE
/dicom/7128cb5d-8005-446c-a66f-fac5def9b1fe.dcm	CT	FALSE
/dicom/ceb8c43f-c981-4b55-8f8c-bf53a1284c41.dcm	CT	FALSE
/dicom/a8265117-fc05-4059-a950-a4090bf339d2.dcm	Ultrasound	FALSE
/dicom/f57f892d-114a-481a-9a9c-469d4900feee.dcm	CT	FALSE
/dicom/45f83db3-82f3-456c-b7c3-6b2547bda631.dcm	Ultrasound	FALSE
/dicom/a84f426a-efd8-41e5-bf80-d7c6114a08bd.dcm	CT	FALSE
/dicom/f29896dc-2d79-4efe-b61d-d8e33f1cdc7b.dcm	CT	FALSE
/dicom/c7a0d1e6-5a48-4d76-a5e1-7efd5630b1ca.dcm	CT	FALSE
/dicom/deebbe50-71e6-4b76-b309-299283be03d2.dcm	CT	FALSE
/dicom/b668b24d-0c52-4f21-b73e-8f4c677cb7d4.dcm	Ultrasound	TRUE
/dicom/9a4c67f6-35ed-4d10-8725-932b2628b901.dcm	MRI	TRUE
/dicom/bfc93fae-beea-4130-801a-91d5ebb1fd8e.dcm	Ultrasound	FALSE
/dicom/b3b579b3-2292-4436-87c4-90b5812037a8.dcm	Ultrasound	FALSE
/dicom/bf3ab2c6-0ae1-42ec-bac6-648574e85950.dcm	Ultrasound	FALSE
/dicom/3c337fdb-6a43-427f-adaa-a37295654151.dcm	Ultrasound	FALSE
/dicom/15b78d54-776c-4b25-a55f-348daee73cff.dcm	MRI	FALSE
/dicom/a9588165-03d9-43b9-8614-7a5560fe1214.dcm	MRI	FALSE
/dicom/5996fcf1-1038-494a-8847-5c347a3ab236.dcm	MRI	FALSE
/dicom/e3a7355b-3c9d-4d83-9358-59fd85312d1c.dcm	Ultrasound	FALSE
/dicom/2fc41548-0fbe-48e0-b551-ea48f4bdef0f.dcm	Ultrasound	FALSE
/dicom/2393d088-933a-4dc5-9497-75993336f17d.dcm	MRI	FALSE
/dicom/367fa09e-b2b3-49e2-9e3b-5d787864e656.dcm	Ultrasound	FALSE
/dicom/d2859c65-7408-4493-83fc-a4cb1de47496.dcm	CT	FALSE
/dicom/ce7330c9-a795-457e-ad76-bbe315d8a033.dcm	CT	FALSE
/dicom/d30d6fcd-07ee-4913-8d4b-fd6921eac3e0.dcm	Ultrasound	FALSE
/dicom/7dc4858c-a097-44b7-b8b2-67d29c608ff6.dcm	Ultrasound	FALSE
/dicom/eb3dc479-7a01-4412-ab24-5112a42be376.dcm	MRI	FALSE
/dicom/8ff6890a-a462-48de-aa40-ab7da1eea669.dcm	MRI	FALSE
/dicom/c170771f-9863-4283-b873-10e27338cff4.dcm	CT	FALSE
/dicom/68260e31-9f73-477f-8e59-148897a4c933.dcm	MRI	FALSE
/dicom/8dd8522d-428b-4895-8787-97dc0743695d.dcm	Ultrasound	FALSE
/dicom/5bd8d1f0-f973-403f-9961-0d5fc9806498.dcm	MRI	FALSE
/dicom/8eec092c-9828-4992-ade8-91a5d206c283.dcm	MRI	FALSE
/dicom/4dbcd674-2f3f-41b9-8313-cbbf1fd06497.dcm	Ultrasound	TRUE
/dicom/c9ef666c-8c09-40ea-8f62-c2e856b651c4.dcm	Ultrasound	FALSE
/dicom/ff7f4787-be02-47d1-a45e-9a46178ddc40.dcm	Ultrasound	FALSE
/dicom/c894acae-afea-47ff-b121-99dde494d324.dcm	MRI	FALSE
/dicom/350addfc-bad0-4c66-829c-fd6620f44c14.dcm	MRI	FALSE
/dicom/d65712d5-477f-4c6e-b83d-4237fdbac6ca.dcm	CT	FALSE
/dicom/46786ef2-f65d-4533-9523-78fcd872c1f7.dcm	Ultrasound	FALSE
/dicom/e5bc6510-7c78-47af-9294-fbecbe57057a.dcm	MRI	TRUE
/dicom/8636f537-ecea-4f0f-b1c3-7836ee5f9038.dcm	MRI	FALSE
/dicom/77633fe5-3219-4164-94e8-6766cafb991d.dcm	MRI	FALSE
/dicom/891062d0-a60a-4080-a2d0-56d0e456ae63.dcm	Ultrasound	FALSE
/dicom/0a8140f0-90cb-4ec7-a811-5a99454170e4.dcm	CT	FALSE
/dicom/77998b39-8da0-4869-9f05-51e8bde88c4e.dcm	MRI	FALSE
/dicom/584afb82-5bb1-4bd0-8674-c9c9b2f29846.dcm	CT	FALSE
/dicom/ab7e9567-f068-4d8c-a6b8-7a4182089c22.dcm	Ultrasound	FALSE
/dicom/a1216382-17ec-4ef6-9f42-53274e203c08.dcm	Ultrasound	TRUE
/dicom/e2edc5e5-6942-4c12-90ba-c2e354a46581.dcm	CT	FALSE
/dicom/55e62c36-888f-4c90-892f-387ecc69be00.dcm	MRI	FALSE
/dicom/a43b2ffb-bd81-48b6-bf7d-321a01819bbc.dcm	Ultrasound	FALSE
/dicom/2c32453e-3ba9-4aa0-96e4-7fd8930de6b1.dcm	MRI	FALSE
/dicom/05656f5b-3e94-418d-918d-557d1504491d.dcm	CT	FALSE
/dicom/7a1d6ab6-2ed1-4193-9008-db408a586027.dcm	Ultrasound	FALSE
/dicom/5818aaa7-742e-492c-bf70-08cef6173640.dcm	MRI	FALSE
/dicom/321312f3-d9e9-40c5-b1d1-fd0afcb0516e.dcm	Ultrasound	FALSE
/dicom/f231e6ab-dc14-47c5-8ef0-e763389927da.dcm	CT	FALSE
/dicom/a15f896e-e15a-444c-bcb8-0c0f48ac2dfc.dcm	CT	FALSE
/dicom/222b8d90-a9c0-4ba1-9e85-12857633bd30.dcm	Ultrasound	FALSE
/dicom/b6571664-e10b-491f-88ee-3955cd7ac96f.dcm	MRI	FALSE
/dicom/2a264171-7a60-41e9-9723-ff4083346c3b.dcm	Ultrasound	FALSE
/dicom/cb9d5141-b899-4676-8036-85b76a0a18c3.dcm	MRI	FALSE
/dicom/7b66ba1a-49cc-468e-ab98-0d2667c029ac.dcm	MRI	FALSE
/dicom/b5657c23-962c-41e4-bad7-c35945281d7d.dcm	MRI	FALSE
/dicom/412f2557-0040-4370-8dcc-30627c660eaf.dcm	Ultrasound	FALSE
/dicom/e11cd668-5fd8-4bd8-9743-aef8895c902c.dcm	Ultrasound	FALSE
/dicom/97ba419f-12b7-409b-8e66-76ed8c721290.dcm	CT	FALSE
/dicom/fc3a08e5-8bed-4585-87e8-16c8071fbe61.dcm	CT	FALSE
/dicom/49ed4e25-b3e0-4ecb-8ae3-19f2297665ee.dcm	MRI	FALSE
/dicom/188aba95-c28e-41f3-84ce-9f4bdbab2cd8.dcm	Ultrasound	FALSE
/dicom/0f425392-2f8c-4846-958a-fba7e3793339.dcm	MRI	FALSE
/dicom/d508de2b-1dba-4a1d-9106-2135fd78a58f.dcm	MRI	FALSE
/dicom/348aaf2a-3901-4b35-8449-174f7d289cb9.dcm	MRI	FALSE
/dicom/a04c35d0-5a1b-4756-b821-42d7808a4b37.dcm	CT	FALSE
/dicom/5cc7e90d-b973-477d-b8ac-927d0ae674a1.dcm	CT	FALSE
/dicom/a79d2903-8c90-4646-8ffb-7d884cc8da89.dcm	CT	FALSE
/dicom/4ff6415d-23bc-412e-983f-d50ea3b4ba17.dcm	MRI	FALSE
/dicom/d3e6d27e-756c-4d49-9de5-d4add47c7c7e.dcm	Ultrasound	FALSE
/dicom/27a1d621-7114-4bb6-8b64-861937f9246c.dcm	CT	TRUE
/dicom/471546aa-7381-450f-ac4d-453b7c5b62ed.dcm	Ultrasound	FALSE
/dicom/62c9347f-19af-497d-8a8a-2a1bd0693b38.dcm	Ultrasound	FALSE
/dicom/c8af804a-ef0c-4905-a6bd-6b88fe2fa1b1.dcm	Ultrasound	FALSE
/dicom/809d694d-4901-4b55-82bb-152624c99799.dcm	MRI	FALSE
/dicom/3f002dec-e3f2-4ff6-bc0b-0ad25dc8e271.dcm	CT	FALSE
/dicom/7cd3f6d0-ff7e-46ec-a756-84efe4bc1c55.dcm	MRI	FALSE
/dicom/725f86f3-b675-4112-8042-15df6d78497d.dcm	MRI	FALSE
/dicom/fdb34ab7-f3c6-41bb-a9e6-76055db240d0.dcm	MRI	FALSE
/dicom/d2810cc3-75ef-466f-86c1-0de1d630e7c0.dcm	Ultrasound	FALSE
/dicom/28504d4b-a2fd-40e1-a654-27cd78a60471.dcm	CT	FALSE
/dicom/472ab606-08f9-4c81-9c58-b7902f35f7e0.dcm	Ultrasound	FALSE
/dicom/a66a3217-223b-4d61-8663-534170618492.dcm	Ultrasound	FALSE
/dicom/b540a3fe-ef97-4609-9bd1-bc28647cbc75.dcm	CT	FALSE
/dicom/65570275-9304-489d-ac83-53f1c8586ba3.dcm	CT	FALSE
/dicom/c4ae0ff1-41b1-4b6a-8098-086165a5741d.dcm	MRI	FALSE
/dicom/0ce48abf-0566-42fd-9c43-8c765b542820.dcm	Ultrasound	FALSE
/dicom/81e3669d-5d63-494b-9e1d-893f2b40f31d.dcm	CT	FALSE
/dicom/d6cde2e5-3c99-4c03-bc17-89e52fa0b0fa.dcm	Ultrasound	FALSE
/dicom/b4c04368-0003-435e-8598-5e0d02b17b1e.dcm	MRI	FALSE
/dicom/6c30c975-dfc7-4442-9d50-b0e733d0c4d5.dcm	MRI	FALSE
/dicom/63c74445-52c1-4b97-bfb2-f0536951377a.dcm	Ultrasound	FALSE
/dicom/0cb9bf0c-684a-4daa-9dd9-8b4ee9474195.dcm	Ultrasound	FALSE
/dicom/b56ef544-af6f-471e-9f56-669b58a2d735.dcm	Ultrasound	FALSE
/dicom/383d5c3e-2959-4d67-95a5-dbfcf6424893.dcm	Ultrasound	FALSE
/dicom/eaf76575-d587-47a5-8e1d-8e73d576a31c.dcm	Ultrasound	FALSE
/dicom/33e2fa1d-7eca-4866-ba95-0e58f972654f.dcm	Ultrasound	FALSE
/dicom/9521af3e-47f1-4bf4-a045-3b011caab9ef.dcm	Ultrasound	FALSE
/dicom/eab3a278-31a4-42ad-bd2f-7067773f8018.dcm	CT	FALSE
/dicom/e503ef7c-5345-482d-8045-dff5acf1e153.dcm	Ultrasound	FALSE
/dicom/269aa3d0-ee60-4cc8-9fd0-4967cea9ca3f.dcm	MRI	TRUE
/dicom/73b82d26-3510-4629-aaa9-e5e73a6eb95a.dcm	MRI	FALSE
/dicom/44a2e846-352c-4cbc-af83-b0cd462d83ad.dcm	CT	FALSE
/dicom/4c249117-7d78-4609-8987-321db0d3d4a7.dcm	MRI	FALSE
/dicom/f04c38e3-f765-47f8-bbc4-6cb2df5d750b.dcm	Ultrasound	FALSE
/dicom/3419682f-df76-4512-b395-3dc96c636feb.dcm	CT	FALSE
/dicom/9bac77cc-e185-4333-8103-1f7ab3c9ce7e.dcm	CT	FALSE
/dicom/9fb2a654-f92b-4b95-b7b7-5a00e572d96b.dcm	Ultrasound	FALSE
/dicom/abd45e14-9f52-482b-b719-6ab0c2695bae.dcm	MRI	FALSE
/dicom/dbf0f854-8ef7-45b8-a2fb-7a6f18d7acae.dcm	MRI	FALSE
/dicom/be6ce272-504a-4743-bad2-1e09db74a1ec.dcm	MRI	TRUE
/dicom/5acc8e39-8087-4302-908e-1766ec6d703d.dcm	CT	FALSE
/dicom/d20cdc34-4e85-4e05-b505-acc89a5e7db2.dcm	CT	FALSE
/dicom/3ae49940-ab17-4972-a853-3b806c896360.dcm	MRI	TRUE
/dicom/218f6246-31f1-4b9d-a43a-680f3d0e5dcc.dcm	Ultrasound	FALSE
/dicom/c82c863d-f8df-4ae8-84a8-6611a83dfaa6.dcm	MRI	FALSE
/dicom/fb9deb50-ac9c-4716-be30-d3f4d67187ac.dcm	MRI	FALSE
/dicom/d7cde50d-3901-4485-b05e-37f532160f58.dcm	MRI	FALSE
/dicom/19e1ea06-12a8-4906-bad6-57379533d09f.dcm	CT	FALSE
/dicom/9b152936-ae2e-4088-88ec-af82eaec511a.dcm	Ultrasound	FALSE
/dicom/045c63e0-ef6d-4934-ae18-16c475335fa8.dcm	CT	FALSE
/dicom/60a84bf4-5981-4193-896d-f6bbaa0728fe.dcm	MRI	FALSE
/dicom/57470d7d-03d7-4c85-8cd3-b5e8b8df5d0a.dcm	Ultrasound	TRUE
/dicom/6a4e1336-9281-4f11-b6d2-96f345d989bf.dcm	Ultrasound	FALSE
/dicom/c3039f04-3223-40df-a300-39102e16e474.dcm	CT	FALSE
/dicom/cc5f4c49-c414-4b2a-8ef7-56dd69f6b46e.dcm	Ultrasound	FALSE
/dicom/14fb0a45-3441-4953-b993-aea635452226.dcm	Ultrasound	FALSE
/dicom/5dcf5031-dd08-42a2-9ab6-e84a158e195f.dcm	CT	FALSE
/dicom/2bc04f90-5b22-42cf-91ba-0a074645544a.dcm	CT	FALSE
/dicom/a95822f3-5e57-40b4-a221-62f0b3b5d66c.dcm	MRI	TRUE
/dicom/4dd6e702-57aa-445e-8c95-44f02211b461.dcm	Ultrasound	FALSE
/dicom/9c3671b3-fb29-4743-acb7-d83d67864c52.dcm	Ultrasound	FALSE
/dicom/4bb512fc-05c6-485c-a533-7a122a8dc2fe.dcm	Ultrasound	FALSE
/dicom/f6b4d593-4d54-4a5a-9159-c418ec104f11.dcm	Ultrasound	FALSE
/dicom/c5918f2b-31b2-45f1-b7fd-133fdb9f6868.dcm	MRI	FALSE
/dicom/923eed50-1894-423f-91bb-9f2697bc3e12.dcm	MRI	FALSE
/dicom/250bcdbb-86f7-49f0-8c18-7da15ae25e0e.dcm	Ultrasound	FALSE
/dicom/43a182a0-f7b6-44a4-af5e-235b2327cdaf.dcm	Ultrasound	FALSE
/dicom/7ab47d8f-36d9-4e2c-93bb-5ee884c7c878.dcm	CT	FALSE
/dicom/270cf787-13bc-48c8-a71f-2d026418e693.dcm	MRI	FALSE
/dicom/270e75e5-dcc3-4f9c-98d9-b37db204907f.dcm	CT	FALSE
/dicom/e0b96de0-4ff4-4c71-8e91-de504e1ba88e.dcm	CT	FALSE
/dicom/154e08f3-2fbe-4ea4-86f9-556e9aa0a119.dcm	Ultrasound	FALSE
/dicom/9fdef412-adce-42f1-9486-4cf9078fc5a2.dcm	Ultrasound	FALSE
/dicom/2c2002d2-ea06-442f-b54e-1c64b90305a0.dcm	MRI	FALSE
/dicom/84168ec3-b032-4363-b1b5-ce8a956a53bf.dcm	Ultrasound	FALSE
/dicom/e135d3ea-1e5e-4f8c-9c87-4e38ff71f87b.dcm	CT	FALSE
/dicom/5f101d08-6f21-46f3-afc6-42afd9f52b0b.dcm	Ultrasound	FALSE
/dicom/c4c931f7-4d90-4e6e-92a3-d680eaf5a5b3.dcm	Ultrasound	FALSE
/dicom/f96a095d-8edd-416a-9399-693bda094225.dcm	MRI	FALSE
/dicom/69de64b6-dd3b-467d-a193-c1b6f470d978.dcm	CT	FALSE
/dicom/4bc55419-4476-47fb-9fa4-66bdb473fcfb.dcm	CT	FALSE
/dicom/6becbcad-bb0d-4138-a5f0-561e9f602c13.dcm	Ultrasound	FALSE
/dicom/bdee4a8d-e586-4e33-9f4b-4297cfe5c12f.dcm	MRI	FALSE
/dicom/492c6135-fad3-48c9-9c98-2d5591199d18.dcm	MRI	FALSE
/dicom/0a742c0d-14c1-46a4-830a-ece293c8b150.dcm	CT	FALSE
/dicom/8f940551-9766-4689-aace-bfd85d427de3.dcm	CT	FALSE
/dicom/c354e985-ccf7-41cb-b694-64b7b1044d99.dcm	Ultrasound	FALSE
/dicom/7af76c51-04f8-4cc1-bc8c-9ec654902ec1.dcm	CT	FALSE
/dicom/d26dfeac-131b-4f2f-b776-d4f2c5dfa458.dcm	CT	FALSE
/dicom/ca383737-2495-48cd-8de1-a3726e69009b.dcm	MRI	FALSE
/dicom/5202b4f3-b644-4465-83ca-255e6f1e70e0.dcm	CT	FALSE
/dicom/a5fae700-4234-4612-b8ac-a44e37119d73.dcm	Ultrasound	FALSE
/dicom/7aa5baa0-8a0a-47d1-9a98-e28cce458cb1.dcm	CT	FALSE
/dicom/a7cdb2b2-266d-4c96-9d1b-21c0efd5460a.dcm	Ultrasound	FALSE
/dicom/fb30278a-0c1a-433f-a880-7ebc05657d22.dcm	CT	FALSE
/dicom/8f2ee8d5-e5fc-439c-8b83-beb419dec888.dcm	Ultrasound	FALSE
/dicom/580a35a9-2b8b-47b2-a9a5-7ea55c94883d.dcm	CT	FALSE
/dicom/eefb568e-cbe9-435c-b8d5-aac24d78b7b3.dcm	Ultrasound	FALSE
/dicom/921fba95-3f98-471d-b78e-bb48a39d9aec.dcm	CT	FALSE
/dicom/1fcc2afd-a0d6-4a41-b011-f7910ebc5b72.dcm	CT	FALSE
/dicom/bed3537e-5785-4447-a55e-bc0ce9a16bf6.dcm	Ultrasound	FALSE
/dicom/c34fef0d-ec0f-421f-8f87-341536b68fea.dcm	MRI	FALSE
/dicom/706fb77f-1e3a-430e-90d4-909e5e1c6fb4.dcm	MRI	FALSE
/dicom/ed78c190-ff86-4316-9b29-635299e7b4fb.dcm	CT	FALSE
/dicom/ec293abe-7c42-47d5-8b38-613c81caf941.dcm	Ultrasound	FALSE
/dicom/30185822-2e8d-4580-aa9b-9622d8934328.dcm	CT	FALSE
/dicom/bebf9a4d-635e-46bc-8614-2949cf694fa4.dcm	Ultrasound	FALSE
/dicom/03c0dedd-028e-4d14-a725-a9054684a5d4.dcm	CT	FALSE
/dicom/378ffb8d-c17d-4b7d-a00f-d22082bafd92.dcm	Ultrasound	FALSE
/dicom/4cc4e089-6b89-4f2c-b4b4-af2908c04b5e.dcm	MRI	FALSE
/dicom/9950f545-7a97-43ed-9772-f5076666e513.dcm	MRI	FALSE
/dicom/f6fa940e-0990-4666-8af0-d739de44ca34.dcm	Ultrasound	TRUE
/dicom/ebc626cf-de55-4882-987c-0994c057c815.dcm	Ultrasound	FALSE
/dicom/19e7df22-2e03-4285-8c4d-55905efa1054.dcm	CT	TRUE
/dicom/5cf0b2b8-db50-417a-a34d-2a19bb2c0315.dcm	Ultrasound	FALSE
/dicom/18bb8692-0f22-4547-bbb2-d5d6df5f38a9.dcm	CT	FALSE
/dicom/058d27cd-e558-4501-a61e-6fcdecfb5ed3.dcm	Ultrasound	FALSE
/dicom/299bc8a1-0756-46e2-8684-50648fc70980.dcm	CT	FALSE
/dicom/a141e8f2-0676-4f15-9fd4-43caccb73379.dcm	MRI	FALSE
/dicom/6ed35adb-e570-46d4-b81b-c40720fcb0e8.dcm	MRI	FALSE
/dicom/d8222e59-b22f-4485-a99c-9e6ad98aefcc.dcm	Ultrasound	FALSE
/dicom/8285e72a-7a0e-40de-8f73-70f82e881fef.dcm	Ultrasound	FALSE
/dicom/eeb6bb7e-eec0-40ef-a11b-c9804b6c8fce.dcm	MRI	FALSE
/dicom/803b25b4-07f8-440f-ba8c-483adea7bb88.dcm	MRI	FALSE
/dicom/384efcb2-14f6-4a20-a3f6-cafe220558e0.dcm	CT	FALSE
/dicom/054b1e13-7a61-4db2-9d9b-b791f225405b.dcm	CT	FALSE
/dicom/b962a6a9-faf1-47d8-8a97-6411eb57f5fa.dcm	CT	TRUE
/dicom/15bb0898-14a7-47d4-bc54-48e7fb07c1ee.dcm	CT	FALSE
/dicom/2e1c81f1-9852-4976-b46d-c8aae1296ea2.dcm	Ultrasound	FALSE
/dicom/c676ec03-4c57-46da-86f0-cbb5b246a7b3.dcm	Ultrasound	FALSE
/dicom/10b90fbc-5519-4d98-a19c-9ea260205392.dcm	MRI	FALSE
/dicom/ceef3815-24b8-41ec-9d0d-ef48d9110a7f.dcm	Ultrasound	FALSE
/dicom/f1a7dd27-0d90-4172-a8fd-77a245506b84.dcm	Ultrasound	FALSE
/dicom/e7efbbab-c6a0-4e34-8f51-ffafa6ad0528.dcm	CT	FALSE
/dicom/62c6d33c-daaf-436f-a1e8-71271322fe6b.dcm	Ultrasound	FALSE
/dicom/29a26697-dc15-4f40-89c7-1abe2185fca9.dcm	Ultrasound	FALSE
/dicom/62bde946-3e55-4d36-a0e9-23594846af7f.dcm	CT	FALSE
/dicom/17fea6c4-5d88-4895-877b-304a2d84753b.dcm	Ultrasound	FALSE
/dicom/a06f4a19-fe71-4703-8b5e-d88c4e3a3e40.dcm	Ultrasound	FALSE
/dicom/01950e99-b9e6-40b5-8d1f-6bc24f87fe5a.dcm	Ultrasound	FALSE
/dicom/bd6d446d-aad9-416d-b756-f54b48ae3144.dcm	MRI	FALSE
/dicom/0e6a73a0-008d-45d0-ab59-6d051a421206.dcm	CT	FALSE
/dicom/167e9efc-087f-4bf9-a1c4-4c7aa2e2d8ba.dcm	CT	FALSE
/dicom/247bfc95-4d1b-40d1-85f9-c23088e66379.dcm	CT	FALSE
/dicom/1c5e8cf1-eaf5-447a-ba01-df8ced51d29b.dcm	MRI	FALSE
/dicom/3f48bad9-942c-453d-a418-c9ad8306166c.dcm	CT	FALSE
/dicom/4e41ada5-f59c-4b32-9c53-c293dd9c617b.dcm	Ultrasound	FALSE
/dicom/1702d6a8-316e-44f3-bca6-bfacdfd8534c.dcm	Ultrasound	TRUE
/dicom/2da8a223-b485-414f-83d0-4df254f6e97b.dcm	MRI	FALSE
/dicom/3f1b5979-2160-4ff8-adf8-702e51916b9f.dcm	Ultrasound	FALSE
/dicom/f50875c2-1715-4407-a491-9f4d528fbd59.dcm	MRI	FALSE
/dicom/0f2402df-1fb5-45ae-b5fd-ac3b77f0335d.dcm	MRI	FALSE
/dicom/9156e652-aa01-4859-abd1-6f6c2d578136.dcm	MRI	FALSE
/dicom/47944016-8d13-4dec-9e8c-0857f243e813.dcm	MRI	FALSE
/dicom/79d8f155-a6fa-496c-8312-affd82379565.dcm	Ultrasound	FALSE
/dicom/fb88ef70-b6d7-40fc-969d-6709819830d2.dcm	Ultrasound	FALSE
/dicom/99b47abe-5cfe-4f5d-9898-a7b84ea75c74.dcm	CT	FALSE
/dicom/76b7de87-ff82-4757-84e5-329f0f309e82.dcm	MRI	FALSE
/dicom/a3111ab1-29a2-438b-aab0-ad1c11291e99.dcm	CT	FALSE
/dicom/89bd7a32-5819-40fe-aef8-efe9d307de90.dcm	Ultrasound	FALSE
/dicom/3f2355dd-f754-4188-ac82-d0a46af8a914.dcm	CT	FALSE
/dicom/3e707235-4a02-48ab-9050-6ace7d2f5a67.dcm	MRI	FALSE
/dicom/731102ed-10f6-41ca-b6f7-0f5db4db9cfc.dcm	CT	FALSE
/dicom/d930daa6-25aa-4d8d-bcaf-e2eb07ec6933.dcm	CT	TRUE
/dicom/74dc586d-70b5-477e-a4eb-02d0b6fdb9f7.dcm	Ultrasound	FALSE
/dicom/882d1b4e-6b29-497b-a55b-4774a5f4485b.dcm	Ultrasound	FALSE
/dicom/532c0634-8993-4925-a22d-b280ada7568f.dcm	CT	FALSE
/dicom/6593fbcd-c7c9-4640-9b58-7d4e3766e816.dcm	MRI	FALSE
/dicom/6881bce2-101b-4b28-8280-b7e7263eb1f0.dcm	CT	FALSE
/dicom/696885e9-59c8-4200-965d-316ec2844a06.dcm	MRI	FALSE
/dicom/d7b5a1fb-75f9-41fd-8a12-1e36e30483ea.dcm	Ultrasound	FALSE
/dicom/54f1bab5-4b89-468a-9776-377f71a18574.dcm	MRI	FALSE
/dicom/761bc80b-02d8-47f2-9a02-e6ab80ee871e.dcm	CT	FALSE
/dicom/b67c5983-df3a-4008-b50c-35d4f8a47138.dcm	CT	FALSE
/dicom/94d34e22-a674-4c32-85fe-32cc548bf30b.dcm	Ultrasound	FALSE
/dicom/cc2593a1-d430-4708-9979-8538ad466549.dcm	Ultrasound	TRUE
/dicom/b6747d82-eae4-48ee-8d50-592f8d21fe1e.dcm	Ultrasound	FALSE
/dicom/55f43d4d-2939-4d04-9c80-d54d4311bb01.dcm	Ultrasound	FALSE
/dicom/961ac2b9-626e-4922-aa59-7a0cded7ea50.dcm	MRI	FALSE
/dicom/23e4118b-774e-4826-b88b-20c180130f69.dcm	CT	FALSE
/dicom/ef6d7d1d-32ef-4d82-acd5-862c2e754e4a.dcm	MRI	FALSE
/dicom/9ca23e2a-ccc9-4af9-ae03-fa23c477f6f2.dcm	Ultrasound	FALSE
/dicom/fc7d2775-37a4-4ac2-b0c4-b00bb5cad7e5.dcm	MRI	FALSE
/dicom/776b41dd-f813-41da-9d96-59593cf3b102.dcm	CT	FALSE
/dicom/393aec47-ba98-4fcc-af81-05bf1c63c37b.dcm	CT	FALSE
/dicom/673c93ff-2ae9-4866-956d-0034d8b8a8c4.dcm	MRI	FALSE
/dicom/e7002ec1-e716-48d7-8843-b91d2c8e65c4.dcm	CT	FALSE
/dicom/da1ffadc-ff04-4a91-8238-a75889051498.dcm	CT	FALSE
/dicom/bb7f1285-e83c-45ab-9052-21e42e648c62.dcm	MRI	TRUE
/dicom/f1b59677-8250-4ac5-8104-631fe7cefdc6.dcm	CT	FALSE
/dicom/e11f1571-fc64-4211-a58e-4cdd185d7908.dcm	Ultrasound	FALSE
/dicom/58046766-e2a7-43e3-afd6-0a293efa3f7a.dcm	MRI	FALSE
/dicom/3c02440c-7953-43c5-8a86-6605908e34f6.dcm	Ultrasound	FALSE
/dicom/6f64415d-b9b6-48e3-8506-828d62b20cbc.dcm	MRI	FALSE
/dicom/832f9c58-47f2-4c25-bab5-4932ebf1fe55.dcm	CT	FALSE
/dicom/a3ff94c9-1044-42f3-9741-ad2f07a9a454.dcm	Ultrasound	FALSE
/dicom/976b62a3-f9f1-4b05-bca7-0ec422dfd0cd.dcm	Ultrasound	FALSE
/dicom/95bbe747-9c08-465d-8cff-8c7653518003.dcm	CT	FALSE
/dicom/85197655-d8bc-442e-8d64-eefbb61b46da.dcm	Ultrasound	FALSE
/dicom/b74faeae-c56c-4ddb-adff-0b58435993d8.dcm	Ultrasound	FALSE
/dicom/3e891108-cfa4-4888-a986-c9b08997d3ac.dcm	MRI	FALSE
/dicom/b487fae8-261b-4dbf-8c26-951acf91cdba.dcm	Ultrasound	FALSE
/dicom/394d2b44-897a-4197-9ef5-0262c49a2e8f.dcm	Ultrasound	FALSE
/dicom/0ad081b0-3a1c-4d4d-841e-19d63bc8def2.dcm	Ultrasound	FALSE
/dicom/9251b0b0-6b4b-4900-9407-7980e9ee01be.dcm	MRI	FALSE
/dicom/7bb0b913-89b6-4982-a578-ba8c8795a679.dcm	MRI	FALSE
/dicom/4873dd4e-c43c-4af4-b704-ac8a2f40cffc.dcm	MRI	FALSE
/dicom/f52842fd-4ed2-49b7-9ae9-661e7f90ab54.dcm	Ultrasound	FALSE
/dicom/f85956c5-bb2e-4118-8ec4-7a471f5fbc35.dcm	CT	FALSE
/dicom/0586f24b-aa24-4df7-9011-50f6fc55c9b9.dcm	MRI	FALSE
/dicom/d9bce514-55e6-403f-8cb3-4d7472e30797.dcm	CT	FALSE
/dicom/ffd28931-ea40-46db-a9db-4e20fa637371.dcm	MRI	FALSE
/dicom/42561a32-87fb-4d3d-8bc3-27584632e401.dcm	Ultrasound	FALSE
/dicom/0e52c09f-84c9-4c80-a9dd-d065c96d519c.dcm	CT	FALSE
/dicom/be923fb0-0c89-4b99-aec2-8c457d8186ba.dcm	Ultrasound	FALSE
/dicom/39318e0c-c82b-4b5a-a4b6-ab386f5ba869.dcm	CT	FALSE
/dicom/3442e625-739a-47e6-964a-55b4be34da90.dcm	MRI	FALSE
/dicom/9f7c38f3-a864-430a-86ef-9677ff8bc898.dcm	MRI	FALSE
/dicom/ee10510f-5ce9-4939-85a9-2052857e0a66.dcm	Ultrasound	FALSE
/dicom/b8adb081-8ca3-44ae-ad10-6c66c0c31508.dcm	Ultrasound	FALSE
/dicom/18bcb744-7a42-4ecd-8a70-bc954fe4f2ce.dcm	CT	FALSE
/dicom/cf3a186b-1dc7-4709-a7d2-42ced3a20056.dcm	CT	FALSE
/dicom/9e0a8a40-29be-4252-8a36-a2aace6d0ec3.dcm	Ultrasound	FALSE
/dicom/24633a22-8ba8-429f-bae2-bb8559428632.dcm	CT	FALSE
/dicom/0657fcf1-52be-424c-8969-b4f55fe9bea0.dcm	MRI	FALSE
/dicom/b5419b51-6408-43a9-9c23-10a5925597b0.dcm	CT	FALSE
/dicom/c882c497-7187-44cc-bf0b-10fc622eb19d.dcm	CT	FALSE
/dicom/62d529fe-e756-4e8b-b5a8-f6db9c26f655.dcm	CT	FALSE
/dicom/724d01a5-f8d9-4684-98b2-23b505820342.dcm	Ultrasound	FALSE
/dicom/3e11d927-1d1b-42c5-bb01-82f8fd19c4dd.dcm	CT	FALSE
/dicom/5ecdc22f-f403-471b-b73f-c6c7f23de01e.dcm	CT	TRUE
/dicom/2e5d1377-bdf5-4fcb-bb94-46b86d5c815e.dcm	CT	FALSE
/dicom/c50072b0-79dd-4564-907f-0b718680f871.dcm	CT	FALSE
/dicom/fa1b442b-7a0d-4c98-9ff3-b5bf83e79281.dcm	Ultrasound	FALSE
/dicom/c9ad6dfe-e5d3-4c2b-9471-d5aa7a05ae4f.dcm	Ultrasound	FALSE
/dicom/326c18a8-8be9-472a-a1e0-11d9411bd13b.dcm	MRI	FALSE
/dicom/f1779cf7-0bd5-46b2-aa96-ebb3f794d290.dcm	CT	FALSE
/dicom/de6f64f3-de86-43f3-88cf-99b9f520d8ac.dcm	MRI	FALSE
/dicom/97203392-2972-4015-9479-06bf13c7f501.dcm	MRI	FALSE
/dicom/dcceea3b-5ae5-4f10-b44f-94b0be29125c.dcm	CT	FALSE
/dicom/5f69b275-ffc7-439f-a36e-6ff01f529a98.dcm	CT	FALSE
/dicom/97d75580-963e-4d59-818d-54d14dd81c50.dcm	MRI	FALSE
/dicom/3a601381-40ca-4a57-8bdd-2d88e0fd8ed8.dcm	Ultrasound	FALSE
/dicom/70f4366b-bf51-4c7c-859b-58fb1b864313.dcm	MRI	FALSE
/dicom/721b4aab-0d07-47dd-83e5-d2c3cb8e8f33.dcm	MRI	FALSE
/dicom/869b8741-be56-4217-94f5-07fc22cfeda0.dcm	MRI	FALSE
/dicom/d799fc36-57d8-4d2b-abcc-ba4208a1bd03.dcm	CT	FALSE
/dicom/4a543070-e770-4213-a228-e9e0f6a57246.dcm	MRI	TRUE
/dicom/336171e3-35ce-438c-be31-b06d646caa09.dcm	MRI	FALSE
/dicom/a5a891c6-943e-496b-bcb9-d807e255586c.dcm	MRI	FALSE
/dicom/55c12368-d63f-4631-b9f1-f7481205c3f7.dcm	MRI	FALSE
/dicom/99ac93a5-61c2-4c8e-bf60-8bb5e89ae6b3.dcm	CT	FALSE
/dicom/a30ed0f2-1afd-44e9-83d9-21230424116c.dcm	CT	FALSE
/dicom/a5c4d0cc-e2d7-4ca7-b285-0848ae869633.dcm	MRI	FALSE
/dicom/39fb1e74-8a87-427c-9ce9-770802de0c5f.dcm	CT	FALSE
/dicom/96f487e3-9b99-4482-9485-9acbeed55363.dcm	CT	FALSE
/dicom/ce823839-efa0-4ff6-bd3d-f791e6b7d3e0.dcm	CT	FALSE
/dicom/b269a233-1219-4cc0-afd2-b6069356b49c.dcm	Ultrasound	FALSE
/dicom/efeb6b40-4ff8-4046-92e9-1b4ee0513ec9.dcm	Ultrasound	FALSE
/dicom/fa3672ca-b420-41e8-bd1e-8d167efe916c.dcm	Ultrasound	FALSE
/dicom/3045714e-b4c0-49ef-b682-50f0068bf402.dcm	MRI	TRUE
/dicom/671cc34e-96af-4e4c-89b5-3f1670f3912e.dcm	CT	FALSE
/dicom/9a9fee7d-5805-4b8b-8a5b-f5b1f32098ff.dcm	MRI	FALSE
/dicom/aca53332-444e-4e4d-88bb-3f0210e4a226.dcm	CT	FALSE
/dicom/325e77ef-3e11-495c-a29a-a8fc64498af6.dcm	MRI	FALSE
/dicom/fed42dd4-42af-41e5-bca2-73e36b9c2181.dcm	CT	FALSE
/dicom/cf85563a-2062-4213-bd4f-daf38b821091.dcm	Ultrasound	FALSE
/dicom/2ba4017b-df6e-4d17-bbba-db85f3885aac.dcm	CT	FALSE
/dicom/21f9a911-e46e-482e-aef2-5f8936c316d9.dcm	CT	FALSE
/dicom/681d57c5-d152-4567-9157-308457c03ff2.dcm	MRI	FALSE
/dicom/b54f84ad-28c3-40ae-83b7-569b9c463aa9.dcm	MRI	FALSE
/dicom/dd3475ff-5b30-474b-a5b4-722c8f43365f.dcm	Ultrasound	FALSE
/dicom/4171dc9d-85be-403c-9b56-894fbbb3bcda.dcm	CT	FALSE
/dicom/6bb77d66-5d78-4341-bcfa-6e55d5a3f025.dcm	Ultrasound	FALSE
/dicom/9ce6147c-29c0-4bee-ae1a-d5b2ecf02423.dcm	MRI	FALSE
/dicom/593283c9-9f6f-486b-87d7-c9e96d044806.dcm	MRI	FALSE
/dicom/d2ffc10d-72de-4151-9cbd-dd3ef9a89952.dcm	MRI	FALSE
/dicom/17a3b16e-c009-41bf-9a79-a9574dd86e27.dcm	Ultrasound	FALSE
/dicom/91f19acd-d618-455f-b272-f4df182d55fa.dcm	MRI	FALSE
/dicom/fc37f126-bdb0-481c-a617-1c03905b67a7.dcm	MRI	FALSE
/dicom/83bb2310-bab1-4ad8-bbd1-d9f5ba15742a.dcm	MRI	FALSE
/dicom/92c9d4c0-588b-44cb-91ac-2104e220145f.dcm	Ultrasound	FALSE
/dicom/d60c497d-54cd-49a6-aa83-528d13b5a94d.dcm	MRI	TRUE
/dicom/88fc30d7-5981-46c3-afe6-45b01ef826a7.dcm	MRI	FALSE
/dicom/2856748e-e786-4217-b94b-18477b3b8e37.dcm	MRI	FALSE
/dicom/c15b4b23-7b43-436a-99a5-94080acfc7a8.dcm	CT	FALSE
/dicom/c9d3ac6b-8146-40ae-a784-a645b3ef0d7b.dcm	CT	FALSE
/dicom/7329d68d-8b25-4fea-9c86-fd75277b5b98.dcm	MRI	FALSE
/dicom/7b7d9cb0-c48d-44b9-b9f8-69cabd2142cd.dcm	Ultrasound	FALSE
/dicom/10d6a5b3-031e-4423-b6d2-f9da294896a4.dcm	MRI	FALSE
/dicom/ef717c84-57d2-455c-abdb-076ad647a2f1.dcm	MRI	FALSE
/dicom/f65c9901-2570-4496-a099-0adb4ebf3a31.dcm	CT	FALSE
/dicom/8a79ecd5-0e3e-4c5c-bfd0-65e2f1d6b599.dcm	MRI	FALSE
/dicom/0fb33ee4-eef2-4db6-8324-2f66f0faf8a4.dcm	Ultrasound	FALSE
/dicom/512f9e62-a8bf-475a-9035-827e34162bb2.dcm	Ultrasound	FALSE
/dicom/4709b934-db7b-43d1-a343-5569287f6940.dcm	MRI	FALSE
/dicom/eea39f2a-a938-4da1-b20f-62cab75a18c9.dcm	MRI	FALSE
/dicom/dd5a8a3d-2bdf-440f-b5a7-b255b8404ea2.dcm	MRI	FALSE
/dicom/03c21040-81d9-4da0-bcbd-374fb3bf10c9.dcm	MRI	FALSE
/dicom/8888ad91-3c57-4c14-a0f9-846d360c41a2.dcm	CT	FALSE
/dicom/52d11592-39cb-4920-b4aa-9835fe2dcbce.dcm	Ultrasound	FALSE
/dicom/1f2fddb1-ff7e-48e2-bcf3-0585ac0d3c5e.dcm	Ultrasound	FALSE
/dicom/14521aed-ae4e-43dc-9e87-2499b2031c9c.dcm	CT	FALSE
/dicom/c003b7b5-9dbd-4879-972b-e6d0f8de3d0e.dcm	Ultrasound	FALSE
/dicom/4f9afac7-6392-4873-99f9-6e506e4a0a2b.dcm	Ultrasound	FALSE
/dicom/ee631c81-ffff-486f-b242-820f1c279e40.dcm	MRI	FALSE
/dicom/18b4c7d1-2ea9-4fde-bda3-e994585f063d.dcm	CT	FALSE
/dicom/d96e0bb6-72d8-4436-9135-fbbe4deade22.dcm	MRI	FALSE
/dicom/2308c2a0-7854-4ad7-ba28-ba4ddec0a543.dcm	MRI	FALSE
/dicom/8d62b5db-7ce1-45f6-b967-e46eb513cd29.dcm	CT	FALSE
/dicom/17a51d54-b0f5-4876-897a-cf2808a283b4.dcm	MRI	FALSE
/dicom/feb130eb-e44b-420f-b846-ee342244a99f.dcm	CT	FALSE
/dicom/7a7885ec-0a52-4054-9d23-7d87e5ddc068.dcm	MRI	FALSE
/dicom/de4f3d02-d6f4-4a63-a75d-488bdacb2399.dcm	Ultrasound	TRUE
/dicom/366c33f0-c783-4c30-ad33-a70007925bfb.dcm	MRI	FALSE
/dicom/0d70d41a-91f7-4a89-99f7-6be105722972.dcm	CT	FALSE
/dicom/fc94e8a6-0104-4660-9475-05112853eb1a.dcm	Ultrasound	FALSE
/dicom/b1d9b511-e3ab-4ef8-a057-11d8a6da3efe.dcm	CT	FALSE
/dicom/373d917d-3032-4f6a-a50b-48356bdc50f2.dcm	MRI	FALSE
/dicom/cd54d527-15dd-49fb-ab71-ad06f7df3f8f.dcm	Ultrasound	FALSE
/dicom/790b3cf7-507e-4c15-bb70-462d43804e38.dcm	Ultrasound	FALSE
/dicom/b0cbaa76-3ed5-4936-bc1d-80c3a1d6775a.dcm	Ultrasound	FALSE
/dicom/ba066037-bc4e-4936-9944-a24696a3aa58.dcm	Ultrasound	TRUE
/dicom/a018c9e6-c3b6-4403-b1a3-785131d04e95.dcm	MRI	FALSE
/dicom/079b69ef-775e-461f-b523-a6335ed534d1.dcm	Ultrasound	FALSE
/dicom/95258b26-631c-4427-8743-294d0a808a25.dcm	CT	FALSE
/dicom/80ceaf42-f308-402a-8470-295570ae9ceb.dcm	CT	FALSE
/dicom/39e0a1dc-dca2-43a1-a870-7c31457abc28.dcm	CT	FALSE
/dicom/3c3d5b7a-5ef9-4948-a064-6172e5dbc482.dcm	MRI	FALSE
/dicom/8f89d61b-8e91-40a6-bd4c-4abff2dea166.dcm	CT	FALSE
/dicom/60878fc4-e9db-4028-beba-d5049492a1bb.dcm	Ultrasound	FALSE
/dicom/81fc8319-4b00-4982-bbd7-b238cbfc1ce8.dcm	MRI	FALSE
/dicom/a9e9c582-7927-44d8-9212-febb548bafb7.dcm	MRI	TRUE
/dicom/414edf39-d0f5-41ed-8fa4-7931be735d63.dcm	Ultrasound	FALSE
/dicom/ade2d790-3a0c-4d41-8491-8e5c931f0d52.dcm	Ultrasound	FALSE
/dicom/b864eecf-9e95-4261-bcc8-0ee80796b92a.dcm	Ultrasound	FALSE
/dicom/f62db77c-d12b-49a0-973e-8cd9349d9900.dcm	Ultrasound	FALSE
/dicom/1450bfce-d4b0-4067-a392-a82240fc3522.dcm	CT	FALSE
/dicom/b970922c-f498-4221-9a15-d23bc742cf2d.dcm	CT	FALSE
/dicom/d0e34a12-b97f-415f-a401-c4cca0014121.dcm	MRI	FALSE
/dicom/bc548091-993f-4d61-a004-56d9181cc0a9.dcm	CT	FALSE
/dicom/a093d65a-4a06-460a-9a2c-a2c721ae43af.dcm	MRI	TRUE
/dicom/36bfe781-c6dc-457a-9f9c-20460c7ac673.dcm	MRI	FALSE
/dicom/b8ab3b7c-b142-4f73-971f-3b091c4204f7.dcm	Ultrasound	FALSE
/dicom/aa87ee48-4d7a-46cd-a49a-a07aa360a5b6.dcm	Ultrasound	FALSE
/dicom/3ca75689-7fda-4169-b059-f33adbb1fa15.dcm	MRI	FALSE
/dicom/2a49657d-36b1-4528-9f86-a53b16bf7c2d.dcm	MRI	FALSE
/dicom/27380802-de96-4c7f-8377-225358ba54d6.dcm	CT	FALSE
/dicom/0915305c-d85d-4dc9-b6cd-9bd701730cd4.dcm	CT	FALSE
/dicom/23cc17b7-b1a5-4080-92da-badf203921e0.dcm	CT	FALSE
/dicom/1b6249df-58dd-42d4-8060-6850baefa4cf.dcm	CT	FALSE
/dicom/885585c0-560d-4e2e-8dc1-39bb676f9a92.dcm	CT	FALSE
/dicom/332efd90-894e-457d-9666-49e1715bd176.dcm	MRI	FALSE
/dicom/42462d96-2c13-4b06-b4ba-fe6129ab21c8.dcm	MRI	FALSE
/dicom/fed60194-6116-4474-b309-9adfa6bd454a.dcm	MRI	FALSE
/dicom/2abeb2ac-ceb1-4757-8259-61112e899903.dcm	CT	FALSE
/dicom/dcdc747e-0e65-48e6-9f42-3fc72ad42e31.dcm	CT	FALSE
/dicom/a9422954-b912-49f2-84de-ad25ac9fc643.dcm	CT	FALSE
/dicom/a1ca0ac6-1f9b-4ba4-b6ac-a4e7b4fce240.dcm	MRI	FALSE
/dicom/cf8dc1c4-bda2-4623-9dcb-3fe3c8620570.dcm	Ultrasound	FALSE
/dicom/8784fb9b-3755-463f-9bd4-4fad7510b19b.dcm	CT	FALSE
/dicom/9260eb8f-9a88-44a8-8e7c-cd0e4ae6f2e5.dcm	MRI	TRUE
/dicom/1b3cfc0e-92ef-4f03-ae9f-03e1c7c1b831.dcm	CT	FALSE
/dicom/3d8c606b-5e76-428a-97c2-4cafb30ad3e8.dcm	CT	FALSE
/dicom/a1d62b7c-f0c7-4a6b-9507-aa595b49e35e.dcm	CT	FALSE
/dicom/113cc654-e566-4978-87ab-5b20ee7aad68.dcm	MRI	FALSE
/dicom/15f4cd1e-9c0f-4bea-ac20-3a9135327fe0.dcm	CT	FALSE
/dicom/520dbddf-0c77-4a05-a7a8-4c87ba0745e7.dcm	MRI	FALSE
/dicom/e98931cc-dd82-4eb0-99d5-7a4b69eed549.dcm	CT	FALSE
/dicom/b846d5a1-edb8-4d1c-8416-bb8e778b23a2.dcm	MRI	FALSE
/dicom/71e23df2-b9a4-4a3a-af8e-bbc12abac650.dcm	CT	FALSE
/dicom/4532cb8c-ed00-48ec-85e7-aba52030d83e.dcm	MRI	FALSE
/dicom/04b0c296-ada5-4bae-ac34-0be4d65c4160.dcm	Ultrasound	FALSE
/dicom/5fde8ccf-27b9-4ea2-965b-2457f1587325.dcm	CT	FALSE
/dicom/981f9add-c397-4a94-a929-b94ab0c10f0a.dcm	MRI	FALSE
/dicom/b3c5b5cb-5fb1-41bb-93a9-4d7b91c2ce84.dcm	Ultrasound	FALSE
/dicom/c6d324f7-d9ed-473e-b068-e9727d0a9094.dcm	CT	FALSE
/dicom/3cffd826-2467-4ea0-a2fb-c54d504b94ba.dcm	CT	FALSE
/dicom/eb4f6cbe-8191-44ca-a1d7-89f6a9bc5b3b.dcm	CT	FALSE
/dicom/5d68b724-6137-4de7-8cf5-735c39e3d23f.dcm	MRI	FALSE
/dicom/8beda33c-b483-45d6-92ed-b56c3020d386.dcm	MRI	FALSE
/dicom/41b1ff41-2090-478a-b963-fecb5b2e30e2.dcm	Ultrasound	FALSE
/dicom/9b4dcf1a-1f28-4a30-b381-a25202e65ff8.dcm	MRI	FALSE
/dicom/7b45874a-9e66-4320-b704-14375d6cd60e.dcm	CT	FALSE
/dicom/2687d18d-2fbf-4317-990b-b09c5bc7ed14.dcm	MRI	FALSE
/dicom/652733e3-d04a-430e-9745-aa9134aaf49a.dcm	CT	FALSE
/dicom/7bfb5ca6-633c-4bba-939a-8bc5fb400b53.dcm	CT	FALSE
/dicom/795c1432-5e48-4305-946c-99b353d80961.dcm	CT	FALSE
/dicom/dd81b4aa-a1ef-4835-834a-4d019b5fe58b.dcm	Ultrasound	FALSE
/dicom/d554dde8-bec6-4ac8-82a7-2637131e00c0.dcm	CT	FALSE
/dicom/9f13f99e-3862-4950-8482-34e1c1b410e4.dcm	MRI	FALSE
/dicom/6d9b59fd-71d8-4eb1-bc00-d6808dfcf5b3.dcm	MRI	FALSE
/dicom/ea722b4e-49ec-4672-a25a-cb1d8f97a7e9.dcm	Ultrasound	FALSE
/dicom/3ec3060d-6bd3-4d4e-bceb-a47657d5c90d.dcm	Ultrasound	FALSE
/dicom/0795a9c2-240e-458d-9a74-5cae98102c8a.dcm	MRI	FALSE
/dicom/a675ebf0-9048-4015-9647-4e15144f8066.dcm	MRI	FALSE
/dicom/0a13b32c-c314-4085-a376-d758f2c411fd.dcm	MRI	FALSE
/dicom/3722424b-199e-4c0c-ab80-98f4ba8c4edd.dcm	CT	FALSE
/dicom/c3a80e96-12bc-41b7-ae61-9493f4eb9177.dcm	CT	FALSE
/dicom/e64a5907-e127-4d7f-9388-e8042b8c0d6f.dcm	CT	FALSE
/dicom/bd7a6751-9c79-456e-b753-8fb9e9b3931b.dcm	Ultrasound	FALSE
/dicom/396395b0-8c4f-4943-a432-17b13807a90b.dcm	CT	FALSE
/dicom/30c53c3b-a7a3-44c8-bd85-810465e87c3b.dcm	MRI	FALSE
/dicom/4056a11d-7e1e-48b6-a668-3cbda542fbf9.dcm	MRI	FALSE
/dicom/073a2a16-7bbf-4624-b41b-942fe49d865e.dcm	Ultrasound	FALSE
/dicom/9f7ec456-25df-4fa3-908d-bfc72c736aea.dcm	MRI	FALSE
/dicom/30a0c883-9730-42bd-9589-0e1da905aacc.dcm	MRI	FALSE
/dicom/bc84348c-9e06-49d7-befb-8e17ec93d5cb.dcm	MRI	FALSE
/dicom/692ee6ea-5c41-4862-abc1-f72db2656f5f.dcm	CT	FALSE
/dicom/e0619305-9df7-46f8-982f-e5f809b3c8f1.dcm	MRI	FALSE
/dicom/55801bf1-6f2c-4cce-a06f-9361a94cd30b.dcm	MRI	FALSE
/dicom/cf6fdda3-f7d8-443f-86f7-86dbe5e005a1.dcm	CT	FALSE
/dicom/f4e49aa4-106b-47df-9b57-77e5a626a1f2.dcm	CT	FALSE
/dicom/185044f1-b9e1-4070-9584-7f79670105ce.dcm	MRI	FALSE
/dicom/8b3e1831-fa38-419c-8b6c-c5282e47c11b.dcm	CT	FALSE
/dicom/3ccc1e09-1ce8-4eb3-9052-76777a095ab5.dcm	Ultrasound	FALSE
/dicom/a44a54c5-ddb5-4e15-b1df-1c8eb43ada44.dcm	CT	FALSE
/dicom/061db665-6c8f-4ea8-91f1-4ac911c4ea02.dcm	CT	FALSE
/dicom/33f14bd1-4ac3-4070-b9d9-e0022b6929cd.dcm	MRI	TRUE
/dicom/05352966-d354-491e-8151-a6e4aef5df9b.dcm	Ultrasound	FALSE
/dicom/dbcc753b-131f-4216-b29c-960cf2b839a8.dcm	CT	FALSE
/dicom/53f75f47-f4cd-40b5-a1a4-3ce0acca0419.dcm	CT	FALSE
/dicom/a548fc8c-8e17-48d3-ab3c-a1049338d07b.dcm	CT	FALSE
/dicom/42d752f9-654c-4f7b-8d20-a7b45851f095.dcm	MRI	FALSE
/dicom/d5b44872-f18b-4833-802b-521068901a71.dcm	MRI	FALSE
/dicom/2b80afab-69e0-4576-90cb-6cbfca4eaf52.dcm	MRI	FALSE
/dicom/aa1f798b-9f09-46bf-98f3-a9b133869541.dcm	CT	FALSE
/dicom/086bfe53-5f79-41bc-8e3c-5de222d98af8.dcm	MRI	FALSE
/dicom/7b592c2a-9f5f-48d1-8ea4-ec2bca4943a6.dcm	MRI	FALSE
/dicom/cecb23da-3ebe-463c-8eb5-3c6b0f576a61.dcm	MRI	FALSE
/dicom/8f631abd-47dd-442d-81e8-53c3d8362331.dcm	Ultrasound	FALSE
/dicom/abac2429-7764-4f9d-b027-8d93987e2d46.dcm	Ultrasound	FALSE
/dicom/4dfb9df5-6a06-4299-b174-652409c76895.dcm	CT	FALSE
/dicom/d1f3e8e6-215b-4457-8487-4d64442d98b9.dcm	Ultrasound	FALSE
/dicom/4b44d5d4-cf6f-486e-946a-767fd87c9150.dcm	Ultrasound	FALSE
/dicom/a26ba3f5-add0-4c19-8155-3438deb94071.dcm	Ultrasound	FALSE
/dicom/578c198b-74ae-4d39-9e1e-bdba7e0fb106.dcm	Ultrasound	FALSE
/dicom/0c0a4e50-dbdf-492b-864e-8f7728a9f6ea.dcm	Ultrasound	FALSE
/dicom/6c31479d-085d-4ee7-8566-87ee878c7308.dcm	MRI	FALSE
/dicom/8811e41e-70fb-418b-b2ca-3a440b305a89.dcm	MRI	FALSE
/dicom/a89bb970-f508-4a17-9398-e7d7d3d8ba18.dcm	Ultrasound	FALSE
/dicom/149c9f14-138f-4a92-b8e7-3eb1efa3f588.dcm	Ultrasound	FALSE
/dicom/09d616ef-c320-4aeb-9b73-4e06771e9a7d.dcm	CT	FALSE
/dicom/c3c265ca-aece-4efc-947a-762f683bd192.dcm	MRI	FALSE
/dicom/2bcd982f-b2e9-40b3-97bf-174ca06608a7.dcm	Ultrasound	FALSE
/dicom/824e670e-e6b8-4452-b0a5-8d1b2cf7cd65.dcm	Ultrasound	FALSE
/dicom/398d9f87-9ae7-4ca1-9eb2-30e8c87fbc6a.dcm	CT	FALSE
/dicom/bb86f16b-2b47-4772-b6dc-3103b6a6111a.dcm	CT	FALSE
/dicom/b62c907e-db15-4662-a02a-becd80e235a3.dcm	CT	FALSE
/dicom/d574e6e5-4e4a-4af6-b5c1-d26da2ed6c3d.dcm	MRI	FALSE
/dicom/7df39178-8900-4779-85c4-ba14e3b86d0f.dcm	Ultrasound	FALSE
/dicom/3f1ad697-0681-4e31-b82d-86b6bc1deefb.dcm	CT	FALSE
/dicom/56534fd7-12fc-494d-a8b4-344bdc282ebe.dcm	Ultrasound	FALSE
/dicom/5354e859-82d2-4654-ae66-c8b0f26815d6.dcm	CT	FALSE
/dicom/b484a93c-2f61-44b9-8a99-74448f382d12.dcm	CT	FALSE
/dicom/5272ccb3-e72b-4870-ab10-76f2e4e749ef.dcm	CT	FALSE
/dicom/691c3a39-d04f-429d-94ee-442726513535.dcm	CT	FALSE
/dicom/39eb25da-ca26-46e0-bb27-9a9c7eff339e.dcm	MRI	FALSE
/dicom/cb9a0f89-954d-41b4-bd9d-295ccfca11ab.dcm	MRI	FALSE
/dicom/27d01d23-d22b-4f4a-bd52-005beac5e926.dcm	CT	FALSE
/dicom/7a5c1048-712c-4140-b05e-31b161990f4e.dcm	MRI	FALSE
/dicom/f1f72cd8-fd51-4ea7-80f7-89240dbb6039.dcm	Ultrasound	FALSE
/dicom/cea0a780-3a07-4480-8725-523b6eae0b01.dcm	CT	FALSE
/dicom/5fb36fe3-d979-45c4-aff0-b18aee775d76.dcm	CT	FALSE
/dicom/4fbea423-2651-4b39-8d8e-915d9857afe7.dcm	CT	FALSE
/dicom/dfac5b95-23f0-40b2-8625-db9ae567f2e0.dcm	Ultrasound	FALSE
/dicom/da10c6a5-afca-4f6d-8a1b-bb818006d094.dcm	MRI	FALSE
/dicom/34a93430-0142-4259-bd72-45a98bd9d861.dcm	Ultrasound	FALSE
/dicom/9845706f-100a-4fdb-953e-5257773a175a.dcm	CT	FALSE
/dicom/37edd177-cac6-4899-92d1-78c6d0c4f5a1.dcm	Ultrasound	FALSE
/dicom/e11f4c28-17f1-4d13-bb33-33381f5e38fa.dcm	MRI	FALSE
/dicom/4901927c-066f-4aa2-9b0e-26651bdb1f27.dcm	MRI	FALSE
/dicom/d6647a34-3ff7-4e2d-a857-4b894ce09a86.dcm	MRI	FALSE
/dicom/b71e979d-5f39-4ab2-938f-551f585480e5.dcm	Ultrasound	FALSE
/dicom/8c87245b-901a-4594-9e5f-ed3528e12ea5.dcm	Ultrasound	FALSE
/dicom/a24c2c49-b459-4a24-8043-defb14e6774f.dcm	MRI	FALSE
/dicom/3cb8f925-b4bd-4ee4-9dc5-a4648bb443fe.dcm	MRI	FALSE
/dicom/31b13a09-18c6-46ed-9216-b7a8c2d0752f.dcm	Ultrasound	FALSE
/dicom/279839ee-2c54-4987-94b7-5d60fd55b4b1.dcm	CT	FALSE
/dicom/aa6a03eb-4675-4ef5-b566-35ab0d303d80.dcm	Ultrasound	FALSE
/dicom/652d7c3a-0d99-4493-9049-67267df7cfcb.dcm	Ultrasound	FALSE
/dicom/1c1ca9bc-988a-4be9-bca6-ea8f4ad4af1f.dcm	Ultrasound	FALSE
/dicom/7e669228-d24c-4a2f-a389-3dc6a1180ec6.dcm	CT	FALSE
/dicom/226ba3a1-9e9d-4461-9d52-1194c8c0234b.dcm	MRI	FALSE
/dicom/9baaaf50-ae13-4235-9900-81f90ae1ca3e.dcm	MRI	FALSE
/dicom/70e3303a-e5ab-4ac9-b77d-ed7413bd70a4.dcm	Ultrasound	FALSE
/dicom/550ded66-f293-4b4c-86ed-e0028152092f.dcm	MRI	FALSE
/dicom/4667a4ad-ce5b-4646-aeb7-f6ca22e0fff0.dcm	MRI	FALSE
/dicom/8d59ab6b-6965-4a49-a32e-791b3eadacb4.dcm	CT	TRUE
/dicom/7a70c77f-4faa-4fc9-8eed-ffb14186d0f9.dcm	MRI	FALSE
/dicom/8dade7c5-977e-46e9-8fe5-94b45e224fcf.dcm	Ultrasound	FALSE
/dicom/4b4ac47d-2260-4ae1-aa13-c9527528b5a9.dcm	CT	FALSE
/dicom/3dd65e85-73aa-4b5b-8966-44925be760fe.dcm	CT	FALSE
/dicom/b971f164-6101-4a4e-978d-65e30dc9de1b.dcm	CT	FALSE
/dicom/fbc8156d-bc53-4dee-b692-d1806e88985d.dcm	CT	FALSE
/dicom/a9983721-7f49-4a9c-a7e1-c209d13d6b4e.dcm	MRI	FALSE
/dicom/3afc1349-c563-4c08-976c-26c85c140fdd.dcm	CT	FALSE
/dicom/c133cd6a-89b5-4219-82cc-a8096f027579.dcm	CT	FALSE
/dicom/a5e91924-4e49-43e0-bfab-6b0bdf1e18d6.dcm	MRI	FALSE
/dicom/05f5ed2a-30b2-4abe-9584-e759bfbc9170.dcm	MRI	FALSE
/dicom/d8a59eab-4bbb-46f7-8dee-e715569b086c.dcm	Ultrasound	FALSE
/dicom/b3350cb9-42b4-4d4b-99fd-f97b5f39fdeb.dcm	MRI	FALSE
/dicom/ef5b5483-5e3a-44d3-aef4-f94b1c611ac0.dcm	CT	FALSE
/dicom/95c8b755-1834-4970-b813-5f0172a5e632.dcm	MRI	FALSE
/dicom/b3f166cd-6bba-4e4f-9d59-fbdca309b73c.dcm	MRI	FALSE
/dicom/ea450193-6089-44aa-b9da-9c0f5276cc06.dcm	MRI	FALSE
/dicom/fecdade1-9ae0-41c0-8ac6-182fa3bb1665.dcm	Ultrasound	FALSE
/dicom/80a5e2c2-6a94-4cbf-8694-3f2b99d0692d.dcm	MRI	TRUE
/dicom/06e40f29-b30b-4433-bf08-1e2b797ec81d.dcm	CT	FALSE
/dicom/0058e656-fdc8-479c-9577-cb22038ba443.dcm	Ultrasound	FALSE
/dicom/3eed2e57-cbc2-4c79-aedc-6ea6e72f96e2.dcm	Ultrasound	FALSE
/dicom/06b3b96d-f012-447c-b7c3-bdf8b2d28026.dcm	Ultrasound	FALSE
/dicom/e9ff961a-0823-4dc0-9cef-e15e84e23704.dcm	Ultrasound	FALSE
/dicom/e8aac750-987e-41ba-842b-7b6fa35dd446.dcm	CT	FALSE
/dicom/5b6ac14d-75ef-43e6-b4bf-67584a8083a8.dcm	CT	FALSE
/dicom/9b374d49-7065-416d-8d71-efb4cf97fece.dcm	MRI	FALSE
/dicom/4b2715c0-84d2-43f8-a04a-bab1dfba0ee5.dcm	MRI	FALSE
/dicom/55a9cec2-25a3-41df-a124-a16d75567ebd.dcm	MRI	FALSE
/dicom/c77646f7-1468-4c17-b74e-1a86d4d94c05.dcm	MRI	FALSE
/dicom/f9591911-c018-42c0-b55f-621da3ca1aa9.dcm	CT	FALSE
/dicom/18cc6dbd-a775-496f-be9a-c1633dfe8d6d.dcm	CT	FALSE
/dicom/863af770-6092-45e5-9df8-c1e115ca4178.dcm	MRI	FALSE
/dicom/87a2ac39-ab78-4e06-8264-8d05e4d71ce1.dcm	MRI	TRUE
