# Supplementary material for: Remote medical system driven by medical big models: Dynamic defense model for network security threats
Source: PLoS One. 2026 Jun 12;21(6):e0348572. doi: 10.1371/journal.pone.0348572 (PMC13262880; doi:10.1371/journal.pone.0348572)
Supplement: S1 File — (ZIP) [file pone.0348572.s001.zip › Raw Date/d4_drug_traceability.xlsx]

## Sheet: d5_drug_traceability
transaction_id	product_id	batch_id	location	actor	terminal_id
TRX_0001	DRUG_086	BATCH_00496	Warehouse_Z	Doctor	TERM_151
TRX_0002	DRUG_101	BATCH_00231	Warehouse_Z	Pharmacist	TERM_113
TRX_0003	DRUG_051	BATCH_00250	Hospital_A	Pharmacist	TERM_267
TRX_0004	DRUG_116	BATCH_00646	Warehouse_Z	Doctor	TERM_266
TRX_0005	DRUG_145	BATCH_00423	Warehouse_Z	Supplier	TERM_065
TRX_0006	DRUG_096	BATCH_00118	Hospital_A	Doctor	TERM_014
TRX_0007	DRUG_200	BATCH_00148	Hospital_A	Pharmacist	TERM_255
TRX_0008	DRUG_127	BATCH_00804	Warehouse_Z	Supplier	TERM_230
TRX_0009	DRUG_195	BATCH_00400	Warehouse_Z	Pharmacist	TERM_028
TRX_0010	DRUG_093	BATCH_00606	Pharmacy_X	Pharmacist	TERM_218
TRX_0011	DRUG_067	BATCH_00998	Hospital_A	Pharmacist	TERM_313
TRX_0012	DRUG_187	BATCH_00764	Pharmacy_X	Pharmacist	TERM_122
TRX_0013	DRUG_033	BATCH_00729	Hospital_A	Pharmacist	TERM_022
TRX_0014	DRUG_118	BATCH_00245	Hospital_A	Supplier	TERM_257
TRX_0015	DRUG_059	BATCH_00930	Warehouse_Z	Doctor	TERM_223
TRX_0016	DRUG_002	BATCH_00681	Pharmacy_X	Pharmacist	TERM_316
TRX_0017	DRUG_047	BATCH_00474	Warehouse_Z	Supplier	TERM_023
TRX_0018	DRUG_053	BATCH_00846	Hospital_A	Supplier	TERM_312
TRX_0019	DRUG_112	BATCH_00693	Pharmacy_X	Pharmacist	TERM_302
TRX_0020	DRUG_060	BATCH_00219	Warehouse_Z	Supplier	TERM_062
TRX_0021	DRUG_047	BATCH_00573	Pharmacy_X	Supplier	TERM_145
TRX_0022	DRUG_182	BATCH_00325	Hospital_A	Doctor	TERM_344
TRX_0023	DRUG_063	BATCH_00068	Hospital_A	Supplier	TERM_131
TRX_0024	DRUG_094	BATCH_00922	Pharmacy_X	Pharmacist	TERM_338
TRX_0025	DRUG_197	BATCH_00587	Hospital_A	Pharmacist	TERM_214
TRX_0026	DRUG_140	BATCH_00754	Pharmacy_X	Pharmacist	TERM_287
TRX_0027	DRUG_025	BATCH_00391	Hospital_A	Pharmacist	TERM_195
TRX_0028	DRUG_129	BATCH_00267	Warehouse_Z	Doctor	TERM_228
TRX_0029	DRUG_140	BATCH_00380	Hospital_A	Doctor	TERM_051
TRX_0030	DRUG_021	BATCH_00140	Warehouse_Z	Doctor	TERM_320
TRX_0031	DRUG_083	BATCH_00473	Hospital_A	Doctor	TERM_238
TRX_0032	DRUG_146	BATCH_00672	Hospital_A	Doctor	TERM_294
TRX_0033	DRUG_079	BATCH_00804	Pharmacy_X	Doctor	TERM_320
TRX_0034	DRUG_066	BATCH_00375	Hospital_A	Doctor	TERM_297
TRX_0035	DRUG_078	BATCH_00989	Warehouse_Z	Pharmacist	TERM_184
TRX_0036	DRUG_061	BATCH_00005	Warehouse_Z	Pharmacist	TERM_107
TRX_0037	DRUG_085	BATCH_00248	Pharmacy_X	Supplier	TERM_284
TRX_0038	DRUG_171	BATCH_00155	Hospital_A	Doctor	TERM_013
TRX_0039	DRUG_135	BATCH_00584	Hospital_A	Supplier	TERM_141
TRX_0040	DRUG_117	BATCH_00602	Pharmacy_X	Pharmacist	TERM_340
TRX_0041	DRUG_084	BATCH_00890	Hospital_A	Supplier	TERM_328
TRX_0042	DRUG_177	BATCH_00126	Warehouse_Z	Supplier	TERM_063
TRX_0043	DRUG_078	BATCH_00976	Pharmacy_X	Pharmacist	TERM_326
TRX_0044	DRUG_093	BATCH_00636	Pharmacy_X	Supplier	TERM_064
TRX_0045	DRUG_141	BATCH_00654	Pharmacy_X	Supplier	TERM_250
TRX_0046	DRUG_011	BATCH_00935	Hospital_A	Doctor	TERM_312
TRX_0047	DRUG_189	BATCH_00194	Hospital_A	Supplier	TERM_040
TRX_0048	DRUG_007	BATCH_00554	Pharmacy_X	Pharmacist	TERM_172
TRX_0049	DRUG_178	BATCH_00555	Hospital_A	Pharmacist	TERM_272
TRX_0050	DRUG_111	BATCH_00777	Warehouse_Z	Supplier	TERM_241
TRX_0051	DRUG_017	BATCH_00008	Warehouse_Z	Doctor	TERM_050
TRX_0052	DRUG_135	BATCH_00169	Pharmacy_X	Supplier	TERM_245
TRX_0053	DRUG_028	BATCH_00929	Hospital_A	Supplier	TERM_332
TRX_0054	DRUG_074	BATCH_00173	Pharmacy_X	Pharmacist	TERM_329
TRX_0055	DRUG_108	BATCH_00065	Warehouse_Z	Doctor	TERM_332
TRX_0056	DRUG_115	BATCH_00143	Pharmacy_X	Pharmacist	TERM_276
TRX_0057	DRUG_005	BATCH_00907	Hospital_A	Pharmacist	TERM_289
TRX_0058	DRUG_059	BATCH_00327	Hospital_A	Doctor	TERM_073
TRX_0059	DRUG_111	BATCH_00342	Warehouse_Z	Supplier	TERM_193
TRX_0060	DRUG_091	BATCH_00996	Warehouse_Z	Supplier	TERM_167
TRX_0061	DRUG_197	BATCH_00994	Warehouse_Z	Doctor	TERM_096
TRX_0062	DRUG_077	BATCH_00917	Pharmacy_X	Pharmacist	TERM_312
TRX_0063	DRUG_141	BATCH_00887	Warehouse_Z	Pharmacist	TERM_171
TRX_0064	DRUG_166	BATCH_00139	Warehouse_Z	Supplier	TERM_283
TRX_0065	DRUG_158	BATCH_00904	Warehouse_Z	Pharmacist	TERM_012
TRX_0066	DRUG_125	BATCH_00480	Pharmacy_X	Supplier	TERM_062
TRX_0067	DRUG_179	BATCH_00714	Hospital_A	Supplier	TERM_281
TRX_0068	DRUG_146	BATCH_00817	Warehouse_Z	Doctor	TERM_009
TRX_0069	DRUG_099	BATCH_00041	Hospital_A	Pharmacist	TERM_261
TRX_0070	DRUG_149	BATCH_00115	Hospital_A	Doctor	TERM_172
TRX_0071	DRUG_138	BATCH_00159	Hospital_A	Pharmacist	TERM_328
TRX_0072	DRUG_007	BATCH_00560	Hospital_A	Pharmacist	TERM_007
TRX_0073	DRUG_120	BATCH_00997	Pharmacy_X	Doctor	TERM_113
TRX_0074	DRUG_139	BATCH_00734	Hospital_A	Doctor	TERM_187
TRX_0075	DRUG_115	BATCH_00027	Pharmacy_X	Pharmacist	TERM_178
TRX_0076	DRUG_087	BATCH_00817	Pharmacy_X	Pharmacist	TERM_089
TRX_0077	DRUG_087	BATCH_00750	Pharmacy_X	Supplier	TERM_032
TRX_0078	DRUG_177	BATCH_00681	Warehouse_Z	Supplier	TERM_190
TRX_0079	DRUG_167	BATCH_00815	Hospital_A	Supplier	TERM_141
TRX_0080	DRUG_128	BATCH_00271	Warehouse_Z	Pharmacist	TERM_274
TRX_0081	DRUG_179	BATCH_00074	Warehouse_Z	Pharmacist	TERM_226
TRX_0082	DRUG_139	BATCH_00199	Warehouse_Z	Pharmacist	TERM_218
TRX_0083	DRUG_050	BATCH_00423	Hospital_A	Supplier	TERM_239
TRX_0084	DRUG_008	BATCH_00610	Warehouse_Z	Supplier	TERM_331
TRX_0085	DRUG_006	BATCH_00745	Pharmacy_X	Pharmacist	TERM_112
TRX_0086	DRUG_018	BATCH_00022	Pharmacy_X	Supplier	TERM_332
TRX_0087	DRUG_033	BATCH_00019	Warehouse_Z	Supplier	TERM_046
TRX_0088	DRUG_191	BATCH_00471	Warehouse_Z	Supplier	TERM_256
TRX_0089	DRUG_147	BATCH_00352	Hospital_A	Supplier	TERM_144
TRX_0090	DRUG_012	BATCH_00604	Pharmacy_X	Supplier	TERM_138
TRX_0091	DRUG_175	BATCH_00080	Warehouse_Z	Supplier	TERM_183
TRX_0092	DRUG_060	BATCH_00684	Hospital_A	Supplier	TERM_058
TRX_0093	DRUG_024	BATCH_00148	Hospital_A	Pharmacist	TERM_307
TRX_0094	DRUG_038	BATCH_00275	Hospital_A	Supplier	TERM_009
TRX_0095	DRUG_194	BATCH_00927	Hospital_A	Supplier	TERM_272
TRX_0096	DRUG_063	BATCH_00500	Hospital_A	Pharmacist	TERM_261
TRX_0097	DRUG_178	BATCH_00530	Pharmacy_X	Pharmacist	TERM_244
TRX_0098	DRUG_132	BATCH_00745	Pharmacy_X	Doctor	TERM_345
TRX_0099	DRUG_022	BATCH_00685	Pharmacy_X	Doctor	TERM_328
TRX_0100	DRUG_098	BATCH_00476	Pharmacy_X	Doctor	TERM_301
TRX_0101	DRUG_133	BATCH_00651	Pharmacy_X	Pharmacist	TERM_110
TRX_0102	DRUG_132	BATCH_00735	Hospital_A	Pharmacist	TERM_309
TRX_0103	DRUG_142	BATCH_00095	Pharmacy_X	Supplier	TERM_270
TRX_0104	DRUG_193	BATCH_00067	Hospital_A	Supplier	TERM_025
TRX_0105	DRUG_148	BATCH_00967	Hospital_A	Supplier	TERM_005
TRX_0106	DRUG_147	BATCH_00913	Warehouse_Z	Supplier	TERM_313
TRX_0107	DRUG_188	BATCH_00657	Pharmacy_X	Pharmacist	TERM_192
TRX_0108	DRUG_114	BATCH_00257	Hospital_A	Supplier	TERM_251
TRX_0109	DRUG_124	BATCH_00314	Hospital_A	Supplier	TERM_218
TRX_0110	DRUG_112	BATCH_00133	Warehouse_Z	Doctor	TERM_109
TRX_0111	DRUG_081	BATCH_00927	Warehouse_Z	Supplier	TERM_102
TRX_0112	DRUG_082	BATCH_00020	Warehouse_Z	Pharmacist	TERM_019
TRX_0113	DRUG_030	BATCH_00105	Hospital_A	Supplier	TERM_035
TRX_0114	DRUG_028	BATCH_00577	Warehouse_Z	Supplier	TERM_338
TRX_0115	DRUG_081	BATCH_00999	Pharmacy_X	Pharmacist	TERM_058
TRX_0116	DRUG_166	BATCH_00881	Pharmacy_X	Doctor	TERM_164
TRX_0117	DRUG_143	BATCH_00230	Pharmacy_X	Pharmacist	TERM_092
TRX_0118	DRUG_142	BATCH_00177	Pharmacy_X	Supplier	TERM_034
TRX_0119	DRUG_085	BATCH_00391	Hospital_A	Doctor	TERM_098
TRX_0120	DRUG_166	BATCH_00039	Hospital_A	Supplier	TERM_098
TRX_0121	DRUG_200	BATCH_00495	Warehouse_Z	Pharmacist	TERM_065
TRX_0122	DRUG_093	BATCH_00543	Hospital_A	Pharmacist	TERM_310
TRX_0123	DRUG_152	BATCH_00345	Pharmacy_X	Doctor	TERM_307
TRX_0124	DRUG_193	BATCH_00846	Hospital_A	Doctor	TERM_046
TRX_0125	DRUG_082	BATCH_00471	Hospital_A	Doctor	TERM_272
TRX_0126	DRUG_188	BATCH_00971	Pharmacy_X	Pharmacist	TERM_338
TRX_0127	DRUG_155	BATCH_00921	Hospital_A	Doctor	TERM_186
TRX_0128	DRUG_113	BATCH_00579	Hospital_A	Pharmacist	TERM_239
TRX_0129	DRUG_127	BATCH_00317	Pharmacy_X	Supplier	TERM_197
TRX_0130	DRUG_043	BATCH_00006	Warehouse_Z	Doctor	TERM_240
TRX_0131	DRUG_001	BATCH_00905	Hospital_A	Supplier	TERM_009
TRX_0132	DRUG_113	BATCH_00442	Warehouse_Z	Supplier	TERM_191
TRX_0133	DRUG_103	BATCH_00949	Pharmacy_X	Pharmacist	TERM_127
TRX_0134	DRUG_047	BATCH_00069	Pharmacy_X	Supplier	TERM_240
TRX_0135	DRUG_080	BATCH_00983	Hospital_A	Supplier	TERM_036
TRX_0136	DRUG_020	BATCH_00880	Pharmacy_X	Pharmacist	TERM_012
TRX_0137	DRUG_082	BATCH_00936	Warehouse_Z	Pharmacist	TERM_238
TRX_0138	DRUG_014	BATCH_00638	Pharmacy_X	Supplier	TERM_251
TRX_0139	DRUG_116	BATCH_00287	Pharmacy_X	Supplier	TERM_121
TRX_0140	DRUG_040	BATCH_00733	Hospital_A	Supplier	TERM_311
TRX_0141	DRUG_012	BATCH_00647	Hospital_A	Supplier	TERM_104
TRX_0142	DRUG_061	BATCH_00980	Warehouse_Z	Pharmacist	TERM_190
TRX_0143	DRUG_134	BATCH_00055	Pharmacy_X	Pharmacist	TERM_020
TRX_0144	DRUG_182	BATCH_00465	Pharmacy_X	Pharmacist	TERM_211
TRX_0145	DRUG_079	BATCH_00831	Pharmacy_X	Doctor	TERM_264
TRX_0146	DRUG_187	BATCH_00729	Hospital_A	Supplier	TERM_204
TRX_0147	DRUG_123	BATCH_00694	Pharmacy_X	Supplier	TERM_250
TRX_0148	DRUG_086	BATCH_00127	Pharmacy_X	Supplier	TERM_180
TRX_0149	DRUG_105	BATCH_00918	Hospital_A	Supplier	TERM_125
TRX_0150	DRUG_032	BATCH_00006	Warehouse_Z	Supplier	TERM_055
TRX_0151	DRUG_053	BATCH_00843	Warehouse_Z	Pharmacist	TERM_053
TRX_0152	DRUG_045	BATCH_00425	Warehouse_Z	Pharmacist	TERM_009
TRX_0153	DRUG_048	BATCH_00801	Hospital_A	Pharmacist	TERM_061
TRX_0154	DRUG_196	BATCH_00947	Warehouse_Z	Pharmacist	TERM_348
TRX_0155	DRUG_157	BATCH_00854	Warehouse_Z	Supplier	TERM_018
TRX_0156	DRUG_169	BATCH_00081	Pharmacy_X	Pharmacist	TERM_232
TRX_0157	DRUG_077	BATCH_00656	Hospital_A	Doctor	TERM_015
TRX_0158	DRUG_112	BATCH_00590	Hospital_A	Supplier	TERM_039
TRX_0159	DRUG_176	BATCH_00631	Pharmacy_X	Supplier	TERM_214
TRX_0160	DRUG_122	BATCH_00848	Hospital_A	Pharmacist	TERM_049
TRX_0161	DRUG_107	BATCH_00412	Hospital_A	Doctor	TERM_156
TRX_0162	DRUG_072	BATCH_00661	Hospital_A	Supplier	TERM_051
TRX_0163	DRUG_161	BATCH_00814	Warehouse_Z	Doctor	TERM_265
TRX_0164	DRUG_145	BATCH_00989	Pharmacy_X	Pharmacist	TERM_335
TRX_0165	DRUG_165	BATCH_00682	Warehouse_Z	Doctor	TERM_068
TRX_0166	DRUG_194	BATCH_00270	Warehouse_Z	Pharmacist	TERM_251
TRX_0167	DRUG_089	BATCH_00583	Pharmacy_X	Doctor	TERM_101
TRX_0168	DRUG_161	BATCH_00014	Pharmacy_X	Doctor	TERM_065
TRX_0169	DRUG_008	BATCH_00966	Hospital_A	Supplier	TERM_295
TRX_0170	DRUG_161	BATCH_00059	Hospital_A	Doctor	TERM_303
TRX_0171	DRUG_041	BATCH_00489	Warehouse_Z	Supplier	TERM_004
TRX_0172	DRUG_159	BATCH_00197	Warehouse_Z	Doctor	TERM_301
TRX_0173	DRUG_108	BATCH_00650	Warehouse_Z	Supplier	TERM_255
TRX_0174	DRUG_132	BATCH_00339	Warehouse_Z	Doctor	TERM_085
TRX_0175	DRUG_018	BATCH_00589	Warehouse_Z	Pharmacist	TERM_275
TRX_0176	DRUG_075	BATCH_00369	Warehouse_Z	Pharmacist	TERM_101
TRX_0177	DRUG_082	BATCH_00139	Pharmacy_X	Supplier	TERM_193
TRX_0178	DRUG_009	BATCH_00426	Pharmacy_X	Doctor	TERM_328
TRX_0179	DRUG_054	BATCH_00131	Pharmacy_X	Doctor	TERM_216
TRX_0180	DRUG_148	BATCH_00231	Warehouse_Z	Doctor	TERM_183
TRX_0181	DRUG_194	BATCH_00586	Pharmacy_X	Supplier	TERM_185
TRX_0182	DRUG_020	BATCH_00707	Pharmacy_X	Supplier	TERM_303
TRX_0183	DRUG_090	BATCH_00222	Hospital_A	Doctor	TERM_078
TRX_0184	DRUG_062	BATCH_00408	Pharmacy_X	Doctor	TERM_147
TRX_0185	DRUG_166	BATCH_00427	Warehouse_Z	Doctor	TERM_081
TRX_0186	DRUG_128	BATCH_00333	Pharmacy_X	Doctor	TERM_303
TRX_0187	DRUG_195	BATCH_00693	Warehouse_Z	Supplier	TERM_110
TRX_0188	DRUG_135	BATCH_00717	Pharmacy_X	Doctor	TERM_175
TRX_0189	DRUG_053	BATCH_00636	Pharmacy_X	Supplier	TERM_023
TRX_0190	DRUG_010	BATCH_00527	Hospital_A	Doctor	TERM_121
TRX_0191	DRUG_121	BATCH_00270	Warehouse_Z	Doctor	TERM_021
TRX_0192	DRUG_158	BATCH_00809	Pharmacy_X	Supplier	TERM_142
TRX_0193	DRUG_124	BATCH_00694	Warehouse_Z	Pharmacist	TERM_312
TRX_0194	DRUG_102	BATCH_00261	Hospital_A	Doctor	TERM_119
TRX_0195	DRUG_172	BATCH_00172	Warehouse_Z	Pharmacist	TERM_255
TRX_0196	DRUG_128	BATCH_00288	Pharmacy_X	Pharmacist	TERM_152
TRX_0197	DRUG_041	BATCH_00066	Pharmacy_X	Pharmacist	TERM_018
TRX_0198	DRUG_073	BATCH_00678	Hospital_A	Doctor	TERM_259
TRX_0199	DRUG_016	BATCH_00598	Warehouse_Z	Pharmacist	TERM_075
TRX_0200	DRUG_036	BATCH_00881	Hospital_A	Pharmacist	TERM_035
TRX_0201	DRUG_197	BATCH_00192	Hospital_A	Pharmacist	TERM_199
TRX_0202	DRUG_199	BATCH_00382	Pharmacy_X	Supplier	TERM_138
TRX_0203	DRUG_094	BATCH_00388	Pharmacy_X	Pharmacist	TERM_153
TRX_0204	DRUG_160	BATCH_00932	Hospital_A	Pharmacist	TERM_205
TRX_0205	DRUG_192	BATCH_00068	Hospital_A	Doctor	TERM_181
TRX_0206	DRUG_055	BATCH_00285	Warehouse_Z	Pharmacist	TERM_164
TRX_0207	DRUG_033	BATCH_00534	Pharmacy_X	Pharmacist	TERM_272
TRX_0208	DRUG_139	BATCH_00811	Warehouse_Z	Pharmacist	TERM_029
TRX_0209	DRUG_003	BATCH_00360	Hospital_A	Pharmacist	TERM_071
TRX_0210	DRUG_049	BATCH_00453	Warehouse_Z	Supplier	TERM_218
TRX_0211	DRUG_016	BATCH_00722	Hospital_A	Supplier	TERM_344
TRX_0212	DRUG_037	BATCH_00853	Warehouse_Z	Supplier	TERM_020
TRX_0213	DRUG_195	BATCH_00778	Hospital_A	Supplier	TERM_164
TRX_0214	DRUG_172	BATCH_00154	Warehouse_Z	Pharmacist	TERM_300
TRX_0215	DRUG_083	BATCH_00951	Warehouse_Z	Supplier	TERM_157
TRX_0216	DRUG_023	BATCH_00814	Pharmacy_X	Supplier	TERM_247
TRX_0217	DRUG_104	BATCH_00188	Warehouse_Z	Supplier	TERM_282
TRX_0218	DRUG_112	BATCH_00243	Hospital_A	Doctor	TERM_005
TRX_0219	DRUG_120	BATCH_00511	Warehouse_Z	Doctor	TERM_099
TRX_0220	DRUG_094	BATCH_00770	Hospital_A	Doctor	TERM_027
TRX_0221	DRUG_156	BATCH_00650	Pharmacy_X	Supplier	TERM_308
TRX_0222	DRUG_092	BATCH_00088	Hospital_A	Pharmacist	TERM_332
TRX_0223	DRUG_150	BATCH_00718	Pharmacy_X	Supplier	TERM_210
TRX_0224	DRUG_071	BATCH_00985	Hospital_A	Doctor	TERM_038
TRX_0225	DRUG_160	BATCH_00721	Warehouse_Z	Doctor	TERM_071
TRX_0226	DRUG_093	BATCH_00704	Pharmacy_X	Supplier	TERM_290
TRX_0227	DRUG_085	BATCH_00385	Hospital_A	Supplier	TERM_048
TRX_0228	DRUG_119	BATCH_00932	Warehouse_Z	Doctor	TERM_271
TRX_0229	DRUG_097	BATCH_00691	Warehouse_Z	Doctor	TERM_008
TRX_0230	DRUG_169	BATCH_00359	Pharmacy_X	Supplier	TERM_188
TRX_0231	DRUG_007	BATCH_00568	Warehouse_Z	Pharmacist	TERM_124
TRX_0232	DRUG_164	BATCH_00341	Hospital_A	Doctor	TERM_256
TRX_0233	DRUG_158	BATCH_00301	Pharmacy_X	Doctor	TERM_088
TRX_0234	DRUG_189	BATCH_00230	Pharmacy_X	Supplier	TERM_306
TRX_0235	DRUG_162	BATCH_00480	Pharmacy_X	Pharmacist	TERM_232
TRX_0236	DRUG_173	BATCH_00564	Hospital_A	Pharmacist	TERM_342
TRX_0237	DRUG_155	BATCH_00849	Hospital_A	Doctor	TERM_331
TRX_0238	DRUG_164	BATCH_00120	Hospital_A	Pharmacist	TERM_153
TRX_0239	DRUG_048	BATCH_00021	Warehouse_Z	Pharmacist	TERM_045
TRX_0240	DRUG_040	BATCH_00596	Hospital_A	Pharmacist	TERM_145
TRX_0241	DRUG_029	BATCH_00539	Warehouse_Z	Pharmacist	TERM_010
TRX_0242	DRUG_107	BATCH_00362	Pharmacy_X	Doctor	TERM_135
TRX_0243	DRUG_153	BATCH_00808	Warehouse_Z	Doctor	TERM_128
TRX_0244	DRUG_157	BATCH_00084	Warehouse_Z	Doctor	TERM_174
TRX_0245	DRUG_168	BATCH_00046	Pharmacy_X	Pharmacist	TERM_318
TRX_0246	DRUG_011	BATCH_00761	Pharmacy_X	Doctor	TERM_142
TRX_0247	DRUG_059	BATCH_00494	Pharmacy_X	Doctor	TERM_290
TRX_0248	DRUG_033	BATCH_00677	Warehouse_Z	Pharmacist	TERM_190
TRX_0249	DRUG_127	BATCH_00855	Warehouse_Z	Doctor	TERM_330
TRX_0250	DRUG_101	BATCH_00068	Pharmacy_X	Doctor	TERM_347
TRX_0251	DRUG_051	BATCH_00992	Pharmacy_X	Doctor	TERM_069
TRX_0252	DRUG_078	BATCH_00046	Pharmacy_X	Doctor	TERM_103
TRX_0253	DRUG_067	BATCH_00686	Warehouse_Z	Supplier	TERM_253
TRX_0254	DRUG_056	BATCH_00998	Pharmacy_X	Pharmacist	TERM_299
TRX_0255	DRUG_049	BATCH_00785	Warehouse_Z	Supplier	TERM_089
TRX_0256	DRUG_068	BATCH_00514	Warehouse_Z	Supplier	TERM_251
TRX_0257	DRUG_153	BATCH_00211	Hospital_A	Supplier	TERM_311
TRX_0258	DRUG_105	BATCH_00112	Hospital_A	Doctor	TERM_149
TRX_0259	DRUG_172	BATCH_00077	Pharmacy_X	Supplier	TERM_076
TRX_0260	DRUG_167	BATCH_00400	Hospital_A	Pharmacist	TERM_193
TRX_0261	DRUG_014	BATCH_00521	Hospital_A	Supplier	TERM_272
TRX_0262	DRUG_124	BATCH_00470	Hospital_A	Pharmacist	TERM_280
TRX_0263	DRUG_114	BATCH_00875	Hospital_A	Doctor	TERM_210
TRX_0264	DRUG_007	BATCH_00910	Warehouse_Z	Pharmacist	TERM_287
TRX_0265	DRUG_069	BATCH_00863	Hospital_A	Doctor	TERM_154
TRX_0266	DRUG_052	BATCH_00681	Warehouse_Z	Doctor	TERM_244
TRX_0267	DRUG_012	BATCH_00783	Hospital_A	Supplier	TERM_222
TRX_0268	DRUG_125	BATCH_00949	Hospital_A	Pharmacist	TERM_184
TRX_0269	DRUG_199	BATCH_00628	Pharmacy_X	Supplier	TERM_336
TRX_0270	DRUG_140	BATCH_00609	Warehouse_Z	Supplier	TERM_243
TRX_0271	DRUG_003	BATCH_00544	Pharmacy_X	Supplier	TERM_066
TRX_0272	DRUG_165	BATCH_00067	Pharmacy_X	Pharmacist	TERM_319
TRX_0273	DRUG_120	BATCH_00590	Warehouse_Z	Doctor	TERM_073
TRX_0274	DRUG_169	BATCH_00522	Warehouse_Z	Pharmacist	TERM_068
TRX_0275	DRUG_173	BATCH_00202	Pharmacy_X	Doctor	TERM_146
TRX_0276	DRUG_199	BATCH_00472	Warehouse_Z	Pharmacist	TERM_052
TRX_0277	DRUG_116	BATCH_00417	Hospital_A	Doctor	TERM_099
TRX_0278	DRUG_119	BATCH_00996	Hospital_A	Pharmacist	TERM_047
TRX_0279	DRUG_029	BATCH_00344	Pharmacy_X	Pharmacist	TERM_147
TRX_0280	DRUG_070	BATCH_00952	Pharmacy_X	Supplier	TERM_203
TRX_0281	DRUG_199	BATCH_00540	Warehouse_Z	Pharmacist	TERM_243
TRX_0282	DRUG_184	BATCH_00484	Pharmacy_X	Supplier	TERM_130
TRX_0283	DRUG_182	BATCH_00527	Warehouse_Z	Doctor	TERM_267
TRX_0284	DRUG_018	BATCH_00986	Warehouse_Z	Doctor	TERM_085
TRX_0285	DRUG_089	BATCH_00828	Hospital_A	Pharmacist	TERM_250
TRX_0286	DRUG_120	BATCH_00820	Warehouse_Z	Pharmacist	TERM_301
TRX_0287	DRUG_023	BATCH_00476	Warehouse_Z	Supplier	TERM_227
TRX_0288	DRUG_188	BATCH_00677	Hospital_A	Pharmacist	TERM_321
TRX_0289	DRUG_056	BATCH_00612	Hospital_A	Doctor	TERM_297
TRX_0290	DRUG_001	BATCH_00430	Warehouse_Z	Pharmacist	TERM_332
TRX_0291	DRUG_188	BATCH_00631	Pharmacy_X	Pharmacist	TERM_259
TRX_0292	DRUG_038	BATCH_00897	Warehouse_Z	Doctor	TERM_333
TRX_0293	DRUG_198	BATCH_00651	Pharmacy_X	Supplier	TERM_167
TRX_0294	DRUG_169	BATCH_00956	Pharmacy_X	Supplier	TERM_229
TRX_0295	DRUG_120	BATCH_00181	Warehouse_Z	Doctor	TERM_111
TRX_0296	DRUG_110	BATCH_00175	Warehouse_Z	Pharmacist	TERM_130
TRX_0297	DRUG_033	BATCH_00226	Warehouse_Z	Pharmacist	TERM_232
TRX_0298	DRUG_061	BATCH_00890	Hospital_A	Doctor	TERM_043
TRX_0299	DRUG_181	BATCH_00920	Warehouse_Z	Supplier	TERM_239
TRX_0300	DRUG_181	BATCH_00013	Warehouse_Z	Pharmacist	TERM_072
TRX_0301	DRUG_157	BATCH_00819	Pharmacy_X	Supplier	TERM_140
TRX_0302	DRUG_143	BATCH_00229	Hospital_A	Supplier	TERM_022
TRX_0303	DRUG_053	BATCH_00222	Hospital_A	Pharmacist	TERM_153
TRX_0304	DRUG_156	BATCH_00192	Warehouse_Z	Supplier	TERM_091
TRX_0305	DRUG_140	BATCH_00520	Pharmacy_X	Supplier	TERM_007
TRX_0306	DRUG_200	BATCH_00517	Pharmacy_X	Pharmacist	TERM_035
TRX_0307	DRUG_168	BATCH_00897	Pharmacy_X	Pharmacist	TERM_342
TRX_0308	DRUG_093	BATCH_00094	Pharmacy_X	Supplier	TERM_060
TRX_0309	DRUG_190	BATCH_00022	Pharmacy_X	Pharmacist	TERM_285
TRX_0310	DRUG_115	BATCH_00379	Pharmacy_X	Pharmacist	TERM_099
TRX_0311	DRUG_061	BATCH_00799	Hospital_A	Supplier	TERM_094
TRX_0312	DRUG_136	BATCH_00247	Warehouse_Z	Supplier	TERM_106
TRX_0313	DRUG_198	BATCH_00414	Hospital_A	Doctor	TERM_044
TRX_0314	DRUG_167	BATCH_00303	Pharmacy_X	Doctor	TERM_241
TRX_0315	DRUG_195	BATCH_00556	Hospital_A	Doctor	TERM_278
TRX_0316	DRUG_194	BATCH_00449	Hospital_A	Pharmacist	TERM_036
TRX_0317	DRUG_060	BATCH_00272	Warehouse_Z	Pharmacist	TERM_018
TRX_0318	DRUG_049	BATCH_00017	Pharmacy_X	Doctor	TERM_259
TRX_0319	DRUG_160	BATCH_00012	Warehouse_Z	Doctor	TERM_321
TRX_0320	DRUG_182	BATCH_00390	Pharmacy_X	Pharmacist	TERM_188
TRX_0321	DRUG_118	BATCH_00791	Hospital_A	Doctor	TERM_152
TRX_0322	DRUG_181	BATCH_00317	Hospital_A	Doctor	TERM_272
TRX_0323	DRUG_173	BATCH_00760	Pharmacy_X	Pharmacist	TERM_014
TRX_0324	DRUG_128	BATCH_00146	Hospital_A	Doctor	TERM_072
TRX_0325	DRUG_158	BATCH_00731	Pharmacy_X	Supplier	TERM_133
TRX_0326	DRUG_138	BATCH_00528	Pharmacy_X	Supplier	TERM_029
TRX_0327	DRUG_005	BATCH_00444	Warehouse_Z	Doctor	TERM_237
TRX_0328	DRUG_083	BATCH_00753	Pharmacy_X	Pharmacist	TERM_335
TRX_0329	DRUG_175	BATCH_00411	Hospital_A	Supplier	TERM_065
TRX_0330	DRUG_181	BATCH_00479	Hospital_A	Doctor	TERM_127
TRX_0331	DRUG_184	BATCH_00127	Hospital_A	Supplier	TERM_030
TRX_0332	DRUG_121	BATCH_00446	Warehouse_Z	Supplier	TERM_211
TRX_0333	DRUG_161	BATCH_00766	Pharmacy_X	Doctor	TERM_090
TRX_0334	DRUG_077	BATCH_00029	Pharmacy_X	Supplier	TERM_250
TRX_0335	DRUG_085	BATCH_00339	Hospital_A	Doctor	TERM_168
TRX_0336	DRUG_131	BATCH_00795	Hospital_A	Doctor	TERM_186
TRX_0337	DRUG_002	BATCH_00157	Warehouse_Z	Supplier	TERM_199
TRX_0338	DRUG_124	BATCH_00847	Hospital_A	Doctor	TERM_052
TRX_0339	DRUG_124	BATCH_00659	Hospital_A	Pharmacist	TERM_233
TRX_0340	DRUG_013	BATCH_00383	Pharmacy_X	Pharmacist	TERM_165
TRX_0341	DRUG_195	BATCH_00729	Hospital_A	Pharmacist	TERM_287
TRX_0342	DRUG_171	BATCH_00452	Pharmacy_X	Doctor	TERM_180
TRX_0343	DRUG_014	BATCH_00059	Pharmacy_X	Supplier	TERM_023
TRX_0344	DRUG_191	BATCH_00635	Hospital_A	Pharmacist	TERM_026
TRX_0345	DRUG_016	BATCH_00875	Pharmacy_X	Supplier	TERM_032
TRX_0346	DRUG_171	BATCH_00674	Hospital_A	Supplier	TERM_203
TRX_0347	DRUG_073	BATCH_00504	Warehouse_Z	Supplier	TERM_044
TRX_0348	DRUG_197	BATCH_00462	Pharmacy_X	Pharmacist	TERM_204
TRX_0349	DRUG_058	BATCH_00466	Warehouse_Z	Pharmacist	TERM_147
TRX_0350	DRUG_167	BATCH_00581	Warehouse_Z	Doctor	TERM_114
TRX_0351	DRUG_085	BATCH_00177	Pharmacy_X	Pharmacist	TERM_211
TRX_0352	DRUG_088	BATCH_00258	Warehouse_Z	Pharmacist	TERM_278
TRX_0353	DRUG_045	BATCH_00941	Warehouse_Z	Doctor	TERM_231
TRX_0354	DRUG_158	BATCH_00430	Pharmacy_X	Pharmacist	TERM_219
TRX_0355	DRUG_060	BATCH_00543	Warehouse_Z	Supplier	TERM_144
TRX_0356	DRUG_200	BATCH_00106	Pharmacy_X	Supplier	TERM_192
TRX_0357	DRUG_032	BATCH_00547	Pharmacy_X	Pharmacist	TERM_342
TRX_0358	DRUG_174	BATCH_00679	Warehouse_Z	Doctor	TERM_077
TRX_0359	DRUG_032	BATCH_00768	Pharmacy_X	Doctor	TERM_031
TRX_0360	DRUG_039	BATCH_00266	Warehouse_Z	Supplier	TERM_286
TRX_0361	DRUG_057	BATCH_00056	Warehouse_Z	Doctor	TERM_148
TRX_0362	DRUG_065	BATCH_00720	Pharmacy_X	Supplier	TERM_233
TRX_0363	DRUG_155	BATCH_00342	Warehouse_Z	Supplier	TERM_311
TRX_0364	DRUG_007	BATCH_00657	Warehouse_Z	Doctor	TERM_120
TRX_0365	DRUG_020	BATCH_00451	Warehouse_Z	Supplier	TERM_312
TRX_0366	DRUG_108	BATCH_00248	Pharmacy_X	Supplier	TERM_276
TRX_0367	DRUG_003	BATCH_00936	Hospital_A	Supplier	TERM_051
TRX_0368	DRUG_172	BATCH_00900	Pharmacy_X	Pharmacist	TERM_240
TRX_0369	DRUG_115	BATCH_00814	Pharmacy_X	Doctor	TERM_011
TRX_0370	DRUG_065	BATCH_00494	Pharmacy_X	Supplier	TERM_031
TRX_0371	DRUG_139	BATCH_00351	Hospital_A	Supplier	TERM_064
TRX_0372	DRUG_192	BATCH_00069	Hospital_A	Supplier	TERM_343
TRX_0373	DRUG_124	BATCH_00304	Hospital_A	Supplier	TERM_327
TRX_0374	DRUG_092	BATCH_00627	Pharmacy_X	Pharmacist	TERM_192
TRX_0375	DRUG_164	BATCH_00980	Hospital_A	Doctor	TERM_250
TRX_0376	DRUG_161	BATCH_00749	Hospital_A	Supplier	TERM_163
TRX_0377	DRUG_044	BATCH_00944	Pharmacy_X	Supplier	TERM_207
TRX_0378	DRUG_109	BATCH_00769	Pharmacy_X	Doctor	TERM_150
TRX_0379	DRUG_047	BATCH_00835	Hospital_A	Supplier	TERM_296
TRX_0380	DRUG_144	BATCH_00030	Warehouse_Z	Doctor	TERM_178
TRX_0381	DRUG_193	BATCH_00413	Warehouse_Z	Doctor	TERM_324
TRX_0382	DRUG_093	BATCH_00231	Pharmacy_X	Pharmacist	TERM_218
TRX_0383	DRUG_108	BATCH_00663	Hospital_A	Pharmacist	TERM_186
TRX_0384	DRUG_066	BATCH_00475	Warehouse_Z	Doctor	TERM_324
TRX_0385	DRUG_165	BATCH_00129	Pharmacy_X	Doctor	TERM_281
TRX_0386	DRUG_029	BATCH_00268	Hospital_A	Supplier	TERM_152
TRX_0387	DRUG_069	BATCH_00265	Warehouse_Z	Pharmacist	TERM_307
TRX_0388	DRUG_099	BATCH_00679	Pharmacy_X	Doctor	TERM_220
TRX_0389	DRUG_171	BATCH_00318	Warehouse_Z	Doctor	TERM_141
TRX_0390	DRUG_138	BATCH_00736	Hospital_A	Doctor	TERM_239
TRX_0391	DRUG_184	BATCH_00927	Pharmacy_X	Doctor	TERM_160
TRX_0392	DRUG_020	BATCH_00562	Warehouse_Z	Pharmacist	TERM_251
TRX_0393	DRUG_015	BATCH_00066	Pharmacy_X	Doctor	TERM_245
TRX_0394	DRUG_145	BATCH_00061	Pharmacy_X	Supplier	TERM_004
TRX_0395	DRUG_002	BATCH_00242	Hospital_A	Supplier	TERM_184
TRX_0396	DRUG_064	BATCH_00748	Hospital_A	Supplier	TERM_158
TRX_0397	DRUG_105	BATCH_00040	Hospital_A	Pharmacist	TERM_090
TRX_0398	DRUG_071	BATCH_00960	Pharmacy_X	Pharmacist	TERM_300
TRX_0399	DRUG_127	BATCH_00954	Hospital_A	Supplier	TERM_251
TRX_0400	DRUG_106	BATCH_00985	Warehouse_Z	Doctor	TERM_255
TRX_0401	DRUG_064	BATCH_00205	Hospital_A	Supplier	TERM_251
TRX_0402	DRUG_111	BATCH_00721	Hospital_A	Supplier	TERM_259
TRX_0403	DRUG_099	BATCH_00694	Warehouse_Z	Supplier	TERM_122
TRX_0404	DRUG_036	BATCH_00909	Hospital_A	Pharmacist	TERM_173
TRX_0405	DRUG_071	BATCH_00049	Warehouse_Z	Doctor	TERM_087
TRX_0406	DRUG_071	BATCH_00784	Warehouse_Z	Supplier	TERM_094
TRX_0407	DRUG_125	BATCH_00362	Hospital_A	Supplier	TERM_172
TRX_0408	DRUG_069	BATCH_00212	Hospital_A	Pharmacist	TERM_163
TRX_0409	DRUG_045	BATCH_00478	Hospital_A	Pharmacist	TERM_163
TRX_0410	DRUG_088	BATCH_00716	Pharmacy_X	Doctor	TERM_236
TRX_0411	DRUG_012	BATCH_00897	Pharmacy_X	Pharmacist	TERM_265
TRX_0412	DRUG_015	BATCH_00486	Pharmacy_X	Supplier	TERM_126
TRX_0413	DRUG_125	BATCH_00722	Hospital_A	Supplier	TERM_305
TRX_0414	DRUG_180	BATCH_00938	Pharmacy_X	Pharmacist	TERM_150
TRX_0415	DRUG_138	BATCH_00459	Hospital_A	Pharmacist	TERM_186
TRX_0416	DRUG_064	BATCH_00305	Hospital_A	Pharmacist	TERM_301
TRX_0417	DRUG_151	BATCH_00782	Pharmacy_X	Supplier	TERM_182
TRX_0418	DRUG_065	BATCH_00137	Hospital_A	Doctor	TERM_227
TRX_0419	DRUG_122	BATCH_00263	Pharmacy_X	Doctor	TERM_334
TRX_0420	DRUG_102	BATCH_00388	Pharmacy_X	Doctor	TERM_136
TRX_0421	DRUG_022	BATCH_00912	Hospital_A	Doctor	TERM_069
TRX_0422	DRUG_056	BATCH_00553	Hospital_A	Supplier	TERM_262
TRX_0423	DRUG_153	BATCH_00679	Hospital_A	Supplier	TERM_121
TRX_0424	DRUG_083	BATCH_00829	Hospital_A	Doctor	TERM_033
TRX_0425	DRUG_197	BATCH_00640	Hospital_A	Supplier	TERM_051
TRX_0426	DRUG_055	BATCH_00865	Pharmacy_X	Supplier	TERM_248
TRX_0427	DRUG_044	BATCH_00516	Pharmacy_X	Pharmacist	TERM_125
TRX_0428	DRUG_174	BATCH_00912	Hospital_A	Doctor	TERM_087
TRX_0429	DRUG_097	BATCH_00032	Pharmacy_X	Pharmacist	TERM_040
TRX_0430	DRUG_185	BATCH_00385	Warehouse_Z	Doctor	TERM_087
TRX_0431	DRUG_105	BATCH_00014	Warehouse_Z	Supplier	TERM_312
TRX_0432	DRUG_058	BATCH_00621	Hospital_A	Supplier	TERM_327
TRX_0433	DRUG_070	BATCH_00465	Hospital_A	Doctor	TERM_318
TRX_0434	DRUG_134	BATCH_00396	Pharmacy_X	Pharmacist	TERM_230
TRX_0435	DRUG_099	BATCH_00922	Warehouse_Z	Supplier	TERM_251
TRX_0436	DRUG_111	BATCH_00923	Pharmacy_X	Pharmacist	TERM_277
TRX_0437	DRUG_151	BATCH_00061	Warehouse_Z	Supplier	TERM_350
TRX_0438	DRUG_158	BATCH_00151	Warehouse_Z	Doctor	TERM_285
TRX_0439	DRUG_120	BATCH_00936	Hospital_A	Doctor	TERM_060
TRX_0440	DRUG_028	BATCH_00762	Warehouse_Z	Pharmacist	TERM_261
TRX_0441	DRUG_063	BATCH_00497	Hospital_A	Doctor	TERM_188
TRX_0442	DRUG_102	BATCH_00794	Pharmacy_X	Supplier	TERM_166
TRX_0443	DRUG_127	BATCH_00614	Hospital_A	Pharmacist	TERM_337
TRX_0444	DRUG_109	BATCH_00794	Warehouse_Z	Doctor	TERM_226
TRX_0445	DRUG_040	BATCH_00718	Warehouse_Z	Pharmacist	TERM_014
TRX_0446	DRUG_144	BATCH_00784	Warehouse_Z	Doctor	TERM_196
TRX_0447	DRUG_192	BATCH_00540	Pharmacy_X	Doctor	TERM_158
TRX_0448	DRUG_197	BATCH_00923	Hospital_A	Doctor	TERM_097
TRX_0449	DRUG_117	BATCH_00498	Hospital_A	Supplier	TERM_008
TRX_0450	DRUG_058	BATCH_00647	Warehouse_Z	Supplier	TERM_198
TRX_0451	DRUG_122	BATCH_00122	Warehouse_Z	Supplier	TERM_229
TRX_0452	DRUG_072	BATCH_00891	Hospital_A	Pharmacist	TERM_211
TRX_0453	DRUG_200	BATCH_00233	Hospital_A	Supplier	TERM_143
TRX_0454	DRUG_015	BATCH_00379	Hospital_A	Pharmacist	TERM_113
TRX_0455	DRUG_152	BATCH_00236	Hospital_A	Doctor	TERM_119
TRX_0456	DRUG_002	BATCH_00651	Warehouse_Z	Supplier	TERM_224
TRX_0457	DRUG_051	BATCH_00952	Warehouse_Z	Pharmacist	TERM_215
TRX_0458	DRUG_150	BATCH_00344	Warehouse_Z	Supplier	TERM_185
TRX_0459	DRUG_088	BATCH_00270	Warehouse_Z	Supplier	TERM_047
TRX_0460	DRUG_194	BATCH_00892	Hospital_A	Pharmacist	TERM_026
TRX_0461	DRUG_149	BATCH_00491	Hospital_A	Doctor	TERM_311
TRX_0462	DRUG_089	BATCH_00731	Hospital_A	Pharmacist	TERM_150
TRX_0463	DRUG_109	BATCH_00916	Hospital_A	Supplier	TERM_067
TRX_0464	DRUG_040	BATCH_00396	Pharmacy_X	Doctor	TERM_264
TRX_0465	DRUG_185	BATCH_00739	Hospital_A	Doctor	TERM_087
TRX_0466	DRUG_076	BATCH_00666	Warehouse_Z	Pharmacist	TERM_197
TRX_0467	DRUG_109	BATCH_00759	Pharmacy_X	Doctor	TERM_294
TRX_0468	DRUG_058	BATCH_00381	Hospital_A	Pharmacist	TERM_023
TRX_0469	DRUG_130	BATCH_00020	Pharmacy_X	Supplier	TERM_164
TRX_0470	DRUG_127	BATCH_00878	Warehouse_Z	Doctor	TERM_187
TRX_0471	DRUG_109	BATCH_00903	Hospital_A	Doctor	TERM_053
TRX_0472	DRUG_069	BATCH_00316	Pharmacy_X	Supplier	TERM_179
TRX_0473	DRUG_151	BATCH_00924	Warehouse_Z	Pharmacist	TERM_104
TRX_0474	DRUG_112	BATCH_00108	Hospital_A	Pharmacist	TERM_105
TRX_0475	DRUG_192	BATCH_00751	Pharmacy_X	Pharmacist	TERM_120
TRX_0476	DRUG_150	BATCH_00330	Pharmacy_X	Supplier	TERM_252
TRX_0477	DRUG_152	BATCH_00719	Pharmacy_X	Supplier	TERM_301
TRX_0478	DRUG_093	BATCH_00365	Pharmacy_X	Doctor	TERM_267
TRX_0479	DRUG_165	BATCH_00607	Hospital_A	Pharmacist	TERM_049
TRX_0480	DRUG_127	BATCH_00523	Warehouse_Z	Doctor	TERM_279
TRX_0481	DRUG_035	BATCH_00433	Hospital_A	Pharmacist	TERM_141
TRX_0482	DRUG_138	BATCH_00863	Pharmacy_X	Pharmacist	TERM_169
TRX_0483	DRUG_089	BATCH_00664	Warehouse_Z	Doctor	TERM_132
TRX_0484	DRUG_083	BATCH_00216	Hospital_A	Supplier	TERM_007
TRX_0485	DRUG_044	BATCH_00206	Pharmacy_X	Doctor	TERM_026
TRX_0486	DRUG_110	BATCH_00480	Warehouse_Z	Pharmacist	TERM_310
TRX_0487	DRUG_184	BATCH_00161	Warehouse_Z	Doctor	TERM_182
TRX_0488	DRUG_089	BATCH_00761	Pharmacy_X	Pharmacist	TERM_226
TRX_0489	DRUG_126	BATCH_00252	Hospital_A	Pharmacist	TERM_339
TRX_0490	DRUG_076	BATCH_00144	Warehouse_Z	Doctor	TERM_202
TRX_0491	DRUG_178	BATCH_00038	Warehouse_Z	Supplier	TERM_214
TRX_0492	DRUG_133	BATCH_00413	Warehouse_Z	Supplier	TERM_136
TRX_0493	DRUG_093	BATCH_00643	Pharmacy_X	Pharmacist	TERM_148
TRX_0494	DRUG_168	BATCH_00641	Warehouse_Z	Supplier	TERM_014
TRX_0495	DRUG_118	BATCH_00454	Pharmacy_X	Doctor	TERM_348
TRX_0496	DRUG_095	BATCH_00754	Hospital_A	Pharmacist	TERM_026
TRX_0497	DRUG_170	BATCH_00377	Warehouse_Z	Supplier	TERM_277
TRX_0498	DRUG_175	BATCH_00697	Warehouse_Z	Doctor	TERM_016
TRX_0499	DRUG_149	BATCH_00897	Hospital_A	Pharmacist	TERM_326
TRX_0500	DRUG_042	BATCH_00841	Hospital_A	Supplier	TERM_168
TRX_0501	DRUG_167	BATCH_00129	Pharmacy_X	Supplier	TERM_284
TRX_0502	DRUG_124	BATCH_00050	Pharmacy_X	Doctor	TERM_004
TRX_0503	DRUG_028	BATCH_00561	Pharmacy_X	Doctor	TERM_153
TRX_0504	DRUG_048	BATCH_00659	Hospital_A	Pharmacist	TERM_318
TRX_0505	DRUG_196	BATCH_00960	Hospital_A	Supplier	TERM_133
TRX_0506	DRUG_060	BATCH_00344	Pharmacy_X	Supplier	TERM_156
TRX_0507	DRUG_192	BATCH_00449	Pharmacy_X	Pharmacist	TERM_069
TRX_0508	DRUG_044	BATCH_00232	Pharmacy_X	Supplier	TERM_280
TRX_0509	DRUG_096	BATCH_00959	Hospital_A	Supplier	TERM_055
TRX_0510	DRUG_141	BATCH_00341	Hospital_A	Pharmacist	TERM_205
TRX_0511	DRUG_066	BATCH_00859	Warehouse_Z	Supplier	TERM_216
TRX_0512	DRUG_152	BATCH_00188	Warehouse_Z	Pharmacist	TERM_083
TRX_0513	DRUG_124	BATCH_00290	Pharmacy_X	Supplier	TERM_334
TRX_0514	DRUG_079	BATCH_00670	Hospital_A	Supplier	TERM_259
TRX_0515	DRUG_165	BATCH_00639	Warehouse_Z	Pharmacist	TERM_187
TRX_0516	DRUG_085	BATCH_00033	Warehouse_Z	Supplier	TERM_038
TRX_0517	DRUG_197	BATCH_00519	Hospital_A	Pharmacist	TERM_239
TRX_0518	DRUG_166	BATCH_00634	Pharmacy_X	Doctor	TERM_192
TRX_0519	DRUG_131	BATCH_00882	Hospital_A	Pharmacist	TERM_017
TRX_0520	DRUG_187	BATCH_00646	Hospital_A	Pharmacist	TERM_227
TRX_0521	DRUG_164	BATCH_00569	Hospital_A	Doctor	TERM_267
TRX_0522	DRUG_122	BATCH_00275	Pharmacy_X	Supplier	TERM_320
TRX_0523	DRUG_084	BATCH_00890	Hospital_A	Supplier	TERM_104
TRX_0524	DRUG_103	BATCH_00564	Hospital_A	Doctor	TERM_157
TRX_0525	DRUG_031	BATCH_00816	Pharmacy_X	Pharmacist	TERM_343
TRX_0526	DRUG_197	BATCH_00540	Warehouse_Z	Pharmacist	TERM_036
TRX_0527	DRUG_110	BATCH_00155	Hospital_A	Doctor	TERM_185
TRX_0528	DRUG_200	BATCH_00235	Warehouse_Z	Doctor	TERM_314
TRX_0529	DRUG_103	BATCH_00114	Hospital_A	Doctor	TERM_035
TRX_0530	DRUG_045	BATCH_00117	Hospital_A	Doctor	TERM_306
TRX_0531	DRUG_061	BATCH_00068	Hospital_A	Doctor	TERM_174
TRX_0532	DRUG_133	BATCH_00093	Pharmacy_X	Pharmacist	TERM_326
TRX_0533	DRUG_012	BATCH_00898	Warehouse_Z	Doctor	TERM_039
TRX_0534	DRUG_026	BATCH_00878	Pharmacy_X	Pharmacist	TERM_012
TRX_0535	DRUG_047	BATCH_00909	Hospital_A	Supplier	TERM_181
TRX_0536	DRUG_195	BATCH_00955	Hospital_A	Pharmacist	TERM_025
TRX_0537	DRUG_187	BATCH_00030	Pharmacy_X	Pharmacist	TERM_275
TRX_0538	DRUG_114	BATCH_00045	Pharmacy_X	Pharmacist	TERM_319
TRX_0539	DRUG_186	BATCH_00924	Pharmacy_X	Doctor	TERM_312
TRX_0540	DRUG_121	BATCH_00139	Warehouse_Z	Doctor	TERM_344
TRX_0541	DRUG_033	BATCH_00805	Pharmacy_X	Pharmacist	TERM_125
TRX_0542	DRUG_063	BATCH_00304	Warehouse_Z	Pharmacist	TERM_092
TRX_0543	DRUG_051	BATCH_00720	Pharmacy_X	Pharmacist	TERM_284
TRX_0544	DRUG_194	BATCH_00779	Warehouse_Z	Doctor	TERM_110
TRX_0545	DRUG_096	BATCH_00540	Hospital_A	Doctor	TERM_178
TRX_0546	DRUG_089	BATCH_00780	Warehouse_Z	Doctor	TERM_267
TRX_0547	DRUG_102	BATCH_00153	Pharmacy_X	Doctor	TERM_346
TRX_0548	DRUG_185	BATCH_00611	Warehouse_Z	Supplier	TERM_206
TRX_0549	DRUG_140	BATCH_00718	Pharmacy_X	Pharmacist	TERM_194
TRX_0550	DRUG_142	BATCH_00278	Pharmacy_X	Doctor	TERM_256
TRX_0551	DRUG_078	BATCH_00083	Pharmacy_X	Supplier	TERM_038
TRX_0552	DRUG_084	BATCH_00130	Pharmacy_X	Supplier	TERM_086
TRX_0553	DRUG_067	BATCH_00159	Warehouse_Z	Supplier	TERM_303
TRX_0554	DRUG_013	BATCH_00523	Pharmacy_X	Pharmacist	TERM_236
TRX_0555	DRUG_034	BATCH_00842	Warehouse_Z	Doctor	TERM_057
TRX_0556	DRUG_030	BATCH_00035	Warehouse_Z	Supplier	TERM_123
TRX_0557	DRUG_010	BATCH_00661	Hospital_A	Supplier	TERM_007
TRX_0558	DRUG_070	BATCH_00203	Warehouse_Z	Doctor	TERM_011
TRX_0559	DRUG_061	BATCH_00426	Warehouse_Z	Pharmacist	TERM_156
TRX_0560	DRUG_074	BATCH_00870	Hospital_A	Supplier	TERM_140
TRX_0561	DRUG_010	BATCH_00238	Pharmacy_X	Doctor	TERM_176
TRX_0562	DRUG_197	BATCH_00943	Warehouse_Z	Supplier	TERM_012
TRX_0563	DRUG_099	BATCH_00596	Warehouse_Z	Supplier	TERM_153
TRX_0564	DRUG_111	BATCH_00884	Pharmacy_X	Supplier	TERM_339
TRX_0565	DRUG_140	BATCH_00446	Warehouse_Z	Pharmacist	TERM_210
TRX_0566	DRUG_196	BATCH_00888	Hospital_A	Pharmacist	TERM_257
TRX_0567	DRUG_078	BATCH_00547	Warehouse_Z	Supplier	TERM_035
TRX_0568	DRUG_012	BATCH_00318	Hospital_A	Supplier	TERM_025
TRX_0569	DRUG_096	BATCH_00022	Hospital_A	Doctor	TERM_280
TRX_0570	DRUG_062	BATCH_00289	Hospital_A	Pharmacist	TERM_009
TRX_0571	DRUG_119	BATCH_00522	Pharmacy_X	Pharmacist	TERM_151
TRX_0572	DRUG_184	BATCH_00073	Hospital_A	Pharmacist	TERM_102
TRX_0573	DRUG_133	BATCH_00638	Warehouse_Z	Doctor	TERM_105
TRX_0574	DRUG_020	BATCH_00253	Hospital_A	Doctor	TERM_140
TRX_0575	DRUG_029	BATCH_00564	Hospital_A	Doctor	TERM_264
TRX_0576	DRUG_093	BATCH_00612	Pharmacy_X	Doctor	TERM_095
TRX_0577	DRUG_125	BATCH_00766	Hospital_A	Supplier	TERM_167
TRX_0578	DRUG_031	BATCH_00101	Pharmacy_X	Supplier	TERM_046
TRX_0579	DRUG_108	BATCH_00934	Warehouse_Z	Supplier	TERM_213
TRX_0580	DRUG_193	BATCH_00906	Pharmacy_X	Supplier	TERM_303
TRX_0581	DRUG_010	BATCH_00081	Hospital_A	Supplier	TERM_313
TRX_0582	DRUG_159	BATCH_00670	Warehouse_Z	Pharmacist	TERM_200
TRX_0583	DRUG_166	BATCH_00302	Warehouse_Z	Doctor	TERM_278
TRX_0584	DRUG_019	BATCH_00166	Hospital_A	Pharmacist	TERM_319
TRX_0585	DRUG_050	BATCH_00737	Warehouse_Z	Doctor	TERM_041
TRX_0586	DRUG_056	BATCH_00179	Pharmacy_X	Supplier	TERM_339
TRX_0587	DRUG_055	BATCH_00608	Hospital_A	Supplier	TERM_054
TRX_0588	DRUG_099	BATCH_00573	Warehouse_Z	Doctor	TERM_040
TRX_0589	DRUG_173	BATCH_00893	Pharmacy_X	Supplier	TERM_109
TRX_0590	DRUG_013	BATCH_00652	Pharmacy_X	Supplier	TERM_304
TRX_0591	DRUG_176	BATCH_00046	Warehouse_Z	Pharmacist	TERM_129
TRX_0592	DRUG_199	BATCH_00676	Warehouse_Z	Pharmacist	TERM_283
TRX_0593	DRUG_097	BATCH_00562	Pharmacy_X	Supplier	TERM_233
TRX_0594	DRUG_098	BATCH_00075	Hospital_A	Doctor	TERM_234
TRX_0595	DRUG_118	BATCH_00162	Warehouse_Z	Doctor	TERM_264
TRX_0596	DRUG_177	BATCH_00378	Warehouse_Z	Doctor	TERM_192
TRX_0597	DRUG_046	BATCH_00012	Warehouse_Z	Pharmacist	TERM_281
TRX_0598	DRUG_073	BATCH_00222	Warehouse_Z	Supplier	TERM_308
TRX_0599	DRUG_092	BATCH_00232	Hospital_A	Supplier	TERM_295
TRX_0600	DRUG_121	BATCH_00964	Pharmacy_X	Pharmacist	TERM_108
TRX_0601	DRUG_060	BATCH_00451	Warehouse_Z	Supplier	TERM_157
TRX_0602	DRUG_013	BATCH_00044	Hospital_A	Pharmacist	TERM_246
TRX_0603	DRUG_032	BATCH_00811	Pharmacy_X	Doctor	TERM_197
TRX_0604	DRUG_149	BATCH_00621	Warehouse_Z	Doctor	TERM_249
TRX_0605	DRUG_081	BATCH_00254	Warehouse_Z	Supplier	TERM_266
TRX_0606	DRUG_153	BATCH_00040	Hospital_A	Doctor	TERM_188
TRX_0607	DRUG_179	BATCH_00409	Pharmacy_X	Pharmacist	TERM_254
TRX_0608	DRUG_157	BATCH_00396	Warehouse_Z	Doctor	TERM_073
TRX_0609	DRUG_010	BATCH_00022	Pharmacy_X	Pharmacist	TERM_048
TRX_0610	DRUG_076	BATCH_00902	Warehouse_Z	Doctor	TERM_241
TRX_0611	DRUG_030	BATCH_00014	Warehouse_Z	Pharmacist	TERM_032
TRX_0612	DRUG_022	BATCH_00475	Pharmacy_X	Doctor	TERM_076
TRX_0613	DRUG_112	BATCH_00247	Warehouse_Z	Pharmacist	TERM_345
TRX_0614	DRUG_181	BATCH_00910	Pharmacy_X	Pharmacist	TERM_324
TRX_0615	DRUG_177	BATCH_00780	Warehouse_Z	Supplier	TERM_248
TRX_0616	DRUG_073	BATCH_00173	Hospital_A	Supplier	TERM_023
TRX_0617	DRUG_081	BATCH_00284	Hospital_A	Pharmacist	TERM_318
TRX_0618	DRUG_006	BATCH_00611	Hospital_A	Pharmacist	TERM_090
TRX_0619	DRUG_192	BATCH_00804	Pharmacy_X	Pharmacist	TERM_023
TRX_0620	DRUG_178	BATCH_00753	Warehouse_Z	Supplier	TERM_017
TRX_0621	DRUG_195	BATCH_00307	Warehouse_Z	Pharmacist	TERM_115
TRX_0622	DRUG_143	BATCH_00195	Warehouse_Z	Doctor	TERM_331
TRX_0623	DRUG_148	BATCH_00551	Pharmacy_X	Pharmacist	TERM_284
TRX_0624	DRUG_165	BATCH_00441	Pharmacy_X	Pharmacist	TERM_247
TRX_0625	DRUG_175	BATCH_00996	Hospital_A	Supplier	TERM_207
TRX_0626	DRUG_044	BATCH_00443	Hospital_A	Supplier	TERM_036
TRX_0627	DRUG_163	BATCH_00166	Pharmacy_X	Supplier	TERM_130
TRX_0628	DRUG_090	BATCH_00642	Warehouse_Z	Doctor	TERM_173
TRX_0629	DRUG_012	BATCH_00699	Pharmacy_X	Pharmacist	TERM_128
TRX_0630	DRUG_032	BATCH_00049	Warehouse_Z	Pharmacist	TERM_246
TRX_0631	DRUG_139	BATCH_00368	Hospital_A	Supplier	TERM_053
TRX_0632	DRUG_133	BATCH_00094	Warehouse_Z	Supplier	TERM_348
TRX_0633	DRUG_099	BATCH_00047	Warehouse_Z	Supplier	TERM_317
TRX_0634	DRUG_118	BATCH_00604	Warehouse_Z	Pharmacist	TERM_154
TRX_0635	DRUG_144	BATCH_00046	Warehouse_Z	Supplier	TERM_133
TRX_0636	DRUG_166	BATCH_00176	Hospital_A	Doctor	TERM_122
TRX_0637	DRUG_074	BATCH_00792	Hospital_A	Supplier	TERM_237
TRX_0638	DRUG_132	BATCH_00400	Warehouse_Z	Pharmacist	TERM_314
TRX_0639	DRUG_019	BATCH_00859	Pharmacy_X	Pharmacist	TERM_014
TRX_0640	DRUG_081	BATCH_00357	Hospital_A	Doctor	TERM_016
TRX_0641	DRUG_053	BATCH_00088	Pharmacy_X	Pharmacist	TERM_290
TRX_0642	DRUG_062	BATCH_00905	Hospital_A	Pharmacist	TERM_102
TRX_0643	DRUG_175	BATCH_00030	Warehouse_Z	Pharmacist	TERM_291
TRX_0644	DRUG_192	BATCH_00953	Warehouse_Z	Pharmacist	TERM_200
TRX_0645	DRUG_103	BATCH_00402	Hospital_A	Pharmacist	TERM_276
TRX_0646	DRUG_098	BATCH_00651	Pharmacy_X	Doctor	TERM_219
TRX_0647	DRUG_089	BATCH_00179	Hospital_A	Doctor	TERM_093
TRX_0648	DRUG_198	BATCH_00671	Hospital_A	Supplier	TERM_229
TRX_0649	DRUG_111	BATCH_00636	Warehouse_Z	Pharmacist	TERM_308
TRX_0650	DRUG_149	BATCH_00918	Hospital_A	Doctor	TERM_350
TRX_0651	DRUG_082	BATCH_00120	Pharmacy_X	Pharmacist	TERM_086
TRX_0652	DRUG_068	BATCH_00613	Warehouse_Z	Pharmacist	TERM_155
TRX_0653	DRUG_198	BATCH_00981	Warehouse_Z	Supplier	TERM_032
TRX_0654	DRUG_058	BATCH_00387	Warehouse_Z	Supplier	TERM_029
TRX_0655	DRUG_176	BATCH_00929	Hospital_A	Supplier	TERM_121
TRX_0656	DRUG_046	BATCH_00192	Warehouse_Z	Pharmacist	TERM_185
TRX_0657	DRUG_053	BATCH_00438	Pharmacy_X	Doctor	TERM_017
TRX_0658	DRUG_088	BATCH_00729	Hospital_A	Pharmacist	TERM_294
TRX_0659	DRUG_126	BATCH_00989	Pharmacy_X	Doctor	TERM_224
TRX_0660	DRUG_130	BATCH_00250	Warehouse_Z	Pharmacist	TERM_181
TRX_0661	DRUG_179	BATCH_00723	Warehouse_Z	Doctor	TERM_269
TRX_0662	DRUG_078	BATCH_00740	Hospital_A	Doctor	TERM_126
TRX_0663	DRUG_184	BATCH_00235	Hospital_A	Doctor	TERM_267
TRX_0664	DRUG_001	BATCH_00544	Pharmacy_X	Doctor	TERM_139
TRX_0665	DRUG_034	BATCH_00452	Pharmacy_X	Supplier	TERM_193
TRX_0666	DRUG_045	BATCH_00290	Pharmacy_X	Pharmacist	TERM_343
TRX_0667	DRUG_042	BATCH_00914	Hospital_A	Doctor	TERM_070
TRX_0668	DRUG_072	BATCH_00718	Pharmacy_X	Doctor	TERM_050
TRX_0669	DRUG_008	BATCH_00445	Pharmacy_X	Doctor	TERM_334
TRX_0670	DRUG_200	BATCH_00928	Pharmacy_X	Doctor	TERM_175
TRX_0671	DRUG_187	BATCH_00136	Hospital_A	Pharmacist	TERM_291
TRX_0672	DRUG_187	BATCH_00195	Pharmacy_X	Supplier	TERM_333
TRX_0673	DRUG_069	BATCH_00501	Hospital_A	Pharmacist	TERM_256
TRX_0674	DRUG_152	BATCH_00303	Warehouse_Z	Supplier	TERM_229
TRX_0675	DRUG_136	BATCH_00586	Pharmacy_X	Pharmacist	TERM_073
TRX_0676	DRUG_200	BATCH_00370	Warehouse_Z	Doctor	TERM_283
TRX_0677	DRUG_176	BATCH_00795	Warehouse_Z	Supplier	TERM_320
TRX_0678	DRUG_050	BATCH_00998	Pharmacy_X	Supplier	TERM_038
TRX_0679	DRUG_049	BATCH_00941	Pharmacy_X	Supplier	TERM_262
TRX_0680	DRUG_163	BATCH_00893	Hospital_A	Pharmacist	TERM_291
TRX_0681	DRUG_070	BATCH_00482	Warehouse_Z	Doctor	TERM_093
TRX_0682	DRUG_197	BATCH_00343	Hospital_A	Pharmacist	TERM_012
TRX_0683	DRUG_156	BATCH_00944	Pharmacy_X	Doctor	TERM_106
TRX_0684	DRUG_079	BATCH_00815	Pharmacy_X	Supplier	TERM_265
TRX_0685	DRUG_128	BATCH_00069	Hospital_A	Doctor	TERM_203
TRX_0686	DRUG_122	BATCH_00106	Hospital_A	Doctor	TERM_350
TRX_0687	DRUG_114	BATCH_00900	Warehouse_Z	Doctor	TERM_133
TRX_0688	DRUG_074	BATCH_00788	Warehouse_Z	Pharmacist	TERM_313
TRX_0689	DRUG_173	BATCH_00202	Warehouse_Z	Pharmacist	TERM_154
TRX_0690	DRUG_097	BATCH_00291	Warehouse_Z	Supplier	TERM_069
TRX_0691	DRUG_108	BATCH_00573	Pharmacy_X	Pharmacist	TERM_164
TRX_0692	DRUG_165	BATCH_00576	Warehouse_Z	Supplier	TERM_210
TRX_0693	DRUG_124	BATCH_00965	Warehouse_Z	Doctor	TERM_316
TRX_0694	DRUG_078	BATCH_00812	Pharmacy_X	Supplier	TERM_209
TRX_0695	DRUG_182	BATCH_00140	Pharmacy_X	Supplier	TERM_002
TRX_0696	DRUG_162	BATCH_00570	Warehouse_Z	Doctor	TERM_192
TRX_0697	DRUG_130	BATCH_00513	Warehouse_Z	Pharmacist	TERM_312
TRX_0698	DRUG_159	BATCH_00454	Pharmacy_X	Pharmacist	TERM_111
TRX_0699	DRUG_084	BATCH_00240	Warehouse_Z	Supplier	TERM_039
TRX_0700	DRUG_161	BATCH_00352	Warehouse_Z	Supplier	TERM_304
TRX_0701	DRUG_104	BATCH_00869	Pharmacy_X	Supplier	TERM_156
TRX_0702	DRUG_156	BATCH_00816	Pharmacy_X	Supplier	TERM_107
TRX_0703	DRUG_104	BATCH_00744	Pharmacy_X	Pharmacist	TERM_173
TRX_0704	DRUG_093	BATCH_00487	Hospital_A	Pharmacist	TERM_146
TRX_0705	DRUG_058	BATCH_00922	Hospital_A	Supplier	TERM_338
TRX_0706	DRUG_036	BATCH_00231	Hospital_A	Doctor	TERM_261
TRX_0707	DRUG_183	BATCH_00524	Pharmacy_X	Doctor	TERM_240
TRX_0708	DRUG_016	BATCH_00498	Hospital_A	Doctor	TERM_262
TRX_0709	DRUG_003	BATCH_00820	Pharmacy_X	Pharmacist	TERM_111
TRX_0710	DRUG_084	BATCH_00801	Warehouse_Z	Pharmacist	TERM_001
TRX_0711	DRUG_135	BATCH_00188	Warehouse_Z	Supplier	TERM_206
TRX_0712	DRUG_088	BATCH_00300	Pharmacy_X	Doctor	TERM_322
TRX_0713	DRUG_008	BATCH_00557	Warehouse_Z	Doctor	TERM_338
TRX_0714	DRUG_004	BATCH_00140	Hospital_A	Pharmacist	TERM_285
TRX_0715	DRUG_056	BATCH_00781	Hospital_A	Supplier	TERM_276
TRX_0716	DRUG_183	BATCH_00596	Pharmacy_X	Supplier	TERM_250
TRX_0717	DRUG_055	BATCH_00007	Pharmacy_X	Doctor	TERM_042
TRX_0718	DRUG_115	BATCH_00636	Pharmacy_X	Doctor	TERM_208
TRX_0719	DRUG_074	BATCH_00470	Pharmacy_X	Supplier	TERM_318
TRX_0720	DRUG_051	BATCH_00434	Hospital_A	Doctor	TERM_051
TRX_0721	DRUG_036	BATCH_00643	Warehouse_Z	Pharmacist	TERM_094
TRX_0722	DRUG_009	BATCH_00144	Pharmacy_X	Doctor	TERM_080
TRX_0723	DRUG_145	BATCH_00265	Pharmacy_X	Supplier	TERM_118
TRX_0724	DRUG_061	BATCH_00732	Hospital_A	Supplier	TERM_055
TRX_0725	DRUG_173	BATCH_00779	Warehouse_Z	Pharmacist	TERM_282
TRX_0726	DRUG_091	BATCH_00720	Pharmacy_X	Doctor	TERM_174
TRX_0727	DRUG_064	BATCH_00566	Hospital_A	Doctor	TERM_213
TRX_0728	DRUG_057	BATCH_00453	Hospital_A	Doctor	TERM_141
TRX_0729	DRUG_184	BATCH_00461	Hospital_A	Pharmacist	TERM_024
TRX_0730	DRUG_080	BATCH_00748	Hospital_A	Pharmacist	TERM_064
TRX_0731	DRUG_112	BATCH_00148	Warehouse_Z	Pharmacist	TERM_001
TRX_0732	DRUG_074	BATCH_00548	Pharmacy_X	Pharmacist	TERM_123
TRX_0733	DRUG_158	BATCH_00429	Pharmacy_X	Doctor	TERM_305
TRX_0734	DRUG_190	BATCH_00594	Pharmacy_X	Doctor	TERM_201
TRX_0735	DRUG_041	BATCH_00821	Warehouse_Z	Supplier	TERM_065
TRX_0736	DRUG_017	BATCH_00540	Hospital_A	Doctor	TERM_193
TRX_0737	DRUG_177	BATCH_00612	Pharmacy_X	Supplier	TERM_139
TRX_0738	DRUG_093	BATCH_00155	Hospital_A	Supplier	TERM_328
TRX_0739	DRUG_066	BATCH_00782	Warehouse_Z	Pharmacist	TERM_114
TRX_0740	DRUG_075	BATCH_00059	Pharmacy_X	Supplier	TERM_202
TRX_0741	DRUG_098	BATCH_00598	Hospital_A	Doctor	TERM_146
TRX_0742	DRUG_034	BATCH_00097	Pharmacy_X	Doctor	TERM_185
TRX_0743	DRUG_131	BATCH_00750	Pharmacy_X	Doctor	TERM_083
TRX_0744	DRUG_072	BATCH_00702	Hospital_A	Doctor	TERM_317
TRX_0745	DRUG_080	BATCH_00347	Hospital_A	Pharmacist	TERM_128
TRX_0746	DRUG_120	BATCH_00918	Pharmacy_X	Doctor	TERM_344
TRX_0747	DRUG_055	BATCH_00828	Warehouse_Z	Pharmacist	TERM_184
TRX_0748	DRUG_131	BATCH_00859	Warehouse_Z	Supplier	TERM_316
TRX_0749	DRUG_140	BATCH_00466	Pharmacy_X	Supplier	TERM_134
TRX_0750	DRUG_190	BATCH_00584	Pharmacy_X	Doctor	TERM_241
TRX_0751	DRUG_166	BATCH_00178	Pharmacy_X	Pharmacist	TERM_035
TRX_0752	DRUG_089	BATCH_00386	Hospital_A	Supplier	TERM_152
TRX_0753	DRUG_015	BATCH_00738	Warehouse_Z	Doctor	TERM_063
TRX_0754	DRUG_165	BATCH_00291	Hospital_A	Pharmacist	TERM_261
TRX_0755	DRUG_116	BATCH_00871	Warehouse_Z	Supplier	TERM_311
TRX_0756	DRUG_124	BATCH_00906	Pharmacy_X	Supplier	TERM_255
TRX_0757	DRUG_091	BATCH_00942	Warehouse_Z	Pharmacist	TERM_141
TRX_0758	DRUG_092	BATCH_00981	Warehouse_Z	Supplier	TERM_257
TRX_0759	DRUG_170	BATCH_00617	Warehouse_Z	Supplier	TERM_328
TRX_0760	DRUG_165	BATCH_00558	Pharmacy_X	Supplier	TERM_239
TRX_0761	DRUG_018	BATCH_00188	Warehouse_Z	Pharmacist	TERM_028
TRX_0762	DRUG_077	BATCH_00910	Hospital_A	Supplier	TERM_209
TRX_0763	DRUG_026	BATCH_00187	Hospital_A	Pharmacist	TERM_305
TRX_0764	DRUG_191	BATCH_00546	Warehouse_Z	Doctor	TERM_214
TRX_0765	DRUG_196	BATCH_00891	Pharmacy_X	Supplier	TERM_252
TRX_0766	DRUG_172	BATCH_00665	Hospital_A	Pharmacist	TERM_008
TRX_0767	DRUG_018	BATCH_00687	Pharmacy_X	Pharmacist	TERM_187
TRX_0768	DRUG_113	BATCH_00310	Pharmacy_X	Pharmacist	TERM_051
TRX_0769	DRUG_051	BATCH_00192	Warehouse_Z	Pharmacist	TERM_250
TRX_0770	DRUG_077	BATCH_00108	Hospital_A	Pharmacist	TERM_230
TRX_0771	DRUG_038	BATCH_00635	Pharmacy_X	Pharmacist	TERM_253
TRX_0772	DRUG_148	BATCH_00134	Hospital_A	Supplier	TERM_024
TRX_0773	DRUG_091	BATCH_00348	Hospital_A	Doctor	TERM_226
TRX_0774	DRUG_017	BATCH_00113	Warehouse_Z	Pharmacist	TERM_189
TRX_0775	DRUG_141	BATCH_00808	Hospital_A	Supplier	TERM_256
TRX_0776	DRUG_087	BATCH_00127	Hospital_A	Doctor	TERM_300
TRX_0777	DRUG_149	BATCH_00801	Pharmacy_X	Supplier	TERM_091
TRX_0778	DRUG_181	BATCH_00027	Hospital_A	Supplier	TERM_257
TRX_0779	DRUG_125	BATCH_00756	Warehouse_Z	Supplier	TERM_287
TRX_0780	DRUG_014	BATCH_00444	Hospital_A	Pharmacist	TERM_220
TRX_0781	DRUG_084	BATCH_00719	Hospital_A	Pharmacist	TERM_169
TRX_0782	DRUG_166	BATCH_00032	Hospital_A	Doctor	TERM_205
TRX_0783	DRUG_114	BATCH_00651	Hospital_A	Supplier	TERM_083
TRX_0784	DRUG_115	BATCH_00964	Pharmacy_X	Pharmacist	TERM_111
TRX_0785	DRUG_108	BATCH_00332	Hospital_A	Doctor	TERM_263
TRX_0786	DRUG_165	BATCH_00692	Hospital_A	Pharmacist	TERM_289
TRX_0787	DRUG_166	BATCH_00056	Hospital_A	Doctor	TERM_281
TRX_0788	DRUG_015	BATCH_00409	Hospital_A	Pharmacist	TERM_223
TRX_0789	DRUG_104	BATCH_00518	Warehouse_Z	Doctor	TERM_321
TRX_0790	DRUG_083	BATCH_00892	Warehouse_Z	Supplier	TERM_245
TRX_0791	DRUG_095	BATCH_00842	Hospital_A	Pharmacist	TERM_241
TRX_0792	DRUG_021	BATCH_00375	Warehouse_Z	Pharmacist	TERM_331
TRX_0793	DRUG_198	BATCH_00236	Warehouse_Z	Doctor	TERM_059
TRX_0794	DRUG_090	BATCH_00941	Hospital_A	Supplier	TERM_191
TRX_0795	DRUG_182	BATCH_00218	Pharmacy_X	Supplier	TERM_239
TRX_0796	DRUG_159	BATCH_00533	Hospital_A	Pharmacist	TERM_269
TRX_0797	DRUG_135	BATCH_00803	Pharmacy_X	Supplier	TERM_291
TRX_0798	DRUG_164	BATCH_00429	Pharmacy_X	Doctor	TERM_203
TRX_0799	DRUG_096	BATCH_00511	Hospital_A	Supplier	TERM_155
TRX_0800	DRUG_001	BATCH_00469	Pharmacy_X	Pharmacist	TERM_056
TRX_0801	DRUG_194	BATCH_00685	Hospital_A	Doctor	TERM_116
TRX_0802	DRUG_150	BATCH_00702	Warehouse_Z	Pharmacist	TERM_167
TRX_0803	DRUG_021	BATCH_00190	Pharmacy_X	Doctor	TERM_261
TRX_0804	DRUG_015	BATCH_00380	Pharmacy_X	Supplier	TERM_228
TRX_0805	DRUG_121	BATCH_00338	Hospital_A	Doctor	TERM_127
TRX_0806	DRUG_042	BATCH_00849	Warehouse_Z	Supplier	TERM_112
TRX_0807	DRUG_166	BATCH_00927	Hospital_A	Pharmacist	TERM_057
TRX_0808	DRUG_098	BATCH_00895	Hospital_A	Doctor	TERM_076
TRX_0809	DRUG_125	BATCH_00491	Hospital_A	Supplier	TERM_001
TRX_0810	DRUG_117	BATCH_00281	Warehouse_Z	Supplier	TERM_083
TRX_0811	DRUG_093	BATCH_00276	Pharmacy_X	Supplier	TERM_005
TRX_0812	DRUG_117	BATCH_00711	Hospital_A	Supplier	TERM_103
TRX_0813	DRUG_172	BATCH_00345	Pharmacy_X	Doctor	TERM_107
TRX_0814	DRUG_078	BATCH_00528	Warehouse_Z	Doctor	TERM_134
TRX_0815	DRUG_155	BATCH_00955	Warehouse_Z	Pharmacist	TERM_262
TRX_0816	DRUG_117	BATCH_00237	Pharmacy_X	Doctor	TERM_125
TRX_0817	DRUG_128	BATCH_00471	Warehouse_Z	Pharmacist	TERM_050
TRX_0818	DRUG_055	BATCH_00884	Hospital_A	Doctor	TERM_263
TRX_0819	DRUG_109	BATCH_00845	Hospital_A	Pharmacist	TERM_048
TRX_0820	DRUG_109	BATCH_00401	Warehouse_Z	Supplier	TERM_307
TRX_0821	DRUG_124	BATCH_00882	Warehouse_Z	Doctor	TERM_084
TRX_0822	DRUG_009	BATCH_00178	Pharmacy_X	Doctor	TERM_059
TRX_0823	DRUG_034	BATCH_00436	Warehouse_Z	Pharmacist	TERM_079
TRX_0824	DRUG_057	BATCH_00316	Warehouse_Z	Supplier	TERM_171
TRX_0825	DRUG_123	BATCH_00626	Pharmacy_X	Supplier	TERM_240
TRX_0826	DRUG_140	BATCH_00725	Warehouse_Z	Doctor	TERM_205
TRX_0827	DRUG_042	BATCH_00343	Warehouse_Z	Doctor	TERM_125
TRX_0828	DRUG_095	BATCH_00694	Warehouse_Z	Doctor	TERM_218
TRX_0829	DRUG_090	BATCH_00454	Hospital_A	Doctor	TERM_036
TRX_0830	DRUG_133	BATCH_00300	Pharmacy_X	Supplier	TERM_015
TRX_0831	DRUG_141	BATCH_00449	Pharmacy_X	Doctor	TERM_152
TRX_0832	DRUG_112	BATCH_00097	Hospital_A	Doctor	TERM_206
TRX_0833	DRUG_178	BATCH_00860	Warehouse_Z	Supplier	TERM_225
TRX_0834	DRUG_059	BATCH_00293	Hospital_A	Supplier	TERM_019
TRX_0835	DRUG_126	BATCH_00920	Pharmacy_X	Pharmacist	TERM_123
TRX_0836	DRUG_184	BATCH_00752	Pharmacy_X	Supplier	TERM_118
TRX_0837	DRUG_185	BATCH_00890	Hospital_A	Pharmacist	TERM_052
TRX_0838	DRUG_187	BATCH_00488	Warehouse_Z	Doctor	TERM_228
TRX_0839	DRUG_130	BATCH_00597	Warehouse_Z	Pharmacist	TERM_071
TRX_0840	DRUG_106	BATCH_00483	Hospital_A	Pharmacist	TERM_116
TRX_0841	DRUG_176	BATCH_00629	Warehouse_Z	Supplier	TERM_113
TRX_0842	DRUG_009	BATCH_00348	Hospital_A	Pharmacist	TERM_076
TRX_0843	DRUG_037	BATCH_00418	Pharmacy_X	Doctor	TERM_159
TRX_0844	DRUG_101	BATCH_00336	Warehouse_Z	Doctor	TERM_333
TRX_0845	DRUG_109	BATCH_00960	Pharmacy_X	Supplier	TERM_119
TRX_0846	DRUG_089	BATCH_00725	Hospital_A	Pharmacist	TERM_119
TRX_0847	DRUG_114	BATCH_00464	Pharmacy_X	Doctor	TERM_086
TRX_0848	DRUG_094	BATCH_00134	Hospital_A	Doctor	TERM_350
TRX_0849	DRUG_093	BATCH_00121	Pharmacy_X	Pharmacist	TERM_103
TRX_0850	DRUG_128	BATCH_01000	Warehouse_Z	Doctor	TERM_036
TRX_0851	DRUG_066	BATCH_00772	Warehouse_Z	Supplier	TERM_142
TRX_0852	DRUG_176	BATCH_00461	Pharmacy_X	Supplier	TERM_239
TRX_0853	DRUG_008	BATCH_00883	Pharmacy_X	Supplier	TERM_044
TRX_0854	DRUG_015	BATCH_00411	Pharmacy_X	Supplier	TERM_162
TRX_0855	DRUG_152	BATCH_00703	Pharmacy_X	Pharmacist	TERM_152
TRX_0856	DRUG_191	BATCH_00378	Hospital_A	Doctor	TERM_301
TRX_0857	DRUG_009	BATCH_00318	Warehouse_Z	Pharmacist	TERM_269
TRX_0858	DRUG_131	BATCH_00365	Pharmacy_X	Supplier	TERM_170
TRX_0859	DRUG_131	BATCH_00923	Pharmacy_X	Supplier	TERM_058
TRX_0860	DRUG_099	BATCH_00143	Hospital_A	Pharmacist	TERM_121
TRX_0861	DRUG_093	BATCH_00387	Hospital_A	Pharmacist	TERM_029
TRX_0862	DRUG_054	BATCH_00242	Hospital_A	Supplier	TERM_017
TRX_0863	DRUG_187	BATCH_00679	Hospital_A	Supplier	TERM_039
TRX_0864	DRUG_043	BATCH_00806	Hospital_A	Doctor	TERM_201
TRX_0865	DRUG_012	BATCH_00396	Warehouse_Z	Pharmacist	TERM_060
TRX_0866	DRUG_023	BATCH_00430	Hospital_A	Pharmacist	TERM_311
TRX_0867	DRUG_188	BATCH_00206	Warehouse_Z	Pharmacist	TERM_262
TRX_0868	DRUG_061	BATCH_00565	Warehouse_Z	Supplier	TERM_124
TRX_0869	DRUG_194	BATCH_00741	Pharmacy_X	Doctor	TERM_172
TRX_0870	DRUG_085	BATCH_00571	Warehouse_Z	Pharmacist	TERM_173
TRX_0871	DRUG_149	BATCH_00338	Hospital_A	Doctor	TERM_011
TRX_0872	DRUG_148	BATCH_00596	Warehouse_Z	Doctor	TERM_339
TRX_0873	DRUG_055	BATCH_00265	Hospital_A	Pharmacist	TERM_242
TRX_0874	DRUG_088	BATCH_00535	Pharmacy_X	Supplier	TERM_080
TRX_0875	DRUG_183	BATCH_00969	Hospital_A	Supplier	TERM_009
TRX_0876	DRUG_088	BATCH_00039	Warehouse_Z	Pharmacist	TERM_041
TRX_0877	DRUG_057	BATCH_00054	Hospital_A	Doctor	TERM_060
TRX_0878	DRUG_058	BATCH_00533	Pharmacy_X	Supplier	TERM_047
TRX_0879	DRUG_034	BATCH_00499	Hospital_A	Doctor	TERM_178
TRX_0880	DRUG_042	BATCH_00671	Pharmacy_X	Doctor	TERM_266
TRX_0881	DRUG_132	BATCH_00315	Pharmacy_X	Supplier	TERM_179
TRX_0882	DRUG_099	BATCH_01000	Hospital_A	Supplier	TERM_048
TRX_0883	DRUG_075	BATCH_00835	Pharmacy_X	Pharmacist	TERM_312
TRX_0884	DRUG_010	BATCH_00455	Hospital_A	Supplier	TERM_304
TRX_0885	DRUG_110	BATCH_00520	Pharmacy_X	Doctor	TERM_088
TRX_0886	DRUG_154	BATCH_00870	Hospital_A	Doctor	TERM_314
TRX_0887	DRUG_143	BATCH_00318	Hospital_A	Supplier	TERM_155
TRX_0888	DRUG_133	BATCH_00249	Warehouse_Z	Pharmacist	TERM_310
TRX_0889	DRUG_078	BATCH_00098	Warehouse_Z	Supplier	TERM_130
TRX_0890	DRUG_145	BATCH_00641	Hospital_A	Supplier	TERM_163
TRX_0891	DRUG_072	BATCH_00930	Hospital_A	Doctor	TERM_235
TRX_0892	DRUG_065	BATCH_00599	Pharmacy_X	Pharmacist	TERM_346
TRX_0893	DRUG_039	BATCH_00854	Warehouse_Z	Supplier	TERM_228
TRX_0894	DRUG_107	BATCH_00023	Hospital_A	Supplier	TERM_089
TRX_0895	DRUG_022	BATCH_00538	Hospital_A	Pharmacist	TERM_322
TRX_0896	DRUG_176	BATCH_00370	Hospital_A	Supplier	TERM_269
TRX_0897	DRUG_121	BATCH_00517	Hospital_A	Doctor	TERM_138
TRX_0898	DRUG_116	BATCH_00443	Pharmacy_X	Doctor	TERM_171
TRX_0899	DRUG_182	BATCH_00963	Warehouse_Z	Doctor	TERM_045
TRX_0900	DRUG_157	BATCH_00540	Pharmacy_X	Supplier	TERM_043
TRX_0901	DRUG_182	BATCH_00571	Pharmacy_X	Supplier	TERM_142
TRX_0902	DRUG_023	BATCH_00345	Pharmacy_X	Doctor	TERM_216
TRX_0903	DRUG_129	BATCH_00191	Pharmacy_X	Doctor	TERM_332
TRX_0904	DRUG_058	BATCH_00175	Pharmacy_X	Pharmacist	TERM_073
TRX_0905	DRUG_055	BATCH_00397	Warehouse_Z	Doctor	TERM_339
TRX_0906	DRUG_071	BATCH_00947	Warehouse_Z	Doctor	TERM_088
TRX_0907	DRUG_154	BATCH_00086	Warehouse_Z	Supplier	TERM_033
TRX_0908	DRUG_018	BATCH_00316	Warehouse_Z	Doctor	TERM_264
TRX_0909	DRUG_173	BATCH_00046	Hospital_A	Supplier	TERM_103
TRX_0910	DRUG_042	BATCH_00755	Warehouse_Z	Pharmacist	TERM_191
TRX_0911	DRUG_123	BATCH_00859	Hospital_A	Pharmacist	TERM_126
TRX_0912	DRUG_196	BATCH_00309	Hospital_A	Doctor	TERM_199
TRX_0913	DRUG_043	BATCH_00665	Hospital_A	Pharmacist	TERM_061
TRX_0914	DRUG_159	BATCH_00902	Hospital_A	Pharmacist	TERM_333
TRX_0915	DRUG_053	BATCH_00480	Warehouse_Z	Pharmacist	TERM_135
TRX_0916	DRUG_055	BATCH_00421	Hospital_A	Doctor	TERM_228
TRX_0917	DRUG_069	BATCH_00328	Warehouse_Z	Pharmacist	TERM_233
TRX_0918	DRUG_182	BATCH_00034	Pharmacy_X	Doctor	TERM_063
TRX_0919	DRUG_181	BATCH_00728	Warehouse_Z	Pharmacist	TERM_313
TRX_0920	DRUG_144	BATCH_00763	Pharmacy_X	Doctor	TERM_231
TRX_0921	DRUG_129	BATCH_00115	Hospital_A	Doctor	TERM_314
TRX_0922	DRUG_155	BATCH_00131	Hospital_A	Doctor	TERM_049
TRX_0923	DRUG_173	BATCH_00214	Pharmacy_X	Doctor	TERM_088
TRX_0924	DRUG_018	BATCH_00478	Hospital_A	Doctor	TERM_138
TRX_0925	DRUG_121	BATCH_00237	Warehouse_Z	Doctor	TERM_055
TRX_0926	DRUG_167	BATCH_00274	Pharmacy_X	Doctor	TERM_333
TRX_0927	DRUG_181	BATCH_00700	Pharmacy_X	Supplier	TERM_053
TRX_0928	DRUG_040	BATCH_00252	Hospital_A	Pharmacist	TERM_161
TRX_0929	DRUG_103	BATCH_00286	Pharmacy_X	Supplier	TERM_286
TRX_0930	DRUG_005	BATCH_00415	Hospital_A	Doctor	TERM_158
TRX_0931	DRUG_085	BATCH_00461	Hospital_A	Supplier	TERM_090
TRX_0932	DRUG_052	BATCH_00279	Warehouse_Z	Pharmacist	TERM_077
TRX_0933	DRUG_186	BATCH_00875	Warehouse_Z	Doctor	TERM_162
TRX_0934	DRUG_126	BATCH_00330	Hospital_A	Pharmacist	TERM_126
TRX_0935	DRUG_067	BATCH_00938	Pharmacy_X	Supplier	TERM_147
TRX_0936	DRUG_112	BATCH_00005	Pharmacy_X	Supplier	TERM_030
TRX_0937	DRUG_084	BATCH_00856	Warehouse_Z	Pharmacist	TERM_274
TRX_0938	DRUG_163	BATCH_00268	Warehouse_Z	Pharmacist	TERM_341
TRX_0939	DRUG_080	BATCH_00572	Pharmacy_X	Pharmacist	TERM_025
TRX_0940	DRUG_134	BATCH_00864	Pharmacy_X	Supplier	TERM_265
TRX_0941	DRUG_126	BATCH_00992	Warehouse_Z	Supplier	TERM_240
TRX_0942	DRUG_074	BATCH_00517	Pharmacy_X	Supplier	TERM_059
TRX_0943	DRUG_191	BATCH_00606	Warehouse_Z	Doctor	TERM_151
TRX_0944	DRUG_165	BATCH_00186	Hospital_A	Pharmacist	TERM_149
TRX_0945	DRUG_147	BATCH_00659	Pharmacy_X	Doctor	TERM_006
TRX_0946	DRUG_054	BATCH_00673	Pharmacy_X	Pharmacist	TERM_180
TRX_0947	DRUG_166	BATCH_00247	Hospital_A	Supplier	TERM_193
TRX_0948	DRUG_088	BATCH_00519	Hospital_A	Supplier	TERM_256
TRX_0949	DRUG_170	BATCH_00293	Pharmacy_X	Doctor	TERM_111
TRX_0950	DRUG_138	BATCH_00009	Pharmacy_X	Doctor	TERM_055
TRX_0951	DRUG_122	BATCH_00885	Hospital_A	Pharmacist	TERM_315
TRX_0952	DRUG_060	BATCH_00445	Hospital_A	Supplier	TERM_153
TRX_0953	DRUG_128	BATCH_00405	Hospital_A	Doctor	TERM_080
TRX_0954	DRUG_089	BATCH_00438	Pharmacy_X	Doctor	TERM_258
TRX_0955	DRUG_060	BATCH_00173	Pharmacy_X	Supplier	TERM_009
TRX_0956	DRUG_057	BATCH_00991	Pharmacy_X	Supplier	TERM_161
TRX_0957	DRUG_118	BATCH_00446	Hospital_A	Supplier	TERM_237
TRX_0958	DRUG_149	BATCH_00046	Pharmacy_X	Supplier	TERM_347
TRX_0959	DRUG_067	BATCH_00428	Hospital_A	Doctor	TERM_114
TRX_0960	DRUG_114	BATCH_00628	Pharmacy_X	Pharmacist	TERM_321
TRX_0961	DRUG_194	BATCH_00780	Warehouse_Z	Doctor	TERM_329
TRX_0962	DRUG_059	BATCH_00690	Hospital_A	Supplier	TERM_305
TRX_0963	DRUG_195	BATCH_00792	Hospital_A	Pharmacist	TERM_211
TRX_0964	DRUG_075	BATCH_00329	Warehouse_Z	Doctor	TERM_027
TRX_0965	DRUG_192	BATCH_00928	Hospital_A	Supplier	TERM_067
TRX_0966	DRUG_004	BATCH_00646	Hospital_A	Doctor	TERM_011
TRX_0967	DRUG_145	BATCH_00651	Warehouse_Z	Supplier	TERM_149
TRX_0968	DRUG_043	BATCH_00394	Pharmacy_X	Pharmacist	TERM_244
TRX_0969	DRUG_194	BATCH_00171	Hospital_A	Supplier	TERM_207
TRX_0970	DRUG_080	BATCH_00316	Warehouse_Z	Pharmacist	TERM_303
TRX_0971	DRUG_110	BATCH_00725	Pharmacy_X	Supplier	TERM_293
TRX_0972	DRUG_002	BATCH_00640	Pharmacy_X	Pharmacist	TERM_104
TRX_0973	DRUG_025	BATCH_00669	Warehouse_Z	Pharmacist	TERM_179
TRX_0974	DRUG_025	BATCH_00659	Hospital_A	Supplier	TERM_247
TRX_0975	DRUG_093	BATCH_00026	Warehouse_Z	Doctor	TERM_279
TRX_0976	DRUG_168	BATCH_00304	Warehouse_Z	Pharmacist	TERM_350
TRX_0977	DRUG_117	BATCH_00627	Warehouse_Z	Doctor	TERM_316
TRX_0978	DRUG_082	BATCH_00276	Pharmacy_X	Doctor	TERM_132
TRX_0979	DRUG_043	BATCH_00774	Warehouse_Z	Doctor	TERM_276
TRX_0980	DRUG_076	BATCH_00689	Hospital_A	Pharmacist	TERM_086
TRX_0981	DRUG_143	BATCH_00299	Warehouse_Z	Doctor	TERM_016
TRX_0982	DRUG_011	BATCH_00955	Warehouse_Z	Pharmacist	TERM_318
TRX_0983	DRUG_088	BATCH_00761	Pharmacy_X	Doctor	TERM_091
TRX_0984	DRUG_089	BATCH_00303	Hospital_A	Supplier	TERM_269
TRX_0985	DRUG_020	BATCH_00024	Warehouse_Z	Pharmacist	TERM_038
TRX_0986	DRUG_106	BATCH_00569	Pharmacy_X	Supplier	TERM_191
TRX_0987	DRUG_112	BATCH_00521	Hospital_A	Doctor	TERM_135
TRX_0988	DRUG_001	BATCH_00482	Warehouse_Z	Pharmacist	TERM_124
TRX_0989	DRUG_076	BATCH_00248	Hospital_A	Doctor	TERM_343
TRX_0990	DRUG_062	BATCH_00762	Hospital_A	Supplier	TERM_260
TRX_0991	DRUG_191	BATCH_00974	Hospital_A	Supplier	TERM_223
TRX_0992	DRUG_191	BATCH_00770	Pharmacy_X	Doctor	TERM_173
TRX_0993	DRUG_082	BATCH_00062	Hospital_A	Supplier	TERM_226
TRX_0994	DRUG_095	BATCH_00177	Warehouse_Z	Doctor	TERM_320
TRX_0995	DRUG_181	BATCH_00476	Warehouse_Z	Doctor	TERM_232
TRX_0996	DRUG_019	BATCH_00479	Pharmacy_X	Doctor	TERM_275
TRX_0997	DRUG_115	BATCH_00774	Hospital_A	Supplier	TERM_143
TRX_0998	DRUG_034	BATCH_00922	Warehouse_Z	Supplier	TERM_180
TRX_0999	DRUG_137	BATCH_00631	Warehouse_Z	Pharmacist	TERM_148
TRX_1000	DRUG_039	BATCH_00150	Pharmacy_X	Pharmacist	TERM_102
TRX_1001	DRUG_194	BATCH_00666	Pharmacy_X	Supplier	TERM_129
TRX_1002	DRUG_123	BATCH_00996	Warehouse_Z	Doctor	TERM_171
TRX_1003	DRUG_060	BATCH_00171	Pharmacy_X	Supplier	TERM_143
TRX_1004	DRUG_071	BATCH_00112	Warehouse_Z	Doctor	TERM_032
TRX_1005	DRUG_032	BATCH_00751	Warehouse_Z	Doctor	TERM_268
TRX_1006	DRUG_186	BATCH_00428	Pharmacy_X	Doctor	TERM_068
TRX_1007	DRUG_069	BATCH_00276	Warehouse_Z	Doctor	TERM_017
TRX_1008	DRUG_126	BATCH_00375	Pharmacy_X	Pharmacist	TERM_153
TRX_1009	DRUG_037	BATCH_00015	Pharmacy_X	Doctor	TERM_126
TRX_1010	DRUG_175	BATCH_00779	Hospital_A	Doctor	TERM_139
TRX_1011	DRUG_148	BATCH_00992	Hospital_A	Doctor	TERM_170
TRX_1012	DRUG_180	BATCH_00621	Pharmacy_X	Pharmacist	TERM_076
TRX_1013	DRUG_091	BATCH_00519	Hospital_A	Pharmacist	TERM_154
TRX_1014	DRUG_106	BATCH_00198	Hospital_A	Doctor	TERM_063
TRX_1015	DRUG_045	BATCH_00502	Pharmacy_X	Pharmacist	TERM_133
TRX_1016	DRUG_158	BATCH_00598	Pharmacy_X	Doctor	TERM_271
TRX_1017	DRUG_153	BATCH_00055	Hospital_A	Supplier	TERM_348
TRX_1018	DRUG_105	BATCH_00257	Pharmacy_X	Pharmacist	TERM_064
TRX_1019	DRUG_177	BATCH_00196	Pharmacy_X	Pharmacist	TERM_024
TRX_1020	DRUG_056	BATCH_00610	Pharmacy_X	Pharmacist	TERM_012
TRX_1021	DRUG_198	BATCH_00808	Pharmacy_X	Doctor	TERM_028
TRX_1022	DRUG_070	BATCH_00182	Warehouse_Z	Supplier	TERM_060
TRX_1023	DRUG_065	BATCH_00128	Hospital_A	Doctor	TERM_274
TRX_1024	DRUG_057	BATCH_00886	Pharmacy_X	Supplier	TERM_157
TRX_1025	DRUG_015	BATCH_00412	Hospital_A	Pharmacist	TERM_176
TRX_1026	DRUG_170	BATCH_00610	Pharmacy_X	Pharmacist	TERM_125
TRX_1027	DRUG_044	BATCH_00083	Pharmacy_X	Supplier	TERM_302
TRX_1028	DRUG_117	BATCH_00791	Hospital_A	Pharmacist	TERM_060
TRX_1029	DRUG_047	BATCH_00748	Hospital_A	Supplier	TERM_110
TRX_1030	DRUG_003	BATCH_00448	Warehouse_Z	Pharmacist	TERM_334
TRX_1031	DRUG_015	BATCH_00742	Hospital_A	Doctor	TERM_195
TRX_1032	DRUG_070	BATCH_00199	Hospital_A	Doctor	TERM_234
TRX_1033	DRUG_148	BATCH_00793	Pharmacy_X	Doctor	TERM_017
TRX_1034	DRUG_057	BATCH_00732	Hospital_A	Supplier	TERM_286
TRX_1035	DRUG_177	BATCH_00097	Hospital_A	Doctor	TERM_228
TRX_1036	DRUG_040	BATCH_00218	Warehouse_Z	Pharmacist	TERM_339
TRX_1037	DRUG_133	BATCH_00133	Hospital_A	Pharmacist	TERM_230
TRX_1038	DRUG_113	BATCH_00766	Warehouse_Z	Pharmacist	TERM_204
TRX_1039	DRUG_186	BATCH_00664	Hospital_A	Supplier	TERM_051
TRX_1040	DRUG_043	BATCH_00299	Pharmacy_X	Doctor	TERM_059
TRX_1041	DRUG_076	BATCH_00994	Warehouse_Z	Doctor	TERM_158
TRX_1042	DRUG_057	BATCH_00604	Hospital_A	Pharmacist	TERM_059
TRX_1043	DRUG_096	BATCH_00632	Pharmacy_X	Doctor	TERM_247
TRX_1044	DRUG_167	BATCH_00915	Hospital_A	Doctor	TERM_007
TRX_1045	DRUG_094	BATCH_00099	Pharmacy_X	Pharmacist	TERM_312
TRX_1046	DRUG_158	BATCH_00393	Pharmacy_X	Pharmacist	TERM_025
TRX_1047	DRUG_191	BATCH_00174	Pharmacy_X	Supplier	TERM_034
TRX_1048	DRUG_070	BATCH_00322	Pharmacy_X	Supplier	TERM_194
TRX_1049	DRUG_113	BATCH_00591	Warehouse_Z	Supplier	TERM_330
TRX_1050	DRUG_127	BATCH_00636	Hospital_A	Doctor	TERM_040
TRX_1051	DRUG_200	BATCH_00111	Pharmacy_X	Pharmacist	TERM_288
TRX_1052	DRUG_174	BATCH_00085	Pharmacy_X	Pharmacist	TERM_133
TRX_1053	DRUG_176	BATCH_00490	Warehouse_Z	Pharmacist	TERM_219
TRX_1054	DRUG_111	BATCH_00687	Pharmacy_X	Pharmacist	TERM_180
TRX_1055	DRUG_049	BATCH_00769	Hospital_A	Pharmacist	TERM_240
TRX_1056	DRUG_011	BATCH_00968	Pharmacy_X	Doctor	TERM_230
TRX_1057	DRUG_075	BATCH_00153	Pharmacy_X	Doctor	TERM_170
TRX_1058	DRUG_134	BATCH_00728	Warehouse_Z	Supplier	TERM_117
TRX_1059	DRUG_056	BATCH_00670	Warehouse_Z	Supplier	TERM_286
TRX_1060	DRUG_051	BATCH_00892	Hospital_A	Doctor	TERM_260
TRX_1061	DRUG_199	BATCH_00456	Pharmacy_X	Supplier	TERM_201
TRX_1062	DRUG_029	BATCH_00829	Pharmacy_X	Doctor	TERM_127
TRX_1063	DRUG_179	BATCH_00226	Hospital_A	Doctor	TERM_144
TRX_1064	DRUG_090	BATCH_00115	Hospital_A	Supplier	TERM_127
TRX_1065	DRUG_159	BATCH_00665	Hospital_A	Doctor	TERM_304
TRX_1066	DRUG_166	BATCH_00623	Hospital_A	Pharmacist	TERM_282
TRX_1067	DRUG_030	BATCH_00276	Pharmacy_X	Doctor	TERM_068
TRX_1068	DRUG_141	BATCH_00890	Pharmacy_X	Supplier	TERM_346
TRX_1069	DRUG_017	BATCH_00436	Pharmacy_X	Supplier	TERM_108
TRX_1070	DRUG_075	BATCH_00260	Pharmacy_X	Pharmacist	TERM_254
TRX_1071	DRUG_010	BATCH_00354	Warehouse_Z	Pharmacist	TERM_344
TRX_1072	DRUG_020	BATCH_00315	Warehouse_Z	Pharmacist	TERM_083
TRX_1073	DRUG_197	BATCH_00030	Hospital_A	Supplier	TERM_096
TRX_1074	DRUG_121	BATCH_00102	Pharmacy_X	Supplier	TERM_306
TRX_1075	DRUG_075	BATCH_00928	Hospital_A	Pharmacist	TERM_281
TRX_1076	DRUG_174	BATCH_00017	Hospital_A	Pharmacist	TERM_233
TRX_1077	DRUG_010	BATCH_00909	Hospital_A	Doctor	TERM_309
TRX_1078	DRUG_079	BATCH_00986	Warehouse_Z	Doctor	TERM_070
TRX_1079	DRUG_110	BATCH_00783	Pharmacy_X	Pharmacist	TERM_201
TRX_1080	DRUG_192	BATCH_00249	Warehouse_Z	Pharmacist	TERM_080
TRX_1081	DRUG_029	BATCH_00034	Warehouse_Z	Doctor	TERM_217
TRX_1082	DRUG_090	BATCH_00343	Hospital_A	Doctor	TERM_328
TRX_1083	DRUG_049	BATCH_00704	Warehouse_Z	Pharmacist	TERM_300
TRX_1084	DRUG_054	BATCH_00823	Pharmacy_X	Supplier	TERM_195
TRX_1085	DRUG_087	BATCH_00652	Warehouse_Z	Doctor	TERM_070
TRX_1086	DRUG_118	BATCH_00066	Hospital_A	Doctor	TERM_219
TRX_1087	DRUG_166	BATCH_00200	Pharmacy_X	Supplier	TERM_346
TRX_1088	DRUG_020	BATCH_00278	Warehouse_Z	Doctor	TERM_055
TRX_1089	DRUG_153	BATCH_00459	Pharmacy_X	Doctor	TERM_008
TRX_1090	DRUG_062	BATCH_00109	Warehouse_Z	Doctor	TERM_131
TRX_1091	DRUG_008	BATCH_00833	Hospital_A	Supplier	TERM_045
TRX_1092	DRUG_179	BATCH_00830	Warehouse_Z	Supplier	TERM_176
TRX_1093	DRUG_173	BATCH_00423	Pharmacy_X	Doctor	TERM_182
TRX_1094	DRUG_169	BATCH_00774	Hospital_A	Supplier	TERM_113
TRX_1095	DRUG_082	BATCH_00379	Pharmacy_X	Supplier	TERM_093
TRX_1096	DRUG_044	BATCH_00087	Warehouse_Z	Supplier	TERM_090
TRX_1097	DRUG_059	BATCH_00593	Pharmacy_X	Doctor	TERM_122
TRX_1098	DRUG_029	BATCH_00027	Pharmacy_X	Doctor	TERM_301
TRX_1099	DRUG_076	BATCH_00371	Pharmacy_X	Pharmacist	TERM_076
TRX_1100	DRUG_102	BATCH_00727	Pharmacy_X	Supplier	TERM_131
TRX_1101	DRUG_053	BATCH_00084	Warehouse_Z	Pharmacist	TERM_321
TRX_1102	DRUG_122	BATCH_00307	Warehouse_Z	Doctor	TERM_065
TRX_1103	DRUG_020	BATCH_00715	Warehouse_Z	Supplier	TERM_149
TRX_1104	DRUG_154	BATCH_00787	Hospital_A	Doctor	TERM_308
TRX_1105	DRUG_195	BATCH_00558	Pharmacy_X	Doctor	TERM_163
TRX_1106	DRUG_150	BATCH_00740	Pharmacy_X	Supplier	TERM_325
TRX_1107	DRUG_163	BATCH_00605	Hospital_A	Pharmacist	TERM_055
TRX_1108	DRUG_001	BATCH_00972	Warehouse_Z	Supplier	TERM_222
TRX_1109	DRUG_135	BATCH_00422	Warehouse_Z	Doctor	TERM_330
TRX_1110	DRUG_180	BATCH_00432	Warehouse_Z	Doctor	TERM_050
TRX_1111	DRUG_097	BATCH_00771	Warehouse_Z	Doctor	TERM_003
TRX_1112	DRUG_161	BATCH_00667	Hospital_A	Pharmacist	TERM_278
TRX_1113	DRUG_011	BATCH_00343	Warehouse_Z	Pharmacist	TERM_299
TRX_1114	DRUG_126	BATCH_00396	Warehouse_Z	Pharmacist	TERM_136
TRX_1115	DRUG_117	BATCH_00017	Warehouse_Z	Supplier	TERM_215
TRX_1116	DRUG_105	BATCH_00094	Hospital_A	Pharmacist	TERM_219
TRX_1117	DRUG_142	BATCH_00655	Hospital_A	Doctor	TERM_232
TRX_1118	DRUG_020	BATCH_00273	Pharmacy_X	Doctor	TERM_051
TRX_1119	DRUG_017	BATCH_00777	Hospital_A	Doctor	TERM_269
TRX_1120	DRUG_085	BATCH_00262	Pharmacy_X	Pharmacist	TERM_252
TRX_1121	DRUG_040	BATCH_00536	Pharmacy_X	Doctor	TERM_218
TRX_1122	DRUG_025	BATCH_00900	Warehouse_Z	Doctor	TERM_309
TRX_1123	DRUG_180	BATCH_00842	Pharmacy_X	Pharmacist	TERM_287
TRX_1124	DRUG_013	BATCH_00422	Pharmacy_X	Pharmacist	TERM_242
TRX_1125	DRUG_180	BATCH_00605	Hospital_A	Pharmacist	TERM_119
TRX_1126	DRUG_021	BATCH_00508	Pharmacy_X	Pharmacist	TERM_349
TRX_1127	DRUG_185	BATCH_00002	Hospital_A	Supplier	TERM_253
TRX_1128	DRUG_058	BATCH_00578	Hospital_A	Supplier	TERM_180
TRX_1129	DRUG_079	BATCH_00289	Pharmacy_X	Doctor	TERM_337
TRX_1130	DRUG_094	BATCH_00702	Hospital_A	Supplier	TERM_162
TRX_1131	DRUG_165	BATCH_00571	Pharmacy_X	Doctor	TERM_215
TRX_1132	DRUG_175	BATCH_00224	Hospital_A	Pharmacist	TERM_212
TRX_1133	DRUG_015	BATCH_00191	Pharmacy_X	Doctor	TERM_150
TRX_1134	DRUG_107	BATCH_00323	Hospital_A	Supplier	TERM_298
TRX_1135	DRUG_188	BATCH_00827	Hospital_A	Supplier	TERM_163
TRX_1136	DRUG_039	BATCH_00041	Hospital_A	Doctor	TERM_314
TRX_1137	DRUG_062	BATCH_00781	Hospital_A	Doctor	TERM_346
TRX_1138	DRUG_042	BATCH_00292	Pharmacy_X	Doctor	TERM_298
TRX_1139	DRUG_139	BATCH_00348	Warehouse_Z	Doctor	TERM_289
TRX_1140	DRUG_065	BATCH_00147	Warehouse_Z	Doctor	TERM_081
TRX_1141	DRUG_143	BATCH_00601	Pharmacy_X	Doctor	TERM_203
TRX_1142	DRUG_053	BATCH_00930	Pharmacy_X	Doctor	TERM_071
TRX_1143	DRUG_192	BATCH_00519	Hospital_A	Doctor	TERM_270
TRX_1144	DRUG_127	BATCH_00220	Warehouse_Z	Supplier	TERM_242
TRX_1145	DRUG_079	BATCH_00797	Hospital_A	Doctor	TERM_152
TRX_1146	DRUG_034	BATCH_00061	Hospital_A	Pharmacist	TERM_129
TRX_1147	DRUG_009	BATCH_00916	Warehouse_Z	Supplier	TERM_228
TRX_1148	DRUG_076	BATCH_00268	Hospital_A	Supplier	TERM_162
TRX_1149	DRUG_159	BATCH_00683	Hospital_A	Pharmacist	TERM_075
TRX_1150	DRUG_100	BATCH_00002	Warehouse_Z	Doctor	TERM_073
TRX_1151	DRUG_127	BATCH_00151	Pharmacy_X	Supplier	TERM_346
TRX_1152	DRUG_018	BATCH_00774	Warehouse_Z	Doctor	TERM_059
TRX_1153	DRUG_172	BATCH_00470	Hospital_A	Supplier	TERM_016
TRX_1154	DRUG_060	BATCH_00948	Warehouse_Z	Supplier	TERM_240
TRX_1155	DRUG_188	BATCH_00061	Hospital_A	Pharmacist	TERM_260
TRX_1156	DRUG_130	BATCH_00133	Pharmacy_X	Pharmacist	TERM_045
TRX_1157	DRUG_104	BATCH_00638	Warehouse_Z	Doctor	TERM_079
TRX_1158	DRUG_117	BATCH_00037	Pharmacy_X	Doctor	TERM_249
TRX_1159	DRUG_011	BATCH_00701	Pharmacy_X	Pharmacist	TERM_113
TRX_1160	DRUG_085	BATCH_00199	Hospital_A	Supplier	TERM_241
TRX_1161	DRUG_090	BATCH_00406	Hospital_A	Doctor	TERM_284
TRX_1162	DRUG_121	BATCH_00105	Pharmacy_X	Pharmacist	TERM_205
TRX_1163	DRUG_100	BATCH_00426	Warehouse_Z	Supplier	TERM_316
TRX_1164	DRUG_028	BATCH_00129	Warehouse_Z	Doctor	TERM_258
TRX_1165	DRUG_011	BATCH_00327	Warehouse_Z	Pharmacist	TERM_291
TRX_1166	DRUG_069	BATCH_00766	Warehouse_Z	Supplier	TERM_126
TRX_1167	DRUG_045	BATCH_00312	Pharmacy_X	Pharmacist	TERM_170
TRX_1168	DRUG_006	BATCH_00802	Pharmacy_X	Supplier	TERM_318
TRX_1169	DRUG_108	BATCH_00724	Hospital_A	Doctor	TERM_135
TRX_1170	DRUG_047	BATCH_00021	Pharmacy_X	Doctor	TERM_097
TRX_1171	DRUG_139	BATCH_00373	Pharmacy_X	Supplier	TERM_233
TRX_1172	DRUG_136	BATCH_00720	Warehouse_Z	Doctor	TERM_312
TRX_1173	DRUG_142	BATCH_00312	Pharmacy_X	Supplier	TERM_178
TRX_1174	DRUG_058	BATCH_00932	Hospital_A	Pharmacist	TERM_186
TRX_1175	DRUG_112	BATCH_00888	Warehouse_Z	Supplier	TERM_217
TRX_1176	DRUG_079	BATCH_00716	Pharmacy_X	Supplier	TERM_013
TRX_1177	DRUG_019	BATCH_00675	Pharmacy_X	Pharmacist	TERM_206
TRX_1178	DRUG_131	BATCH_00849	Pharmacy_X	Supplier	TERM_145
TRX_1179	DRUG_075	BATCH_00218	Warehouse_Z	Doctor	TERM_329
TRX_1180	DRUG_114	BATCH_00677	Warehouse_Z	Pharmacist	TERM_319
TRX_1181	DRUG_149	BATCH_00604	Warehouse_Z	Supplier	TERM_203
TRX_1182	DRUG_142	BATCH_00043	Pharmacy_X	Doctor	TERM_230
TRX_1183	DRUG_090	BATCH_00746	Warehouse_Z	Pharmacist	TERM_206
TRX_1184	DRUG_146	BATCH_00291	Warehouse_Z	Doctor	TERM_234
TRX_1185	DRUG_060	BATCH_00303	Hospital_A	Pharmacist	TERM_226
TRX_1186	DRUG_147	BATCH_00768	Pharmacy_X	Supplier	TERM_303
TRX_1187	DRUG_017	BATCH_00923	Pharmacy_X	Doctor	TERM_270
TRX_1188	DRUG_072	BATCH_00677	Hospital_A	Doctor	TERM_316
TRX_1189	DRUG_091	BATCH_00207	Warehouse_Z	Supplier	TERM_188
TRX_1190	DRUG_037	BATCH_00215	Hospital_A	Pharmacist	TERM_124
TRX_1191	DRUG_064	BATCH_00536	Warehouse_Z	Pharmacist	TERM_134
TRX_1192	DRUG_193	BATCH_00162	Hospital_A	Doctor	TERM_321
TRX_1193	DRUG_169	BATCH_00848	Warehouse_Z	Doctor	TERM_024
TRX_1194	DRUG_187	BATCH_00155	Warehouse_Z	Pharmacist	TERM_056
TRX_1195	DRUG_181	BATCH_00852	Hospital_A	Supplier	TERM_035
TRX_1196	DRUG_083	BATCH_00583	Pharmacy_X	Supplier	TERM_306
TRX_1197	DRUG_028	BATCH_00324	Warehouse_Z	Doctor	TERM_200
TRX_1198	DRUG_091	BATCH_00520	Warehouse_Z	Pharmacist	TERM_053
TRX_1199	DRUG_114	BATCH_00286	Warehouse_Z	Pharmacist	TERM_110
TRX_1200	DRUG_115	BATCH_00695	Pharmacy_X	Supplier	TERM_045
TRX_1201	DRUG_148	BATCH_00354	Hospital_A	Supplier	TERM_254
TRX_1202	DRUG_064	BATCH_00914	Pharmacy_X	Supplier	TERM_069
TRX_1203	DRUG_099	BATCH_00111	Pharmacy_X	Supplier	TERM_184
TRX_1204	DRUG_005	BATCH_00238	Hospital_A	Pharmacist	TERM_242
TRX_1205	DRUG_134	BATCH_00932	Pharmacy_X	Pharmacist	TERM_081
TRX_1206	DRUG_029	BATCH_00624	Hospital_A	Pharmacist	TERM_039
TRX_1207	DRUG_049	BATCH_00449	Pharmacy_X	Doctor	TERM_266
TRX_1208	DRUG_172	BATCH_00576	Hospital_A	Supplier	TERM_145
TRX_1209	DRUG_118	BATCH_00525	Hospital_A	Doctor	TERM_241
TRX_1210	DRUG_050	BATCH_00436	Warehouse_Z	Doctor	TERM_047
TRX_1211	DRUG_150	BATCH_00591	Hospital_A	Pharmacist	TERM_116
TRX_1212	DRUG_186	BATCH_00336	Hospital_A	Doctor	TERM_036
TRX_1213	DRUG_107	BATCH_00170	Hospital_A	Supplier	TERM_274
TRX_1214	DRUG_168	BATCH_00114	Hospital_A	Pharmacist	TERM_201
TRX_1215	DRUG_125	BATCH_00164	Hospital_A	Doctor	TERM_173
TRX_1216	DRUG_077	BATCH_00910	Pharmacy_X	Pharmacist	TERM_318
TRX_1217	DRUG_025	BATCH_00097	Pharmacy_X	Pharmacist	TERM_159
TRX_1218	DRUG_097	BATCH_00393	Hospital_A	Supplier	TERM_227
TRX_1219	DRUG_101	BATCH_00966	Warehouse_Z	Pharmacist	TERM_323
TRX_1220	DRUG_160	BATCH_00553	Pharmacy_X	Doctor	TERM_206
TRX_1221	DRUG_130	BATCH_00767	Pharmacy_X	Supplier	TERM_330
TRX_1222	DRUG_194	BATCH_00058	Warehouse_Z	Supplier	TERM_040
TRX_1223	DRUG_177	BATCH_00401	Hospital_A	Pharmacist	TERM_092
TRX_1224	DRUG_191	BATCH_00686	Hospital_A	Supplier	TERM_145
TRX_1225	DRUG_007	BATCH_00791	Warehouse_Z	Supplier	TERM_024
TRX_1226	DRUG_093	BATCH_00723	Hospital_A	Doctor	TERM_124
TRX_1227	DRUG_077	BATCH_00193	Pharmacy_X	Pharmacist	TERM_246
TRX_1228	DRUG_161	BATCH_00901	Hospital_A	Doctor	TERM_274
TRX_1229	DRUG_179	BATCH_00941	Pharmacy_X	Supplier	TERM_127
TRX_1230	DRUG_109	BATCH_00811	Warehouse_Z	Doctor	TERM_013
TRX_1231	DRUG_113	BATCH_00816	Hospital_A	Doctor	TERM_308
TRX_1232	DRUG_167	BATCH_00296	Pharmacy_X	Pharmacist	TERM_215
TRX_1233	DRUG_134	BATCH_00547	Pharmacy_X	Doctor	TERM_229
TRX_1234	DRUG_139	BATCH_00857	Pharmacy_X	Supplier	TERM_032
TRX_1235	DRUG_156	BATCH_00444	Hospital_A	Pharmacist	TERM_137
TRX_1236	DRUG_079	BATCH_00269	Warehouse_Z	Pharmacist	TERM_003
TRX_1237	DRUG_189	BATCH_00138	Warehouse_Z	Pharmacist	TERM_295
TRX_1238	DRUG_022	BATCH_00671	Warehouse_Z	Supplier	TERM_090
TRX_1239	DRUG_193	BATCH_00273	Pharmacy_X	Supplier	TERM_045
TRX_1240	DRUG_185	BATCH_00932	Warehouse_Z	Supplier	TERM_059
TRX_1241	DRUG_029	BATCH_00671	Hospital_A	Supplier	TERM_302
TRX_1242	DRUG_127	BATCH_00640	Warehouse_Z	Supplier	TERM_338
TRX_1243	DRUG_157	BATCH_00897	Warehouse_Z	Doctor	TERM_089
TRX_1244	DRUG_148	BATCH_00404	Hospital_A	Pharmacist	TERM_074
TRX_1245	DRUG_005	BATCH_00587	Warehouse_Z	Pharmacist	TERM_345
TRX_1246	DRUG_191	BATCH_00961	Pharmacy_X	Supplier	TERM_271
TRX_1247	DRUG_104	BATCH_00918	Pharmacy_X	Supplier	TERM_146
TRX_1248	DRUG_036	BATCH_00924	Hospital_A	Pharmacist	TERM_072
TRX_1249	DRUG_106	BATCH_00552	Pharmacy_X	Doctor	TERM_256
TRX_1250	DRUG_177	BATCH_00393	Hospital_A	Pharmacist	TERM_020
TRX_1251	DRUG_130	BATCH_00585	Hospital_A	Pharmacist	TERM_347
TRX_1252	DRUG_024	BATCH_00543	Pharmacy_X	Pharmacist	TERM_159
TRX_1253	DRUG_009	BATCH_00724	Pharmacy_X	Pharmacist	TERM_279
TRX_1254	DRUG_055	BATCH_00690	Warehouse_Z	Doctor	TERM_314
TRX_1255	DRUG_062	BATCH_00703	Pharmacy_X	Supplier	TERM_287
TRX_1256	DRUG_010	BATCH_00467	Hospital_A	Supplier	TERM_320
TRX_1257	DRUG_060	BATCH_00493	Hospital_A	Supplier	TERM_027
TRX_1258	DRUG_119	BATCH_00244	Pharmacy_X	Supplier	TERM_296
TRX_1259	DRUG_160	BATCH_00866	Warehouse_Z	Pharmacist	TERM_301
TRX_1260	DRUG_160	BATCH_00175	Pharmacy_X	Pharmacist	TERM_189
TRX_1261	DRUG_037	BATCH_00973	Pharmacy_X	Pharmacist	TERM_089
TRX_1262	DRUG_003	BATCH_00277	Warehouse_Z	Pharmacist	TERM_199
TRX_1263	DRUG_074	BATCH_00037	Hospital_A	Pharmacist	TERM_076
TRX_1264	DRUG_087	BATCH_00309	Hospital_A	Doctor	TERM_306
TRX_1265	DRUG_158	BATCH_00645	Hospital_A	Pharmacist	TERM_042
TRX_1266	DRUG_200	BATCH_00582	Hospital_A	Pharmacist	TERM_279
TRX_1267	DRUG_063	BATCH_00434	Hospital_A	Supplier	TERM_289
TRX_1268	DRUG_091	BATCH_00708	Hospital_A	Pharmacist	TERM_195
TRX_1269	DRUG_139	BATCH_00889	Warehouse_Z	Supplier	TERM_040
TRX_1270	DRUG_132	BATCH_00522	Warehouse_Z	Pharmacist	TERM_243
TRX_1271	DRUG_059	BATCH_00365	Pharmacy_X	Supplier	TERM_020
TRX_1272	DRUG_109	BATCH_00722	Hospital_A	Supplier	TERM_066
TRX_1273	DRUG_014	BATCH_00373	Pharmacy_X	Doctor	TERM_075
TRX_1274	DRUG_157	BATCH_00382	Hospital_A	Supplier	TERM_186
TRX_1275	DRUG_196	BATCH_00265	Pharmacy_X	Pharmacist	TERM_213
TRX_1276	DRUG_157	BATCH_00671	Hospital_A	Doctor	TERM_098
TRX_1277	DRUG_017	BATCH_00363	Pharmacy_X	Pharmacist	TERM_165
TRX_1278	DRUG_198	BATCH_00235	Hospital_A	Pharmacist	TERM_259
TRX_1279	DRUG_062	BATCH_00401	Hospital_A	Pharmacist	TERM_337
TRX_1280	DRUG_006	BATCH_00112	Hospital_A	Pharmacist	TERM_101
TRX_1281	DRUG_045	BATCH_00315	Hospital_A	Doctor	TERM_223
TRX_1282	DRUG_167	BATCH_00097	Warehouse_Z	Supplier	TERM_004
TRX_1283	DRUG_017	BATCH_00024	Warehouse_Z	Supplier	TERM_107
TRX_1284	DRUG_089	BATCH_00195	Pharmacy_X	Doctor	TERM_249
TRX_1285	DRUG_095	BATCH_00631	Pharmacy_X	Doctor	TERM_263
TRX_1286	DRUG_037	BATCH_00777	Hospital_A	Pharmacist	TERM_065
TRX_1287	DRUG_154	BATCH_00355	Pharmacy_X	Doctor	TERM_154
TRX_1288	DRUG_030	BATCH_00682	Hospital_A	Supplier	TERM_125
TRX_1289	DRUG_110	BATCH_00622	Warehouse_Z	Doctor	TERM_337
TRX_1290	DRUG_189	BATCH_00042	Pharmacy_X	Doctor	TERM_011
TRX_1291	DRUG_024	BATCH_00715	Hospital_A	Pharmacist	TERM_097
TRX_1292	DRUG_037	BATCH_00977	Pharmacy_X	Supplier	TERM_014
TRX_1293	DRUG_161	BATCH_00552	Warehouse_Z	Pharmacist	TERM_323
TRX_1294	DRUG_148	BATCH_00115	Pharmacy_X	Doctor	TERM_319
TRX_1295	DRUG_177	BATCH_00457	Pharmacy_X	Pharmacist	TERM_039
TRX_1296	DRUG_179	BATCH_00946	Pharmacy_X	Doctor	TERM_032
TRX_1297	DRUG_072	BATCH_00066	Hospital_A	Pharmacist	TERM_325
TRX_1298	DRUG_178	BATCH_00855	Hospital_A	Doctor	TERM_197
TRX_1299	DRUG_114	BATCH_00384	Warehouse_Z	Supplier	TERM_345
TRX_1300	DRUG_063	BATCH_00988	Hospital_A	Pharmacist	TERM_082
TRX_1301	DRUG_123	BATCH_00655	Hospital_A	Supplier	TERM_249
TRX_1302	DRUG_049	BATCH_00072	Warehouse_Z	Supplier	TERM_012
TRX_1303	DRUG_136	BATCH_00860	Pharmacy_X	Supplier	TERM_024
TRX_1304	DRUG_084	BATCH_00069	Pharmacy_X	Doctor	TERM_077
TRX_1305	DRUG_172	BATCH_00277	Warehouse_Z	Doctor	TERM_240
TRX_1306	DRUG_042	BATCH_00630	Warehouse_Z	Doctor	TERM_077
TRX_1307	DRUG_105	BATCH_00941	Pharmacy_X	Pharmacist	TERM_028
TRX_1308	DRUG_110	BATCH_00873	Pharmacy_X	Pharmacist	TERM_153
TRX_1309	DRUG_190	BATCH_00033	Pharmacy_X	Supplier	TERM_097
TRX_1310	DRUG_059	BATCH_00633	Pharmacy_X	Doctor	TERM_236
TRX_1311	DRUG_128	BATCH_00593	Hospital_A	Doctor	TERM_157
TRX_1312	DRUG_171	BATCH_00400	Warehouse_Z	Supplier	TERM_304
TRX_1313	DRUG_140	BATCH_00375	Pharmacy_X	Doctor	TERM_189
TRX_1314	DRUG_063	BATCH_00536	Warehouse_Z	Pharmacist	TERM_030
TRX_1315	DRUG_168	BATCH_00848	Pharmacy_X	Supplier	TERM_023
TRX_1316	DRUG_172	BATCH_00912	Warehouse_Z	Pharmacist	TERM_063
TRX_1317	DRUG_058	BATCH_00927	Pharmacy_X	Doctor	TERM_018
TRX_1318	DRUG_185	BATCH_00765	Warehouse_Z	Pharmacist	TERM_128
TRX_1319	DRUG_050	BATCH_00417	Pharmacy_X	Supplier	TERM_164
TRX_1320	DRUG_045	BATCH_00413	Hospital_A	Doctor	TERM_019
TRX_1321	DRUG_098	BATCH_00864	Warehouse_Z	Pharmacist	TERM_037
TRX_1322	DRUG_098	BATCH_00367	Hospital_A	Pharmacist	TERM_007
TRX_1323	DRUG_020	BATCH_00950	Hospital_A	Doctor	TERM_041
TRX_1324	DRUG_152	BATCH_00001	Warehouse_Z	Doctor	TERM_235
TRX_1325	DRUG_092	BATCH_00809	Pharmacy_X	Pharmacist	TERM_168
TRX_1326	DRUG_114	BATCH_00448	Pharmacy_X	Supplier	TERM_315
TRX_1327	DRUG_188	BATCH_00722	Warehouse_Z	Supplier	TERM_130
TRX_1328	DRUG_183	BATCH_00482	Pharmacy_X	Supplier	TERM_299
TRX_1329	DRUG_152	BATCH_00296	Hospital_A	Supplier	TERM_184
TRX_1330	DRUG_039	BATCH_00800	Hospital_A	Pharmacist	TERM_027
TRX_1331	DRUG_035	BATCH_00161	Warehouse_Z	Pharmacist	TERM_290
TRX_1332	DRUG_017	BATCH_00716	Pharmacy_X	Pharmacist	TERM_308
TRX_1333	DRUG_197	BATCH_00972	Pharmacy_X	Pharmacist	TERM_266
TRX_1334	DRUG_192	BATCH_00656	Warehouse_Z	Pharmacist	TERM_163
TRX_1335	DRUG_190	BATCH_00903	Pharmacy_X	Supplier	TERM_079
TRX_1336	DRUG_099	BATCH_00083	Hospital_A	Supplier	TERM_198
TRX_1337	DRUG_072	BATCH_00346	Hospital_A	Pharmacist	TERM_038
TRX_1338	DRUG_124	BATCH_00729	Warehouse_Z	Doctor	TERM_210
TRX_1339	DRUG_053	BATCH_00213	Hospital_A	Doctor	TERM_072
TRX_1340	DRUG_156	BATCH_00628	Warehouse_Z	Pharmacist	TERM_144
TRX_1341	DRUG_101	BATCH_00584	Warehouse_Z	Doctor	TERM_235
TRX_1342	DRUG_050	BATCH_00915	Pharmacy_X	Doctor	TERM_211
TRX_1343	DRUG_029	BATCH_00423	Warehouse_Z	Supplier	TERM_274
TRX_1344	DRUG_115	BATCH_00984	Hospital_A	Pharmacist	TERM_215
TRX_1345	DRUG_031	BATCH_00376	Warehouse_Z	Supplier	TERM_290
TRX_1346	DRUG_127	BATCH_00927	Pharmacy_X	Pharmacist	TERM_032
TRX_1347	DRUG_175	BATCH_00199	Pharmacy_X	Pharmacist	TERM_179
TRX_1348	DRUG_119	BATCH_00661	Warehouse_Z	Doctor	TERM_267
TRX_1349	DRUG_025	BATCH_00578	Warehouse_Z	Pharmacist	TERM_006
TRX_1350	DRUG_123	BATCH_00621	Hospital_A	Doctor	TERM_176
TRX_1351	DRUG_011	BATCH_00192	Warehouse_Z	Pharmacist	TERM_267
TRX_1352	DRUG_105	BATCH_00086	Warehouse_Z	Doctor	TERM_119
TRX_1353	DRUG_003	BATCH_00750	Warehouse_Z	Supplier	TERM_082
TRX_1354	DRUG_061	BATCH_00299	Warehouse_Z	Pharmacist	TERM_069
TRX_1355	DRUG_010	BATCH_00333	Hospital_A	Doctor	TERM_268
TRX_1356	DRUG_069	BATCH_00431	Hospital_A	Doctor	TERM_334
TRX_1357	DRUG_009	BATCH_00794	Pharmacy_X	Pharmacist	TERM_328
TRX_1358	DRUG_176	BATCH_00893	Hospital_A	Pharmacist	TERM_345
TRX_1359	DRUG_093	BATCH_00524	Pharmacy_X	Doctor	TERM_076
TRX_1360	DRUG_174	BATCH_00907	Warehouse_Z	Doctor	TERM_226
TRX_1361	DRUG_124	BATCH_00596	Hospital_A	Doctor	TERM_260
TRX_1362	DRUG_041	BATCH_00217	Pharmacy_X	Doctor	TERM_301
TRX_1363	DRUG_104	BATCH_00141	Pharmacy_X	Pharmacist	TERM_300
TRX_1364	DRUG_138	BATCH_00730	Hospital_A	Pharmacist	TERM_124
TRX_1365	DRUG_119	BATCH_00741	Pharmacy_X	Doctor	TERM_141
TRX_1366	DRUG_099	BATCH_00739	Hospital_A	Supplier	TERM_242
TRX_1367	DRUG_031	BATCH_00032	Warehouse_Z	Supplier	TERM_332
TRX_1368	DRUG_072	BATCH_00945	Warehouse_Z	Pharmacist	TERM_307
TRX_1369	DRUG_071	BATCH_00008	Warehouse_Z	Supplier	TERM_109
TRX_1370	DRUG_066	BATCH_00115	Warehouse_Z	Doctor	TERM_099
TRX_1371	DRUG_198	BATCH_00518	Pharmacy_X	Supplier	TERM_140
TRX_1372	DRUG_038	BATCH_00587	Hospital_A	Doctor	TERM_291
TRX_1373	DRUG_007	BATCH_00366	Warehouse_Z	Doctor	TERM_116
TRX_1374	DRUG_065	BATCH_00905	Warehouse_Z	Pharmacist	TERM_271
TRX_1375	DRUG_105	BATCH_00044	Warehouse_Z	Doctor	TERM_153
TRX_1376	DRUG_034	BATCH_00278	Pharmacy_X	Supplier	TERM_179
TRX_1377	DRUG_091	BATCH_00837	Warehouse_Z	Supplier	TERM_105
TRX_1378	DRUG_137	BATCH_00183	Hospital_A	Supplier	TERM_058
TRX_1379	DRUG_088	BATCH_00379	Hospital_A	Supplier	TERM_158
TRX_1380	DRUG_030	BATCH_00787	Pharmacy_X	Pharmacist	TERM_239
TRX_1381	DRUG_186	BATCH_00505	Pharmacy_X	Pharmacist	TERM_227
TRX_1382	DRUG_112	BATCH_00254	Warehouse_Z	Doctor	TERM_079
TRX_1383	DRUG_157	BATCH_00261	Pharmacy_X	Supplier	TERM_062
TRX_1384	DRUG_136	BATCH_00286	Hospital_A	Pharmacist	TERM_240
TRX_1385	DRUG_040	BATCH_00183	Hospital_A	Supplier	TERM_045
TRX_1386	DRUG_094	BATCH_00026	Hospital_A	Pharmacist	TERM_070
TRX_1387	DRUG_036	BATCH_00306	Warehouse_Z	Doctor	TERM_205
TRX_1388	DRUG_180	BATCH_00907	Pharmacy_X	Supplier	TERM_260
TRX_1389	DRUG_130	BATCH_00164	Warehouse_Z	Doctor	TERM_058
TRX_1390	DRUG_016	BATCH_00680	Warehouse_Z	Supplier	TERM_114
TRX_1391	DRUG_097	BATCH_00802	Warehouse_Z	Pharmacist	TERM_164
TRX_1392	DRUG_128	BATCH_00044	Hospital_A	Pharmacist	TERM_157
TRX_1393	DRUG_198	BATCH_00717	Warehouse_Z	Doctor	TERM_283
TRX_1394	DRUG_123	BATCH_00404	Pharmacy_X	Doctor	TERM_063
TRX_1395	DRUG_178	BATCH_00970	Hospital_A	Supplier	TERM_198
TRX_1396	DRUG_088	BATCH_00977	Hospital_A	Doctor	TERM_081
TRX_1397	DRUG_054	BATCH_00624	Hospital_A	Doctor	TERM_269
TRX_1398	DRUG_033	BATCH_00064	Warehouse_Z	Pharmacist	TERM_167
TRX_1399	DRUG_012	BATCH_00200	Hospital_A	Supplier	TERM_278
TRX_1400	DRUG_022	BATCH_00745	Hospital_A	Doctor	TERM_254
TRX_1401	DRUG_111	BATCH_00908	Pharmacy_X	Doctor	TERM_231
TRX_1402	DRUG_135	BATCH_00249	Pharmacy_X	Doctor	TERM_039
TRX_1403	DRUG_035	BATCH_00337	Pharmacy_X	Supplier	TERM_241
TRX_1404	DRUG_062	BATCH_00674	Hospital_A	Doctor	TERM_248
TRX_1405	DRUG_101	BATCH_00815	Hospital_A	Supplier	TERM_126
TRX_1406	DRUG_005	BATCH_00403	Pharmacy_X	Pharmacist	TERM_034
TRX_1407	DRUG_127	BATCH_00350	Pharmacy_X	Supplier	TERM_273
TRX_1408	DRUG_044	BATCH_00003	Hospital_A	Pharmacist	TERM_314
TRX_1409	DRUG_123	BATCH_00974	Pharmacy_X	Doctor	TERM_219
TRX_1410	DRUG_191	BATCH_00927	Hospital_A	Pharmacist	TERM_288
TRX_1411	DRUG_165	BATCH_00204	Warehouse_Z	Doctor	TERM_345
TRX_1412	DRUG_090	BATCH_00211	Warehouse_Z	Doctor	TERM_164
TRX_1413	DRUG_014	BATCH_00789	Warehouse_Z	Doctor	TERM_196
TRX_1414	DRUG_090	BATCH_00733	Pharmacy_X	Pharmacist	TERM_019
TRX_1415	DRUG_195	BATCH_00242	Pharmacy_X	Supplier	TERM_116
TRX_1416	DRUG_076	BATCH_00328	Hospital_A	Pharmacist	TERM_257
TRX_1417	DRUG_038	BATCH_00837	Warehouse_Z	Supplier	TERM_004
TRX_1418	DRUG_038	BATCH_00329	Hospital_A	Pharmacist	TERM_013
TRX_1419	DRUG_012	BATCH_00519	Hospital_A	Pharmacist	TERM_229
TRX_1420	DRUG_137	BATCH_00242	Pharmacy_X	Pharmacist	TERM_151
TRX_1421	DRUG_174	BATCH_00209	Hospital_A	Doctor	TERM_026
TRX_1422	DRUG_088	BATCH_00562	Warehouse_Z	Pharmacist	TERM_098
TRX_1423	DRUG_173	BATCH_00815	Hospital_A	Doctor	TERM_347
TRX_1424	DRUG_157	BATCH_00618	Hospital_A	Supplier	TERM_086
TRX_1425	DRUG_040	BATCH_00806	Warehouse_Z	Pharmacist	TERM_147
TRX_1426	DRUG_146	BATCH_00154	Warehouse_Z	Pharmacist	TERM_315
TRX_1427	DRUG_125	BATCH_00919	Hospital_A	Pharmacist	TERM_104
TRX_1428	DRUG_121	BATCH_00826	Warehouse_Z	Pharmacist	TERM_058
TRX_1429	DRUG_200	BATCH_00977	Pharmacy_X	Pharmacist	TERM_258
TRX_1430	DRUG_168	BATCH_00649	Warehouse_Z	Pharmacist	TERM_196
TRX_1431	DRUG_188	BATCH_00241	Warehouse_Z	Doctor	TERM_030
TRX_1432	DRUG_056	BATCH_00082	Pharmacy_X	Doctor	TERM_059
TRX_1433	DRUG_012	BATCH_00088	Pharmacy_X	Supplier	TERM_284
TRX_1434	DRUG_047	BATCH_00397	Pharmacy_X	Pharmacist	TERM_330
TRX_1435	DRUG_109	BATCH_00766	Warehouse_Z	Supplier	TERM_269
TRX_1436	DRUG_152	BATCH_00440	Warehouse_Z	Supplier	TERM_079
TRX_1437	DRUG_174	BATCH_00630	Warehouse_Z	Supplier	TERM_112
TRX_1438	DRUG_178	BATCH_00458	Hospital_A	Supplier	TERM_299
TRX_1439	DRUG_131	BATCH_00970	Warehouse_Z	Doctor	TERM_342
TRX_1440	DRUG_034	BATCH_00262	Warehouse_Z	Doctor	TERM_250
TRX_1441	DRUG_033	BATCH_00302	Pharmacy_X	Pharmacist	TERM_120
TRX_1442	DRUG_152	BATCH_00048	Pharmacy_X	Doctor	TERM_065
TRX_1443	DRUG_151	BATCH_00835	Warehouse_Z	Doctor	TERM_250
TRX_1444	DRUG_013	BATCH_00381	Hospital_A	Doctor	TERM_194
TRX_1445	DRUG_045	BATCH_00065	Pharmacy_X	Supplier	TERM_332
TRX_1446	DRUG_045	BATCH_00072	Pharmacy_X	Doctor	TERM_037
TRX_1447	DRUG_007	BATCH_00659	Warehouse_Z	Supplier	TERM_215
TRX_1448	DRUG_151	BATCH_00720	Pharmacy_X	Pharmacist	TERM_271
TRX_1449	DRUG_179	BATCH_00775	Pharmacy_X	Doctor	TERM_232
TRX_1450	DRUG_171	BATCH_00732	Pharmacy_X	Pharmacist	TERM_245
TRX_1451	DRUG_172	BATCH_00740	Pharmacy_X	Doctor	TERM_342
TRX_1452	DRUG_145	BATCH_00199	Warehouse_Z	Doctor	TERM_309
TRX_1453	DRUG_084	BATCH_00892	Hospital_A	Supplier	TERM_046
TRX_1454	DRUG_129	BATCH_00856	Pharmacy_X	Supplier	TERM_292
TRX_1455	DRUG_182	BATCH_00211	Warehouse_Z	Supplier	TERM_034
TRX_1456	DRUG_019	BATCH_00945	Hospital_A	Supplier	TERM_066
TRX_1457	DRUG_135	BATCH_00245	Warehouse_Z	Supplier	TERM_311
TRX_1458	DRUG_140	BATCH_00312	Warehouse_Z	Pharmacist	TERM_242
TRX_1459	DRUG_195	BATCH_00949	Hospital_A	Doctor	TERM_100
TRX_1460	DRUG_080	BATCH_00028	Pharmacy_X	Supplier	TERM_278
TRX_1461	DRUG_165	BATCH_00974	Warehouse_Z	Supplier	TERM_100
TRX_1462	DRUG_102	BATCH_00416	Warehouse_Z	Doctor	TERM_116
TRX_1463	DRUG_017	BATCH_00618	Warehouse_Z	Pharmacist	TERM_292
TRX_1464	DRUG_106	BATCH_00403	Warehouse_Z	Supplier	TERM_052
TRX_1465	DRUG_027	BATCH_00897	Hospital_A	Pharmacist	TERM_056
TRX_1466	DRUG_013	BATCH_00260	Pharmacy_X	Supplier	TERM_320
TRX_1467	DRUG_105	BATCH_00055	Warehouse_Z	Pharmacist	TERM_326
TRX_1468	DRUG_060	BATCH_00015	Pharmacy_X	Supplier	TERM_042
TRX_1469	DRUG_071	BATCH_00594	Pharmacy_X	Pharmacist	TERM_025
TRX_1470	DRUG_148	BATCH_00592	Hospital_A	Doctor	TERM_258
TRX_1471	DRUG_073	BATCH_00089	Hospital_A	Pharmacist	TERM_297
TRX_1472	DRUG_060	BATCH_00890	Warehouse_Z	Doctor	TERM_009
TRX_1473	DRUG_022	BATCH_00389	Pharmacy_X	Supplier	TERM_283
TRX_1474	DRUG_198	BATCH_00119	Hospital_A	Supplier	TERM_147
TRX_1475	DRUG_004	BATCH_00383	Warehouse_Z	Pharmacist	TERM_041
TRX_1476	DRUG_004	BATCH_00448	Warehouse_Z	Pharmacist	TERM_108
TRX_1477	DRUG_127	BATCH_00712	Warehouse_Z	Pharmacist	TERM_174
TRX_1478	DRUG_148	BATCH_00839	Hospital_A	Doctor	TERM_277
TRX_1479	DRUG_115	BATCH_00593	Pharmacy_X	Supplier	TERM_021
TRX_1480	DRUG_183	BATCH_00171	Hospital_A	Doctor	TERM_163
TRX_1481	DRUG_171	BATCH_00354	Hospital_A	Supplier	TERM_321
TRX_1482	DRUG_055	BATCH_00526	Hospital_A	Doctor	TERM_270
TRX_1483	DRUG_136	BATCH_00181	Hospital_A	Supplier	TERM_094
TRX_1484	DRUG_194	BATCH_00231	Pharmacy_X	Doctor	TERM_133
TRX_1485	DRUG_071	BATCH_00115	Hospital_A	Pharmacist	TERM_290
TRX_1486	DRUG_124	BATCH_00989	Warehouse_Z	Supplier	TERM_288
TRX_1487	DRUG_099	BATCH_00323	Pharmacy_X	Doctor	TERM_174
TRX_1488	DRUG_058	BATCH_00852	Pharmacy_X	Supplier	TERM_036
TRX_1489	DRUG_152	BATCH_00771	Pharmacy_X	Supplier	TERM_159
TRX_1490	DRUG_072	BATCH_00799	Pharmacy_X	Supplier	TERM_335
TRX_1491	DRUG_106	BATCH_00064	Hospital_A	Supplier	TERM_195
TRX_1492	DRUG_104	BATCH_00681	Hospital_A	Doctor	TERM_068
TRX_1493	DRUG_012	BATCH_00910	Warehouse_Z	Supplier	TERM_273
TRX_1494	DRUG_028	BATCH_00159	Warehouse_Z	Pharmacist	TERM_123
TRX_1495	DRUG_143	BATCH_00950	Hospital_A	Doctor	TERM_106
TRX_1496	DRUG_189	BATCH_00608	Hospital_A	Doctor	TERM_329
TRX_1497	DRUG_091	BATCH_00717	Pharmacy_X	Supplier	TERM_081
TRX_1498	DRUG_010	BATCH_00672	Pharmacy_X	Pharmacist	TERM_206
TRX_1499	DRUG_007	BATCH_00564	Warehouse_Z	Supplier	TERM_286
TRX_1500	DRUG_193	BATCH_00321	Pharmacy_X	Pharmacist	TERM_150
