# Supplementary material for: Remote medical system driven by medical big models: Dynamic defense model for network security threats
Source: PLoS One. 2026 Jun 12;21(6):e0348572. doi: 10.1371/journal.pone.0348572 (PMC13262880; doi:10.1371/journal.pone.0348572)
Supplement: S1 File — (ZIP) [file pone.0348572.s001.zip › Raw Date/d5_attack_labels.xlsx]

## Sheet: d6_attack_labels
flow_id	attack_type	target_device	severity_level
57b69abe-2fc2-46d7-9bc9-c5987c809cf6	Command Injection	Glucometer	High
ddc6cc11-f316-4181-a4bd-4541d49ede9e	Data Manipulation	Server	Medium
f720e8bb-8055-42b1-b758-01c6c875e07e	DoS	Server	High
ed848020-073a-4704-b3cb-b67c1b61ab99	Data Manipulation	Glucometer	Medium
747cfd4e-a811-4461-a1b6-f1825159685e	Command Injection	Glucometer	High
86d77168-0117-42ee-ad91-593578f2b83f	Data Manipulation	Server	Medium
fbd5635a-a3fb-4e36-b38b-9952e45702ee	Unauthorized Access	Server	Medium
4cb8525e-03e3-43df-b1a3-ba931b651854	Data Manipulation	ECG_Monitor	Medium
fdb6843c-62cb-4d9f-a510-1e66ce278f5d	Command Injection	ECG_Monitor	High
46ea23e3-c60e-4808-a943-f51b1af50613	MitM	Server	Low
1bbcd851-7d42-4e63-916e-fbbe69bad807	DoS	Glucometer	High
8081f3fd-e0b5-40e1-aec1-4f8b8e62df07	MitM	Glucometer	Low
4ff445b9-e9e2-4053-9594-7eb83391fe30	DoS	ECG_Monitor	High
47322d55-b1ea-4e09-8072-81408ce1bcd2	MitM	Server	Low
98fc7002-bae5-459a-a1d8-c88c96909036	Unauthorized Access	Glucometer	Medium
d2af396e-0b4c-4d57-bd02-db3e52d60100	Unauthorized Access	ECG_Monitor	Medium
2cadbe63-109d-4067-af5b-5c12f2b9cc01	MitM	Server	Low
962af46a-824c-4b7b-9a68-7437ba9b63d2	DoS	Server	High
ea129eec-10d5-4a78-a669-bd679b561df0	Data Manipulation	Server	Medium
17ecf290-fcec-41bb-a466-9198ef14ba0b	Unauthorized Access	ECG_Monitor	Medium
04dcea27-fccf-46d0-afa1-51763b272202	MitM	Server	Low
d04a98a5-f25c-4341-bdfa-9987b41b028e	Unauthorized Access	Server	Medium
173d7c04-9e0f-43cf-a8fe-dd5b41f2d1dd	Data Manipulation	ECG_Monitor	Medium
22ce099f-c647-4505-96cf-54aa34660202	DoS	ECG_Monitor	High
a4b208a1-7331-4103-b56d-65af2dda9d9a	Command Injection	Glucometer	High
f9eab22f-a898-4327-9675-6c257f132518	Data Manipulation	Server	Medium
94b382c1-2eec-4c68-91fa-a77a1ce3f9d7	Command Injection	Glucometer	High
5608fd31-b9cf-4140-9d54-274370809514	MitM	ECG_Monitor	Low
39c5ceaf-148b-4d3e-846c-d6419c3cfe45	Command Injection	Server	High
58cbf2fc-9c3d-4330-917e-44e3022cf8fc	MitM	Glucometer	Low
199eff4a-bb9a-4ef1-862f-9760c3a8f0a0	Data Manipulation	ECG_Monitor	Medium
50b0ac92-e7f3-4b41-8a0c-a1994db772bd	DoS	ECG_Monitor	High
58e2383c-d4ae-4f8a-9cd6-1b9e2458980e	Unauthorized Access	Glucometer	Medium
9656d6aa-c34c-4060-a3dc-168d02b84118	Command Injection	Glucometer	High
ad1ae9c2-9967-4cd3-a7af-995c5a4651df	Command Injection	Server	High
1b0d6d82-66f8-4767-bd01-1f96fc18949f	Data Manipulation	Glucometer	Medium
3a41c5f3-0aba-4600-b174-76210044d426	DoS	Server	High
1fa6163f-de11-4967-b9ae-5f6f20118cf9	Unauthorized Access	Glucometer	Medium
18c83046-3825-4637-8d08-680fca3e00fb	Command Injection	Server	High
1f2a8499-810e-4d40-a092-2826d94cc4dc	MitM	ECG_Monitor	Low
121745f1-77dc-45d7-9947-6d26dc100bf6	Command Injection	ECG_Monitor	High
a37a8a90-641c-4a8d-83a2-4541d18966f9	Unauthorized Access	ECG_Monitor	Medium
f6f57d3c-0b2b-4764-9380-464a0524ee8a	Unauthorized Access	Server	Medium
ff94f13c-aa0c-4299-9e82-8a226ee4fb0d	DoS	ECG_Monitor	High
db66f89c-efac-4ef7-944e-515d0907f3d7	Command Injection	Glucometer	High
8f7f48f5-f977-4549-9aca-ab98f55d9b1d	Unauthorized Access	ECG_Monitor	Medium
5ee7eda7-9065-4c98-b588-5309bf0914c4	MitM	ECG_Monitor	Low
c7b821f0-4d80-4688-aeb7-bd84a451f5a3	DoS	ECG_Monitor	High
2e2c6788-1494-4af6-aab3-ff762fec67a5	Unauthorized Access	Server	Medium
91d6b245-899a-4adb-a878-ee0eca44a018	Data Manipulation	Glucometer	Medium
8ae6de12-14fe-4e3e-82d2-3d53ec067b3e	Command Injection	Glucometer	High
ec31f84f-cee4-4cc1-ade0-f175a81f0c24	Command Injection	Server	High
6a8d2e86-0d64-41dc-bc32-c8bb03431a3b	MitM	ECG_Monitor	Low
5d9b1c1b-d8b4-4751-ae46-21d03f31cc80	DoS	ECG_Monitor	High
a318337f-df48-48a6-99cd-b40c3cd44ea6	Command Injection	Server	High
e792ed5c-dd44-456d-8573-50c254ce9825	DoS	Server	High
12acd482-2271-48cd-8a02-81329e5daa72	Unauthorized Access	Glucometer	Medium
2f0ee88d-9cad-4d3e-85e5-27bbbae580fa	Data Manipulation	Glucometer	Medium
eeb22cb2-28d4-465f-afef-bbb77e101f40	MitM	Server	Low
88da3358-753b-4adc-86f4-0ecc4a54b781	DoS	Server	High
51717363-cad0-433c-b99f-9c564e4a8404	Unauthorized Access	Glucometer	Medium
35ac4014-0cfe-4c88-af56-ee79c87f0210	DoS	Server	High
62f165d6-f6b1-4284-94f0-995ae4462000	Command Injection	Server	High
dd453e19-51a6-4f42-a40d-29d5ba3482a2	DoS	Server	High
cb8202a3-29d0-4c50-bb2d-f7fadb96f2f4	Data Manipulation	Glucometer	Medium
865ec9f8-73d6-4551-8351-7c871bbad42b	DoS	ECG_Monitor	High
23259448-1519-4e4e-8bd6-61c577271a85	MitM	ECG_Monitor	Low
5d4d212c-a856-4de3-91d6-3939ce582e36	DoS	ECG_Monitor	High
611e49bd-737f-4ae4-8de2-ee67775922e7	Command Injection	ECG_Monitor	High
5a9b8e6a-e32a-4706-b346-8a2dbaaab267	Unauthorized Access	Server	Medium
ebd9647e-630a-4d47-9dfa-5259c5af11fa	Unauthorized Access	Glucometer	Medium
6b8109a5-5da0-4bdd-999b-458ffb8def11	Data Manipulation	Glucometer	Medium
eb1bc56a-cdfb-41da-9ce6-3ec19957adc0	Command Injection	ECG_Monitor	High
401cc1c8-e092-433e-866a-352adedb84bf	DoS	Server	High
9071afa6-0356-462e-b2d9-afd0c32f7a19	Command Injection	Server	High
6a03c7b3-ddfa-4321-b7c1-20a084e756fd	Data Manipulation	ECG_Monitor	Medium
0fba8bd0-cb07-456d-a2bd-188c71ff871d	Unauthorized Access	Glucometer	Medium
086a4dee-c878-49b0-b4f3-d5936073fa7f	Unauthorized Access	Glucometer	Medium
33cb9406-ebd8-42e7-a3ce-8410036514fb	MitM	ECG_Monitor	Low
ce15ac2b-7a11-4979-94a5-219d15ede805	MitM	Glucometer	Low
2b3a1d34-d8fc-438b-abc5-582f41c3c673	DoS	Glucometer	High
9ea1b2c3-e813-4c3a-8f5e-178d2ad0634d	Command Injection	Glucometer	High
1b582e18-7bfb-47d8-8fce-66c1bdbb5c78	Unauthorized Access	ECG_Monitor	Medium
51ba0540-e608-4971-ac42-c9e09146da36	MitM	ECG_Monitor	Low
9997a3a8-c8c3-465e-bee3-1be88a3caabb	Unauthorized Access	Server	Medium
43490611-49e6-431d-a75c-5d8e333434d0	Unauthorized Access	ECG_Monitor	Medium
4cf449e5-90d9-45e9-8cb9-990372ff1a87	MitM	ECG_Monitor	Low
dbe506c7-072c-439d-b5c4-2193933f283d	Unauthorized Access	Glucometer	Medium
5756f7eb-5976-404b-87d7-3b9f38447918	Unauthorized Access	ECG_Monitor	Medium
2e7c906f-eb37-4514-a840-a435d6fdf4ab	MitM	Glucometer	Low
3f480251-62c2-48e6-8630-b65a10c1074b	DoS	Server	High
cddd2cc0-acf2-4385-a887-8eb0c91fe818	MitM	Glucometer	Low
31c41ee8-3206-458b-840d-e2436bd5462c	MitM	Glucometer	Low
eff01c02-79b9-4d43-9fd0-b8d93f57514e	Command Injection	Glucometer	High
801813ec-97f7-4cf4-890a-0d89bfba4ecb	Data Manipulation	Glucometer	Medium
900baa48-40ec-4e16-bdbe-82ed3fc63651	MitM	Server	Low
bc49bdd1-1ba9-4cc2-a454-4578106a276a	Command Injection	Server	High
1f0c3033-55ca-4fde-aabb-4d3d45590ef0	Data Manipulation	Server	Medium
2a87ecdc-ddc6-47ef-b97c-c4b9e9d8d021	Unauthorized Access	ECG_Monitor	Medium
6bb625e5-d67c-40e1-a5b7-6380d3d2cadd	Command Injection	Server	High
58c40b47-0952-466a-96ba-cca7dee176e5	Command Injection	Glucometer	High
5d698d9c-a42b-4828-975c-303e3b504c73	Unauthorized Access	Glucometer	Medium
ccb59110-da76-449e-b38d-bb75f4c1e4a7	Unauthorized Access	Server	Medium
17b3d778-f4dc-4303-a9b3-b06fe696c7a5	Unauthorized Access	Glucometer	Medium
77039ae3-941a-4af3-bb69-5126764bbbdb	Data Manipulation	ECG_Monitor	Medium
cb7ec4b1-33c2-4163-9375-1e267a9c8575	Data Manipulation	ECG_Monitor	Medium
5d00efd5-2fe0-4661-86a5-17a1605f8efd	Command Injection	Server	High
f4c5646d-ccb3-40c9-bd99-91aa1590af6b	Command Injection	Glucometer	High
9b3dde5f-af60-4fb2-b4fc-4c4fd3d7fb68	Data Manipulation	Glucometer	Medium
871ecbaa-9c15-43e2-9dd3-9c12c808e568	Command Injection	Glucometer	High
4d42a587-21d3-49de-910a-6d3dce279231	DoS	Server	High
b0abb100-7a98-41c7-a927-fbeca8d17cdf	Data Manipulation	Server	Medium
f00b2c06-0d56-4807-b984-49a131cb17f7	Command Injection	Glucometer	High
11bcaecf-5d18-4a4e-84c1-4c23c5e3efd5	Unauthorized Access	Glucometer	Medium
e89dc567-1bd4-4ae9-bb37-43f50769c3c2	Data Manipulation	Glucometer	Medium
c9fe22de-d634-4a07-8c1d-5d37ae042995	Unauthorized Access	ECG_Monitor	Medium
4199f985-c4e9-4b76-82db-3d0fa8178e6c	MitM	ECG_Monitor	Low
f6a897cf-3cc1-4cf7-bab8-5eddd35ab19a	Data Manipulation	Server	Medium
59c9d5e4-1877-4af1-b7e6-fedbed89515b	DoS	Server	High
d25bf0ad-7567-4eba-8c20-33783ce680ea	Command Injection	Glucometer	High
5adc9c5e-4fba-4e9b-b74b-6b02e222b013	DoS	Glucometer	High
76d76c95-ed69-4bba-be2c-058fdce67523	DoS	ECG_Monitor	High
9fa6cb65-4b17-422d-84a1-431b7367322e	MitM	ECG_Monitor	Low
20c6d5e7-4fb9-4ea7-8885-3b98acfb7bf5	Data Manipulation	Server	Medium
1f513514-63bc-431e-8364-074216796b33	Unauthorized Access	Glucometer	Medium
d79195a7-f6b7-49e9-ac98-10260389f775	MitM	ECG_Monitor	Low
404d4482-2ac6-480d-9a84-29d27effb201	Command Injection	ECG_Monitor	High
af47a521-2c56-460b-8b55-71af089a2323	Data Manipulation	Glucometer	Medium
6ffae056-5769-4c27-b863-8a4fca611afd	DoS	ECG_Monitor	High
7218a367-2e90-43bd-874c-97906242357d	Unauthorized Access	Glucometer	Medium
958ed7df-dc4c-4e56-af14-4fc62e95024f	Data Manipulation	Glucometer	Medium
f150c222-d90a-458b-995e-aa96d3d751f4	MitM	Server	Low
95d26f68-0a13-48f3-8385-331c40bd8c9a	MitM	Server	Low
d33e25c3-598b-40c1-a374-7d74c282c0f4	Command Injection	Glucometer	High
522a5faf-d7be-4bf4-a1ef-20ff0b636b70	MitM	ECG_Monitor	Low
f647f61d-7ca9-460c-8651-23ec11e76ef6	MitM	Glucometer	Low
e25a33f6-be80-4e29-9058-fdca089b4690	MitM	ECG_Monitor	Low
78fbb1e7-2b52-4305-b8bc-9fac7919c89d	DoS	ECG_Monitor	High
620cdc63-97d3-4fdf-9684-181ea7388389	DoS	Server	High
2670bf04-ff23-48c8-a0b6-bbf955ade703	Data Manipulation	Server	Medium
24e9eb20-70e1-4aa1-bbfb-be31c31593b3	Data Manipulation	ECG_Monitor	Medium
648e09db-279e-434c-8f52-ef884a3d15e4	Data Manipulation	Glucometer	Medium
f3c0f8f8-90b5-4484-ad39-ce684e07f9a3	MitM	ECG_Monitor	Low
031f5e5a-b065-4a4f-8fdb-9bfd40816d21	MitM	Server	Low
fbf32f6c-9746-4251-abd8-1e73526d9ba5	MitM	Server	Low
d23c769b-552d-44a8-bd85-b7e01272f46e	DoS	ECG_Monitor	High
86e0112b-84b8-40a9-bfdd-b2797d20a95f	Command Injection	ECG_Monitor	High
b21dba82-f1fd-4d0d-a400-fc42402c1354	MitM	Glucometer	Low
40d8c7bb-8c51-4693-9cd7-f5184e98d203	MitM	Glucometer	Low
aec3eb52-a498-4a90-a0dd-0984a175a5f8	Data Manipulation	ECG_Monitor	Medium
37f924a7-ea23-4910-9487-777aecea61e0	DoS	Glucometer	High
402d5577-6568-4260-8172-9eb0e0ad99af	MitM	ECG_Monitor	Low
124bb23c-24e4-4441-898b-1f9cf6fca546	MitM	ECG_Monitor	Low
2d541d77-c60e-47b4-a815-ae37df02e347	Unauthorized Access	Server	Medium
02c094a2-0c6c-404a-93c2-cd55cb3f28b8	MitM	ECG_Monitor	Low
f8af6f91-cd7d-404d-bbe2-72bae990a5fd	DoS	Server	High
5948c31f-dadf-433d-92f8-7807a5f0129c	Command Injection	Server	High
159968a7-826b-4660-a0d7-70801054788e	Data Manipulation	ECG_Monitor	Medium
353deac5-a9e0-40b4-9899-630b10d52809	Command Injection	Server	High
c94411b2-7c34-4c2d-ac9d-cf012ef04379	DoS	ECG_Monitor	High
1693cf1a-c269-434b-8541-705a2843623b	MitM	Glucometer	Low
addbd4b2-24cf-4fbd-9cb6-e6b1b4250a37	MitM	Server	Low
5b03d691-2102-430d-981a-cd9dee3756ea	Data Manipulation	Server	Medium
aa3b4bb9-f31c-4e9f-a66e-204904fb2cfa	DoS	ECG_Monitor	High
92f77626-f219-435e-a5dd-877a30083b21	Command Injection	ECG_Monitor	High
d08875ae-a423-4d93-aac6-e7303a3596a0	Command Injection	ECG_Monitor	High
f404072f-ae33-4651-964e-ccfb9f021f5c	DoS	ECG_Monitor	High
86c3943d-faaa-4024-89a0-c64860282b58	Command Injection	Server	High
45f39fee-0645-421d-8628-7f39f3873477	Command Injection	ECG_Monitor	High
9f76fc93-2d5e-4508-a88c-d2c24efb0f9a	Data Manipulation	ECG_Monitor	Medium
fffdd15a-d5a1-4737-9c70-60745069ca2e	Unauthorized Access	ECG_Monitor	Medium
378ad1b6-538f-4a72-9a6c-6c2dcc5ddcd1	DoS	ECG_Monitor	High
85dfd229-ac12-4b7a-a79f-578c9d9385e3	Unauthorized Access	ECG_Monitor	Medium
eab3d282-00ea-4e5d-ab07-443ae03634c2	Unauthorized Access	Glucometer	Medium
411bd97c-7db8-45d2-975d-0c17bd8cac43	DoS	Server	High
b4fdcb30-5b10-4734-9b34-9e4a469097c9	DoS	ECG_Monitor	High
3f409f24-6860-4e03-96c6-dc68498ba014	DoS	Server	High
ebc8e776-44e5-4ffe-9a5a-70012d5a095e	MitM	Server	Low
268d22e3-980c-45f0-a40a-4d05fa7a838a	Unauthorized Access	Glucometer	Medium
a77e4d41-287f-4257-a56c-f13e2fb178c6	DoS	Glucometer	High
651db9f2-4efc-468f-82cb-27fadad918b0	Unauthorized Access	Glucometer	Medium
92e0b1ba-9d37-42b9-8df7-886bc0e7a850	MitM	ECG_Monitor	Low
203df5ae-0e22-41b1-949b-8d46eb91b819	MitM	ECG_Monitor	Low
05ab2c2d-08d9-413d-9a26-0a08402c6df0	Unauthorized Access	ECG_Monitor	Medium
776fab1e-ea7d-405b-9ca9-79ed6761db09	Data Manipulation	Glucometer	Medium
f1704688-0da0-40b3-86f8-02dd3614d9b8	DoS	ECG_Monitor	High
2253faf5-c905-4aee-a99d-7f3ea3af7f9d	Command Injection	ECG_Monitor	High
1d697e1f-81f8-4f5b-9019-10c7ad494b8b	DoS	ECG_Monitor	High
2d0ad3da-5780-4d9c-bdc5-31636be452d5	Command Injection	ECG_Monitor	High
7fb8f20c-ca5f-4f27-821b-3b6e5a6c0929	Data Manipulation	Glucometer	Medium
89aafce9-2a69-4c32-8874-db137ac1277e	Unauthorized Access	ECG_Monitor	Medium
3d176935-b4c9-4ab6-8a25-4801a7dc61fe	DoS	ECG_Monitor	High
bc02a284-3733-405f-8499-85a64b699c31	Command Injection	Glucometer	High
ffa26f91-c05e-4fdd-a518-1de80d204b9b	Data Manipulation	Server	Medium
edb20958-e24a-438b-b2f6-53c2e1cd204d	Unauthorized Access	ECG_Monitor	Medium
70fb0bcd-304a-496d-bf4e-91c643829d93	DoS	Glucometer	High
32cf1c67-5015-4ab8-aca4-a4f481c2831b	Command Injection	Glucometer	High
5633cc96-476c-40b4-b15c-7220e9aa1932	MitM	Server	Low
612a6dff-4910-434e-b602-ccfa6875ee88	Data Manipulation	Server	Medium
06eae0f8-689b-40fd-be5d-3a963d036ef6	DoS	ECG_Monitor	High
5e23dd11-9f50-4c82-a7f9-835e2d4e05f2	Unauthorized Access	ECG_Monitor	Medium
8a511dbc-7a8c-44ba-99c7-92d58e5da735	Data Manipulation	ECG_Monitor	Medium
e09bc4e7-00a1-4c49-8500-a129ee16d44f	Command Injection	ECG_Monitor	High
63803d16-ae73-478b-b9c5-9ce62c9f952d	Data Manipulation	ECG_Monitor	Medium
87df85e8-9c37-4467-8ad1-d8459a74a7b6	MitM	Server	Low
8a543a58-4a14-404e-96d5-03328b48635e	Command Injection	Glucometer	High
651f07db-e94d-4d43-ac02-862fa3fe332e	Unauthorized Access	Glucometer	Medium
f90e76c0-d65d-4d3f-9967-15b4d186f893	Data Manipulation	ECG_Monitor	Medium
2e9c2036-139d-4691-9bf0-114212c47e5e	DoS	Server	High
3fd4b8ec-8d82-430d-b465-4929602a2889	Unauthorized Access	Server	Medium
f560b1c6-0c13-4402-a328-35b8d7161c3e	DoS	Server	High
4751a5d7-9e75-431f-a3b9-c983d00cedd8	Unauthorized Access	Glucometer	Medium
06c953c5-2afe-45fa-9ecf-94816979f172	Unauthorized Access	Glucometer	Medium
c2437d1f-02de-4298-91df-4ae674a2f2a6	Command Injection	ECG_Monitor	High
9b603565-bd31-4f61-9674-56c2aa2ebc25	DoS	Server	High
7eb2c1a5-0579-4227-9696-48522bd4846b	Data Manipulation	Glucometer	Medium
85b05133-ca2d-4e84-aa22-789d072237ad	Data Manipulation	ECG_Monitor	Medium
e142b356-b486-49c8-abe6-d4cb13857de0	MitM	Glucometer	Low
92f5d225-1b2d-4d07-b9db-28df84fb8b86	DoS	ECG_Monitor	High
dcfb3ab3-6b1c-40be-80cf-23a84ecab9ed	MitM	Server	Low
08788424-5d69-49c7-b938-ed52e1e0f87f	Data Manipulation	Glucometer	Medium
a90390a2-5a85-405b-9e35-d8fea3904fbe	Command Injection	Server	High
d8d35d72-fe69-4061-a4c4-41906ca7127d	Unauthorized Access	ECG_Monitor	Medium
5837c376-2011-4fea-b944-6f1dfedb3887	DoS	Glucometer	High
0525a785-4f77-4c2f-b28e-1d3961f7b501	DoS	Server	High
24b570e3-a23a-4efe-b222-0e312793e4d9	Data Manipulation	Server	Medium
891d1c54-ea12-4c5e-917f-ecb634761445	MitM	Server	Low
a3dc61a2-26f4-4d2a-9db9-b1941d741cd2	MitM	Glucometer	Low
91efef8f-67dd-4f53-abb8-d01132a0f671	Command Injection	ECG_Monitor	High
c344158c-5ecc-405f-b8af-5e72bc3c6fe7	Command Injection	ECG_Monitor	High
895b149e-fd78-45b2-93a6-fdecb6343a92	DoS	Glucometer	High
5d746b4b-8455-4c56-a7a4-cd638095710b	MitM	Server	Low
87d2e3e0-2301-4b5d-b991-a2bf3ea78163	DoS	Server	High
bfaa9332-ef73-4e0f-98da-6f384c61d450	Data Manipulation	Glucometer	Medium
f1eb71ed-a25c-4a10-8bfc-b5f32ddf7571	Data Manipulation	Glucometer	Medium
c3e70ab1-08a3-42c4-bc6f-e927152956a7	DoS	Glucometer	High
ad8be494-b651-4d73-ac44-8f636924cf15	DoS	Glucometer	High
6d35cdc3-899e-4186-bdbe-ca2f3867b3ec	MitM	Glucometer	Low
6d5c891e-da6c-43d5-9b53-34e5d47fdf75	Data Manipulation	ECG_Monitor	Medium
e5fb5a18-e2be-4df2-b134-0772da38142b	Data Manipulation	ECG_Monitor	Medium
5afbf3f6-efab-45f5-8a59-f4f7b8efba74	Unauthorized Access	Glucometer	Medium
3de03534-edbd-4b8a-a73b-1d280fb9e252	Unauthorized Access	Server	Medium
452fa8a8-5c21-43bb-b405-7859119f797e	Data Manipulation	Glucometer	Medium
2e61a7fc-c788-4608-9e22-a327a36de24e	Data Manipulation	ECG_Monitor	Medium
3c0d4ebf-b332-478e-b6a7-23df65185fd0	Data Manipulation	Server	Medium
cff7aa93-d640-457b-a828-77284b55e81d	Command Injection	ECG_Monitor	High
14f90daf-9fcf-4784-a4e3-d7f9341464e5	MitM	ECG_Monitor	Low
517fd97c-71ac-496c-835c-5a226834c487	MitM	ECG_Monitor	Low
a2fc507f-6147-464b-9eee-0a2b64b816c3	Unauthorized Access	Glucometer	Medium
4cc0ef2d-8fdf-4ffa-8f4c-2b53cf32e583	MitM	ECG_Monitor	Low
ed27febd-452a-433f-b021-ebefab1740aa	Data Manipulation	ECG_Monitor	Medium
33c258bb-61fb-4181-b2f4-a5bc539208ca	DoS	Server	High
fac9d196-80b9-44bd-aa1c-456f29a29efa	Unauthorized Access	Server	Medium
4aab26eb-40a4-4f04-9016-e27bfccb8319	MitM	Glucometer	Low
7f976218-0143-4749-a68b-6e5187c3763c	Unauthorized Access	ECG_Monitor	Medium
3370f255-6683-4f7d-ae98-a86b37434b65	Data Manipulation	Server	Medium
42c1dd65-c919-4da2-9c42-0a03f5031b11	Data Manipulation	ECG_Monitor	Medium
8019bc75-94c5-4c94-b7ff-659a2ac50ddc	Unauthorized Access	Glucometer	Medium
00a9e398-9432-4082-b216-512414ada0f9	Command Injection	ECG_Monitor	High
024da421-b37d-4af1-9907-1101540a9636	Unauthorized Access	Server	Medium
c26b4fa0-9c2f-4bf5-ba85-20c0c9fbcd5f	Data Manipulation	Glucometer	Medium
486c4583-19ef-4d73-86f1-a82185bb9b12	Unauthorized Access	Glucometer	Medium
4c652ba0-2c80-4bee-ad44-19c5ceacb0c9	Command Injection	ECG_Monitor	High
3102c461-69e4-4006-a3aa-a69f399f5758	Data Manipulation	Server	Medium
9c92bbcd-99d5-4a3b-967d-a040e7f0cbad	MitM	Glucometer	Low
315f2e7a-0457-4de9-9430-c5250a482d26	DoS	Server	High
0a5297f8-9949-44d0-8282-c61837a7efd4	DoS	ECG_Monitor	High
fd3b287a-beba-401a-98f5-4c600bab3f57	Command Injection	Server	High
e45e2bb3-3c29-4a3c-b7c1-82372d8c90f3	Command Injection	Server	High
b4400c28-e620-4400-bc4c-23131377aa8a	Data Manipulation	Glucometer	Medium
69d961c0-0593-445d-9fbb-fb2d07f5c0ad	Unauthorized Access	ECG_Monitor	Medium
7f1f9c5b-2be4-4e91-9fab-33083545909b	Data Manipulation	ECG_Monitor	Medium
fd94b133-62bc-4a42-99de-cc474263ac70	Data Manipulation	Server	Medium
79c8acd3-3460-460e-bed6-cec24b72a5e6	Command Injection	Glucometer	High
6aff1f69-5ff6-4ecf-960a-b636f5b122d9	MitM	Glucometer	Low
41ecbfae-6938-486b-acf6-2e9a9b924821	DoS	ECG_Monitor	High
6c12e934-fca6-4b3e-bc3a-dd069144d702	MitM	Glucometer	Low
ad409b7c-6f7c-4f72-b419-3c29df98c098	Command Injection	Glucometer	High
30fe549b-8d05-42aa-a44b-88f596e1ffe0	Command Injection	Server	High
169c1284-95aa-4311-be9f-8d821529f5b3	Command Injection	Glucometer	High
3b0343aa-17ac-4d1a-aa58-74acfa94d8cb	Data Manipulation	Server	Medium
d398052f-31d5-496b-bd10-f3198fc42f5f	Command Injection	Glucometer	High
fe0dae9a-02c8-475f-b2d9-49f8d4c65dbb	Data Manipulation	ECG_Monitor	Medium
c3a702ae-ed2b-47ed-8a08-fb762e57fcc4	Command Injection	ECG_Monitor	High
e226d766-1964-4c3e-ac27-c3887a9cc877	Unauthorized Access	ECG_Monitor	Medium
773d690f-cf00-4af1-a1b2-9689c949ee6f	Unauthorized Access	Server	Medium
aa0032e4-79bf-4218-a607-aae93a7462df	DoS	ECG_Monitor	High
a455322d-3f22-4655-a3b1-f97c6d16f2c7	Unauthorized Access	ECG_Monitor	Medium
7b07d1e3-6e9e-4440-b60a-176f6b06f52d	MitM	Glucometer	Low
45f1d060-dbb8-4e26-9eed-614f21dc0e56	Command Injection	ECG_Monitor	High
eaeb4b9d-0618-4c2b-b57f-7d415c90dbd8	DoS	Glucometer	High
172fc6fa-2376-4019-b517-4e6b2f778c67	DoS	Glucometer	High
39febdcb-9d67-466c-97ba-f46d9b33ebac	DoS	Glucometer	High
a168eb8b-03cd-4015-b5bb-0f772ded8015	DoS	Glucometer	High
40d89801-56de-405c-a312-27b734efcef7	Unauthorized Access	Glucometer	Medium
637f1afb-0e0f-4ceb-9533-ac6a85f98ead	Unauthorized Access	Glucometer	Medium
9d1a0148-3765-4ebb-b3e2-27d7fa90b408	Unauthorized Access	Server	Medium
cdb9af31-cb6e-4c04-830d-4c71aafe459c	Command Injection	Server	High
3d2b511c-b96e-406b-9618-f012dc30c10a	MitM	ECG_Monitor	Low
8314a280-e503-4d26-bf5f-a26b56f1468b	Command Injection	Glucometer	High
3123a562-485d-4b3c-974b-802d724d1637	DoS	Server	High
523a3cc0-9632-49b6-833b-87ba20eef8b5	MitM	Server	Low
f1706f1a-0185-4381-991f-784fa35756a5	Data Manipulation	Glucometer	Medium
4487245b-edfd-49b8-8afc-4e3765cd968c	DoS	Glucometer	High
86570545-0411-4676-8be5-438f901224f0	DoS	ECG_Monitor	High
20f38172-1c2c-4b35-8461-55f725349683	Data Manipulation	ECG_Monitor	Medium
643f563f-21a8-4486-a607-80eeb3ee984d	DoS	ECG_Monitor	High
3662da97-8856-42f6-8004-fd36596beb50	Unauthorized Access	Server	Medium
7c452174-4632-4b96-9a0e-b9557c81c315	Command Injection	ECG_Monitor	High
65111fab-889a-4bd1-bed8-5f5d4b6b884b	Unauthorized Access	Glucometer	Medium
4b4c9236-1528-46bc-b7e5-eae3844c5c18	Data Manipulation	ECG_Monitor	Medium
548b0823-c7fb-4def-a107-94ebf411eed5	Data Manipulation	ECG_Monitor	Medium
d0889c3b-92e3-47e4-8949-b41abed60562	Command Injection	Glucometer	High
a13adf10-9187-45a4-b471-f63bdaceb39e	Command Injection	Server	High
4902658a-c814-4469-a996-294a60cc9958	Unauthorized Access	ECG_Monitor	Medium
3ad3a92a-b323-458e-a944-1771086e348a	MitM	Glucometer	Low
f8235f06-cf08-406f-990c-b4a9c849d029	MitM	ECG_Monitor	Low
3a2673ce-4836-45d7-a454-ab04f652791d	MitM	Glucometer	Low
5058218c-f4a5-4275-8391-c1b070cb7840	Unauthorized Access	Server	Medium
2f17be59-1799-4044-b7d4-90cc3b035064	Unauthorized Access	ECG_Monitor	Medium
c64d4cb3-035a-4c23-9830-caff1d039995	Unauthorized Access	Server	Medium
43d9aced-144f-4086-9a2f-6e014a9033de	DoS	Glucometer	High
c684da82-06c9-4216-a057-162b90b3ca7f	DoS	Server	High
54a22388-0c24-4b5c-87a0-2e1f40c10224	Data Manipulation	ECG_Monitor	Medium
6c1f63c6-2781-4813-b6ac-b516f6255174	Command Injection	ECG_Monitor	High
42f7e4c5-cb40-4d88-92f4-9036dbfd09c9	DoS	Glucometer	High
0e769022-37d8-416c-a8ee-3272817d008e	Data Manipulation	Glucometer	Medium
d8b90e7e-1092-4b19-afd9-ac00ab2f7484	DoS	ECG_Monitor	High
79640598-b1fa-4460-bb05-f2ca6e86c221	Unauthorized Access	ECG_Monitor	Medium
70a6d62e-baae-4ca6-bb37-2e6d7e221870	Data Manipulation	Glucometer	Medium
4efaf150-8a10-41a7-bf61-12a701413f58	MitM	Glucometer	Low
2eb97c84-eff6-46ff-90ea-2969b5679761	Command Injection	Server	High
4795a654-93b1-493f-baa5-e0b61cbd21ac	Unauthorized Access	ECG_Monitor	Medium
82086770-109b-4ab7-9b1f-afae5b10315c	DoS	Glucometer	High
e8753997-690b-4146-aa84-7ac5ec049754	DoS	ECG_Monitor	High
de8dc9bd-0af7-4a58-ad1f-bdab56782d44	MitM	Glucometer	Low
f5fb9b43-30c5-414b-8902-be316512735c	Command Injection	ECG_Monitor	High
f4bbb33b-daeb-435b-b440-320e8ef9f192	DoS	Glucometer	High
0bef1f88-9775-4427-b711-103de8c3b6bb	DoS	Glucometer	High
9366eda8-0778-4377-afce-531df2c8ce31	Command Injection	Glucometer	High
7ab7b7d3-0992-4cf8-8cf8-e3f5883197e7	DoS	ECG_Monitor	High
ba89e9a3-0b3f-4f32-83b2-3d222608b961	Data Manipulation	Server	Medium
a350c214-aa76-4f3f-9870-83d11a4a27af	Command Injection	Glucometer	High
f93acc48-60a8-4d09-b10d-4c3643a515d5	Command Injection	ECG_Monitor	High
97deb130-9c26-486a-adf5-b491b9a7aa17	Unauthorized Access	Server	Medium
2f7adbdb-a659-4ef8-8282-d3a2e421814b	DoS	ECG_Monitor	High
a80a178a-be19-4c1c-bdf7-0b704fe32ef8	Unauthorized Access	Glucometer	Medium
118e861d-e489-4131-8ecf-1464ddfb5c16	Command Injection	Glucometer	High
0c3ffa66-36bc-4f61-a5e9-031284ff88c0	Command Injection	ECG_Monitor	High
8f2a1bf0-75c6-4cd5-9e6b-892ca36bf851	Command Injection	Glucometer	High
cb37bc55-87a7-4501-b38b-42c0b5aab5f3	Command Injection	Server	High
80382ca0-02c5-47bd-9d56-e85489a786d9	DoS	ECG_Monitor	High
30719022-bdc7-4cd5-b803-5a40c5647fcc	Command Injection	ECG_Monitor	High
13647123-ad4b-453f-8fb8-787f45224fbd	Unauthorized Access	ECG_Monitor	Medium
f85ec770-b76c-43e8-8ed2-d5b9cc2883f2	Unauthorized Access	ECG_Monitor	Medium
c5d7dd43-84e3-49e5-b0ee-b3bd77ad8ad1	DoS	ECG_Monitor	High
58d8cf84-ebf1-4b11-ba9c-f7e2909c1302	MitM	Server	Low
8c6b1511-91b3-445f-8c72-fb1457f7e105	Unauthorized Access	Glucometer	Medium
99bc92fb-8cad-4748-bb00-ac3bfa479bd2	MitM	Glucometer	Low
83000475-ab41-4a5d-b4ef-f717fdd6f6ab	DoS	ECG_Monitor	High
e899a922-c6db-405d-b2d7-92e7655707f6	Unauthorized Access	Glucometer	Medium
aaceb797-4d2e-4ec3-bc8b-2be57faa85e6	Command Injection	Glucometer	High
839f37cd-3ad2-4586-ba23-acd37f9c06cb	DoS	ECG_Monitor	High
b7ebd511-4ba6-4d2b-aad2-7c9c2634f96a	MitM	Server	Low
ce9809f9-6976-4bc2-882b-852206786891	Data Manipulation	Glucometer	Medium
cd9bf011-7885-4e9b-8bb9-a6818d893ba9	DoS	Server	High
ef459b7f-fb85-4021-bc79-30a7c22b6bad	Unauthorized Access	ECG_Monitor	Medium
06d0d6c5-9961-4ea3-87c1-87688ffd5245	Unauthorized Access	ECG_Monitor	Medium
d5e7bdbf-05a9-4df1-a0f5-ee3a3d670da9	Unauthorized Access	ECG_Monitor	Medium
93669d9e-afe7-4530-ac83-3f6b3e0a6c17	MitM	Server	Low
9adaa8a4-18af-4f01-8ab1-be2f0cc2e31d	Command Injection	ECG_Monitor	High
17b33c08-7ef5-450c-8b26-ee92a8941185	MitM	Glucometer	Low
85c2c7d0-2ce0-4323-b800-29f092656905	Unauthorized Access	Glucometer	Medium
6ec8087d-a42e-4e44-ac51-394a374a1820	Unauthorized Access	ECG_Monitor	Medium
8029f2c6-8166-452a-9fe3-fe9d55bb1509	DoS	Glucometer	High
80e7d9c5-4079-4d7a-94be-bc46c2f3477a	Command Injection	Glucometer	High
5f60b199-3935-469e-ba62-80c777be70f1	Command Injection	ECG_Monitor	High
9d884776-63f3-41f6-9d16-cee335995b1a	Unauthorized Access	Glucometer	Medium
596147b3-267e-4d28-9f10-dedd6e8dd08e	Unauthorized Access	Glucometer	Medium
2bb2de6b-5d6f-4b0c-a0f3-7406a9ec28ee	Command Injection	Glucometer	High
acb18269-7eeb-49e2-b6ff-616b3b104b4f	Command Injection	ECG_Monitor	High
56c7f842-27a4-47a6-b27e-52ed6bcba004	Command Injection	Glucometer	High
534db8af-93af-4ff7-8b2a-406b51b451c3	Command Injection	Glucometer	High
009308ed-2c3e-4484-882c-a0beabe08280	MitM	Glucometer	Low
d6261233-a1f1-46ec-a353-4c90c4856906	Command Injection	Glucometer	High
c0375569-9355-418a-8a84-50df8053dae5	DoS	ECG_Monitor	High
6042b2fc-ff1a-417b-b556-57836210ef66	Unauthorized Access	ECG_Monitor	Medium
413e9164-b1ed-4856-a445-fd6daaa0db34	Unauthorized Access	ECG_Monitor	Medium
ff4d8128-593a-4a09-819f-ff93651460c7	Data Manipulation	ECG_Monitor	Medium
2c27bcc4-1539-428e-9281-282af1dec023	MitM	Server	Low
f152fc87-e9fc-4c33-805a-715fb1b2176b	Data Manipulation	Glucometer	Medium
ec0c610a-e75b-4543-be8c-cf8ce1a2f602	DoS	Server	High
3cc087c0-6fa7-42da-9b59-b7af28e1a9a9	Command Injection	Glucometer	High
7a96f8d4-e3c7-44cd-89ed-68a3197f55b9	Unauthorized Access	Glucometer	Medium
ee340d8b-d55b-41b9-a5f5-fa53b994a5b2	Unauthorized Access	ECG_Monitor	Medium
394e80be-94c4-4b39-b92f-23cb5f902c1b	MitM	ECG_Monitor	Low
a4d298ca-0c53-4219-a541-ee883e93690e	Data Manipulation	Server	Medium
1054730e-11a0-435e-a8ad-61aa376254d9	DoS	Glucometer	High
57279045-e587-445e-b38c-f6f25d3d8055	Data Manipulation	Server	Medium
ff419676-3299-4b70-bb6f-7d2cd96fad07	Command Injection	ECG_Monitor	High
71423690-5282-4a78-a949-74c642447eac	MitM	Server	Low
11199e0d-3577-403f-8da1-d5cc4963c7e5	MitM	Glucometer	Low
c8220e9a-6d56-4032-bd39-0445c49bdbc2	Command Injection	ECG_Monitor	High
ab917361-a8b7-464d-8896-3794fe88a7a5	Unauthorized Access	Glucometer	Medium
2a41332d-4735-4f40-8fb0-05daa62ac1b8	Data Manipulation	Glucometer	Medium
40b411de-3931-45b8-bb96-7ec4a59cf5d1	Data Manipulation	Server	Medium
a1a0f3b2-eddc-497a-bbcd-eee3fadaaaaa	Command Injection	ECG_Monitor	High
30a5890f-922a-4b4b-90fb-e826709565f4	Unauthorized Access	ECG_Monitor	Medium
9f3c1952-2e8d-4ea2-bd35-de8583903649	DoS	ECG_Monitor	High
b41aaaa6-88e4-41ee-bdbb-1c2bd52ba131	Data Manipulation	Server	Medium
7371ee4a-81ba-4d47-b93a-cde01978f417	Command Injection	Server	High
4088163c-9c05-43e8-b683-c2c78017df72	Command Injection	Glucometer	High
3a3ff786-ae78-4dbf-9f06-79bde3dfcd39	Data Manipulation	Glucometer	Medium
f85199a2-8a22-4a61-a921-c726fa3aecfe	MitM	ECG_Monitor	Low
db9ed605-47dd-42ca-98c9-52ddfa2168e0	DoS	Server	High
17a4e61b-3eb9-4538-80aa-78f570f33ba2	Command Injection	Server	High
fecfb358-28b9-497d-a965-f6ef1363ae06	MitM	Glucometer	Low
c8659420-113d-49ef-ac7c-2a15d5367248	Data Manipulation	ECG_Monitor	Medium
24f0a92a-5b18-4048-a5b3-4b234efbd62b	Command Injection	Glucometer	High
860223e3-0e4a-4e6a-9142-f97476c30852	Data Manipulation	Glucometer	Medium
adf118e5-0379-4312-bd93-be306436b308	Unauthorized Access	Glucometer	Medium
cf022869-73a2-4ebf-b897-0ae5cbe654af	MitM	Glucometer	Low
9e97572d-5105-45a6-a326-fc8d7a766bc9	Data Manipulation	Server	Medium
04940e56-62c5-4ec0-84db-53f8b9c73799	Unauthorized Access	Server	Medium
5ddd8c79-f725-4aa5-a63f-528ed483ff85	DoS	Glucometer	High
e6dd756a-ab20-4d01-af5f-12c0acdb20e3	Data Manipulation	Glucometer	Medium
f510c1be-5ecb-49d8-86da-ddbb5512136f	MitM	Server	Low
31c10cca-7bc1-4681-a065-2418fc59b918	Unauthorized Access	Glucometer	Medium
90b47dee-d0c9-4453-b00d-b8541bdabe81	Unauthorized Access	Glucometer	Medium
aae33b61-343c-4eef-9844-eb657c356407	DoS	Server	High
e5ab7639-fd5f-4e88-aa8a-4d9257df1f0b	Command Injection	ECG_Monitor	High
68dedda1-517f-4a63-89af-dd7e0c91b1d7	MitM	Server	Low
2fcc21b5-d424-4f64-9bd5-ae5c09aefb81	MitM	ECG_Monitor	Low
29d71b81-175e-4ede-bc76-f9c4c0e82905	Unauthorized Access	Glucometer	Medium
2ff8e5ba-2301-491f-9a7e-cecb3894dba3	Data Manipulation	Server	Medium
279f8051-f8cc-4d87-ab0e-69b35f47b03b	MitM	ECG_Monitor	Low
b5fa264e-87d8-4c49-b7d7-e0fa16ffc61d	Unauthorized Access	ECG_Monitor	Medium
0f2b4a7f-ea71-44c4-8895-138c575bfed7	DoS	ECG_Monitor	High
21494400-d466-41b9-a604-72dbcb99108b	Data Manipulation	Server	Medium
3c7d442a-b07b-464f-8a69-17341f638439	MitM	Glucometer	Low
f76f2648-542b-4dc2-950f-b6011e5dd698	Data Manipulation	Server	Medium
9de05b18-9076-4cce-95b5-1a3de95e76d6	MitM	Server	Low
6a0fa9d1-38f4-4fab-90ab-9473fd48f65d	MitM	ECG_Monitor	Low
4f846ab7-b4fd-4fb8-a47d-32e2407b1f36	Unauthorized Access	Server	Medium
9ad7f1f4-6fab-43bf-aa32-3dd2b7d46b56	Unauthorized Access	Glucometer	Medium
1feb6706-a175-4255-8da2-b3002e467dda	DoS	ECG_Monitor	High
56554bdc-5eae-433e-a83b-7e3af4e052cc	Unauthorized Access	ECG_Monitor	Medium
8ce60bbb-32d2-4896-84c6-c03c23fe5f37	MitM	ECG_Monitor	Low
d3a34129-4406-4b91-a57d-0feb387c8f81	Unauthorized Access	Server	Medium
8db25cd1-d33c-4f02-8d85-12adbdba9df6	DoS	ECG_Monitor	High
eb2c3a30-aa23-4aca-987b-9203d660505c	Command Injection	ECG_Monitor	High
45fc0692-c7d0-4cc3-8750-19bd5adb610a	Unauthorized Access	ECG_Monitor	Medium
1f8fa9ed-3da9-42c2-9b2a-e11c7b52fa15	DoS	Glucometer	High
2f9b9a64-d3cf-4148-b9f5-f341aae0114a	Unauthorized Access	Server	Medium
31b98d1c-25da-42e3-909b-38afc0db239d	MitM	ECG_Monitor	Low
9065db52-876d-46da-95e5-ca75d52d21ca	DoS	Glucometer	High
622a8fdf-3438-4595-860f-6c67276eadff	Unauthorized Access	ECG_Monitor	Medium
eb2a97b4-8230-4204-a2f1-97e8130d06cb	Command Injection	Server	High
eb19a0bf-c7c9-45c3-822e-5895a7e08fc3	DoS	Server	High
376ddef5-89cb-47f8-9d9b-7c641bf07223	Unauthorized Access	ECG_Monitor	Medium
72ad079e-e230-4d4e-9ac7-e9ae8418855b	MitM	Server	Low
6fae786a-31f6-404b-b2f1-b6bfdd37babb	DoS	Server	High
5a7450e0-c2d6-4325-8e80-2eccd2f15266	Data Manipulation	Glucometer	Medium
4e92d632-038f-448a-9df7-9d0b20e28b6b	Data Manipulation	Glucometer	Medium
0bd77fb8-c6db-41ce-9bf7-a8ccba3a8535	MitM	Glucometer	Low
cfcea635-c64a-4b4e-ab47-90fe4e62b1dc	DoS	Server	High
9f4db175-8360-4c49-ae4b-86b3761df18c	Unauthorized Access	Server	Medium
99834afb-8ce5-4a6d-b3e9-4128ea20789e	Data Manipulation	Server	Medium
d6a75407-6cc9-4759-91a8-281beb47dc49	MitM	Server	Low
9b308bfb-7dba-4b8e-9236-95686f6f2ad5	Unauthorized Access	Glucometer	Medium
6ac71d74-624b-46fd-bfd7-527b0036c69c	Data Manipulation	Glucometer	Medium
2aef5c35-2001-4d01-95ce-1edea2c6b916	MitM	Server	Low
a202e3b8-5300-4c79-86f0-9b8c824ea370	Data Manipulation	Server	Medium
e2705aac-2c4d-4e1a-abca-dbaea3db0669	Unauthorized Access	Glucometer	Medium
e4abe099-0b52-46a4-bc37-9f94a151cfae	DoS	ECG_Monitor	High
9dd9a97e-8973-4b9d-a2a2-838329494ca7	Command Injection	ECG_Monitor	High
30dffcf6-459b-48b4-90e8-eb7fe1ac267f	Data Manipulation	Server	Medium
643aee40-bd03-4c48-95ae-1f074a65ee82	DoS	ECG_Monitor	High
44839785-86bb-40a3-bce0-bccc82b7bcad	Data Manipulation	ECG_Monitor	Medium
6683761a-6f88-4b15-9b11-446656e8c21b	Command Injection	Server	High
dfb4c984-d1c2-4899-b695-ab905957018f	Data Manipulation	ECG_Monitor	Medium
216ea021-5fca-4255-b74b-f63ab7474ce7	Command Injection	Server	High
0ee3b875-8747-4b34-ab32-028c12fe196e	MitM	Server	Low
e15d7afc-f7bd-4987-aa57-a5838b84c05c	MitM	ECG_Monitor	Low
066bf9e5-1371-4b5a-945f-1f9de99a7ad9	MitM	ECG_Monitor	Low
faa3518f-c03c-4933-a698-ea7453399f26	DoS	Glucometer	High
895f10aa-cb70-4a49-ac6a-3f542e6af735	MitM	Server	Low
94505fde-17a4-441f-9a2c-1648bd2d3431	Unauthorized Access	Glucometer	Medium
21b483a7-153a-48ed-86de-dae3a402dc8b	DoS	ECG_Monitor	High
caaf48af-c9c3-4711-8dcd-5e56b6d17035	Command Injection	Glucometer	High
038fdb66-924b-491d-984d-b6d1bf78f73c	DoS	ECG_Monitor	High
c0ef76c7-dc0f-449d-9ec2-ab5dcfa9ba64	Data Manipulation	Server	Medium
7cb0e47b-780b-4fe1-b7ef-0bc6500a4df6	Data Manipulation	Server	Medium
90cd70c9-0689-4dcd-a289-c08317cfd1e4	MitM	ECG_Monitor	Low
f70322d4-1e79-4666-89fb-efbb5fdfcc07	Unauthorized Access	Glucometer	Medium
593b36f3-d456-4e12-839f-354d3a930fd8	Data Manipulation	ECG_Monitor	Medium
05ce75c0-10ca-4eaf-89de-20bb1e98514c	MitM	Glucometer	Low
bcd82b34-b738-4605-9248-a8b2cf1dab03	Data Manipulation	Server	Medium
ea75df6a-b892-4fb9-b823-3ddf325d5893	Data Manipulation	Server	Medium
779c86af-3a03-47af-b151-fc08e71151d3	MitM	ECG_Monitor	Low
45ba1b3e-a9c7-4bf3-9022-331a3da3a5f1	Data Manipulation	Server	Medium
23e6950e-1e9e-4a62-96f4-13c57cbd9a6d	Command Injection	ECG_Monitor	High
f8d15043-5263-4f7b-9a3a-b946da5dcfd9	DoS	Server	High
70590f23-3539-43b1-8c40-95a9373bd77b	DoS	Glucometer	High
1f5873b0-a041-49e3-a1b1-b7eb35c52126	DoS	Glucometer	High
7f27640b-c3a1-4afd-a288-82a58e944a95	DoS	Server	High
7e9a0c50-e9a6-4de2-af29-bbb9acb2c94c	Command Injection	ECG_Monitor	High
c2042977-df5e-455d-8a1c-ed647b8cbc5c	MitM	Glucometer	Low
36b8b5d6-d51f-4048-86ba-5c45fb003feb	DoS	Server	High
81b46390-4471-45ed-9796-8eb5ea4c4853	MitM	Server	Low
f81769c7-3452-42d6-b3ea-ac5e77d1f50c	Unauthorized Access	Glucometer	Medium
30c2d826-e542-4a2c-8c81-b1abebf296a5	Command Injection	ECG_Monitor	High
122b5474-29cd-4884-93c4-282b0c8d7ef7	DoS	ECG_Monitor	High
0cce540b-2e8e-46d1-a84d-c0056d9410b0	Unauthorized Access	Glucometer	Medium
c22c98fc-b6fe-4bb8-8899-b3e5939e8173	DoS	Glucometer	High
2a31c124-bfc1-498b-9d6d-17de4bfd9f09	Command Injection	Server	High
67ce80a5-3845-4720-8a38-5e987ba24d4e	DoS	Glucometer	High
6dfa4489-7291-4978-a088-4d066f00a4ec	Unauthorized Access	ECG_Monitor	Medium
79624d37-3726-487b-8a8a-c83368e8b6c7	DoS	Glucometer	High
d8c720d5-1729-4486-bdaa-c3972e28f9e4	Unauthorized Access	ECG_Monitor	Medium
6185e24e-0710-447f-b53e-023272a9b7b6	MitM	Server	Low
25e40300-ab94-4527-bcd0-fb10c7ce1640	Data Manipulation	Glucometer	Medium
03e72b73-9d16-41cc-a472-986ff47c8a12	Command Injection	Glucometer	High
682b72e0-7c71-4982-a174-162221905621	Data Manipulation	ECG_Monitor	Medium
44c820a4-edf7-4341-a125-a2924ada2c5f	Data Manipulation	Glucometer	Medium
5dc7e843-eeba-4d93-b91c-c6ad579f5b6b	Command Injection	ECG_Monitor	High
47d5a09f-368e-4f35-adf6-0dc05dcf71a8	Command Injection	Server	High
f4bc677d-ef1f-40d9-9bf2-afeb93bff358	Command Injection	ECG_Monitor	High
64dbe173-8efa-4c3f-b3d9-96b4d401f89b	Command Injection	Server	High
ad2a24ec-1707-4b72-b241-61d64fb1549f	Command Injection	Server	High
72a9ca54-4b58-42ec-bcf9-98bf14fa27ce	Unauthorized Access	Server	Medium
6ed0bdd9-d3dc-4228-a221-d60416162a7e	Command Injection	Server	High
bd0d5cea-8cbe-4851-ac13-c050ef637f67	Unauthorized Access	Glucometer	Medium
0ed7d00d-7474-43e6-a911-9be0c624dfdb	Command Injection	Glucometer	High
3cd16f53-641d-4bce-acf3-e11ff45023b3	Data Manipulation	Glucometer	Medium
c5879e4f-261b-4716-9dca-4ef3d3d2b661	Unauthorized Access	ECG_Monitor	Medium
5f48f836-9348-4327-81f2-e070d695f285	MitM	ECG_Monitor	Low
d125c71f-a9bf-4f4c-bbb1-a297c9fcb889	Data Manipulation	Glucometer	Medium
ca965aa1-998a-492a-892b-639f522d8abd	DoS	Glucometer	High
c246b22a-fb18-4431-a446-b644270e7937	MitM	Server	Low
9006c2b4-8ca6-4bc1-bf23-58a9b10adb96	MitM	Server	Low
40fea2a4-a285-4492-a6af-9c32f11c0bb7	MitM	Server	Low
0e65bb9a-8f89-4d13-91e7-38876de41406	MitM	Server	Low
2264e5c7-dfba-46bd-bdc2-3cc3ed06612c	MitM	ECG_Monitor	Low
e7e033d4-3fd1-420a-87a0-09dfb317512d	Data Manipulation	Glucometer	Medium
3beb68e5-019f-4e8a-b7c9-1dcc094587cb	DoS	ECG_Monitor	High
fc4bb70d-340d-4bfd-ba48-9eecc123a936	MitM	Server	Low
07e984f1-f6f0-406f-ad2b-cb088491757c	DoS	Server	High
94ca8219-ca55-4b6d-ad6d-ca74ef0797ee	Data Manipulation	Server	Medium
630c925c-42e6-42e6-a116-73a03227ded9	MitM	Server	Low
2d53456a-d96a-4b90-a12a-bc7af1284c08	DoS	Glucometer	High
e27a3e87-9092-43be-a3ba-6d0c4e3bcb3d	Data Manipulation	Glucometer	Medium
94dc2345-988c-4adf-8f47-917424f647bc	Command Injection	Glucometer	High
4d5cb3df-6557-44e9-941c-c5e5969ff4e4	Unauthorized Access	ECG_Monitor	Medium
152a7ad0-6a38-45a6-997f-0fc10b44edb7	Unauthorized Access	Server	Medium
2ff526ed-b898-40dd-b878-15c01e102977	Command Injection	Server	High
d559f384-ec6a-4a64-a308-df9689b6daa2	MitM	Glucometer	Low
1c8795d3-1bc2-480d-acba-1acd450bd987	Data Manipulation	Glucometer	Medium
ad17d394-a2c8-4b27-85f5-fa0c52a78c57	Command Injection	Server	High
cd933e38-3602-4ad2-8afc-a929d6e95573	Data Manipulation	Glucometer	Medium
cf643ef4-fa4e-425b-83a9-d41de724425a	Unauthorized Access	ECG_Monitor	Medium
f84fe656-1c46-453b-b3f7-0d2999e87d09	Unauthorized Access	Glucometer	Medium
4b351299-f190-4f89-beee-63cad6b213e0	MitM	Glucometer	Low
6bf72f9b-5ed1-4a01-9d30-fba74b287376	Data Manipulation	Server	Medium
4f6d8d4b-a2e2-46e3-9ff6-78c7f8dd26dc	MitM	Glucometer	Low
c6a9706c-8f5d-4e3b-838e-358c3bfd32f3	Data Manipulation	Glucometer	Medium
8cad62af-d564-403d-bf1e-f0c209a7d88c	Unauthorized Access	Glucometer	Medium
48e1854f-1712-42df-bf41-5e7a3418d17e	Data Manipulation	ECG_Monitor	Medium
0fa9df8d-b3e6-4696-9749-838770258167	DoS	Glucometer	High
573c4ba6-c7eb-476d-ae20-029d358916d5	Data Manipulation	Glucometer	Medium
94019338-795b-4331-ae4e-5dd34aa13b00	MitM	ECG_Monitor	Low
1daa879e-f425-473b-8766-b6ad05834458	Command Injection	ECG_Monitor	High
bbb4309a-3635-4c63-9f08-9a736c978cee	Unauthorized Access	Server	Medium
5814852b-b291-4609-b8d6-daace53c58de	Unauthorized Access	ECG_Monitor	Medium
865325c1-3c15-4166-b75a-7208db05e4e0	Data Manipulation	ECG_Monitor	Medium
4a0239e2-442a-4158-9cca-a5ce05cb5f0b	Command Injection	ECG_Monitor	High
e5e1d0e2-5418-4961-b8d4-a4d42e2fa469	MitM	Glucometer	Low
8fbfa3aa-0317-4d5b-9f9b-f89a062e41c4	DoS	Glucometer	High
074f18bb-586c-46e6-bf22-bdda69c06fc4	Unauthorized Access	Server	Medium
486a80e2-7edf-45e6-8945-9cf000dcd023	DoS	ECG_Monitor	High
8a9dbcdd-2c26-4dd8-8a61-75e4642eb5bf	DoS	Server	High
f42c0307-bda0-4991-be65-446c1345dbb2	Unauthorized Access	Server	Medium
a8306a1b-73f6-4ac4-9fc7-7389dd8437c1	MitM	ECG_Monitor	Low
b82b35cc-5718-4e2a-aa67-2ad899339908	DoS	ECG_Monitor	High
d5bd5bfd-48fc-4a04-a291-50b962fe2202	Data Manipulation	ECG_Monitor	Medium
10bfe088-aed4-404a-bb31-d0ab6427be37	DoS	ECG_Monitor	High
63065067-4442-4ba9-b2fc-9777e3c70b76	MitM	Glucometer	Low
3b80ca52-6b98-487d-89be-1cb26b668433	Command Injection	Glucometer	High
57edce93-c43d-4ff7-9299-faa510e68060	MitM	Glucometer	Low
ab82dfd8-8b44-46d5-a8f1-9dd4481b9c81	Unauthorized Access	Glucometer	Medium
8e4a7ded-7dc5-4a02-b793-0c3c7e34ac9a	Data Manipulation	ECG_Monitor	Medium
165609c5-adfd-4999-a0c4-bf66f84f509e	Command Injection	ECG_Monitor	High
825322a2-4fb8-4cb3-ac10-50c1702f11fd	MitM	Glucometer	Low
8eb0a173-be0e-477b-be7a-3fe5d1f22572	Command Injection	Server	High
1943aa1b-fe84-487f-8dd7-7c44e19610f2	DoS	ECG_Monitor	High
39b8e94d-4971-4a05-a484-c6d6275036f6	DoS	Glucometer	High
1632baee-5383-45fb-96b2-9d06f7e65ba0	Command Injection	ECG_Monitor	High
3e70515d-81ba-453f-84a5-34c41f869ad4	Unauthorized Access	ECG_Monitor	Medium
29f2bae8-9e09-4981-bc19-e954bda4faa4	Unauthorized Access	Glucometer	Medium
f774148f-ab2b-4031-9a0b-fa1b8c4dfb7d	MitM	ECG_Monitor	Low
69b52b9c-fa29-42c1-8a24-2add0ac17db0	Command Injection	Glucometer	High
36821f49-0dd0-4589-a12b-c54fdae49dce	Unauthorized Access	ECG_Monitor	Medium
e12f626f-3997-44c3-bc0d-c0b8cd4945a0	Data Manipulation	Glucometer	Medium
c0d71c96-1d7b-4e45-aec5-5f0b7ded17a0	MitM	Glucometer	Low
e5f0ba73-f3d0-49b6-a515-2b3dbd154e3d	DoS	Server	High
1eb1c2b4-c105-4420-8552-3735ed885002	DoS	ECG_Monitor	High
fc87e615-d735-4a57-a42b-d299462097e1	Command Injection	Glucometer	High
3d52590f-edea-4056-ad73-32f343ea2246	Command Injection	ECG_Monitor	High
64887667-828a-490d-ac9c-3209908376c3	Command Injection	Server	High
4add82a5-58b9-4938-b2bb-0048e8080eac	MitM	ECG_Monitor	Low
43a54155-daaf-4c27-a87e-f1db2fc6c786	DoS	ECG_Monitor	High
e0b828fd-48e8-40d0-b9b1-d3aea27890f0	Data Manipulation	Server	Medium
faf83109-bb77-4990-95f7-daa019abdbd1	MitM	Server	Low
1079d966-fccd-4e26-9141-f887fbba9c06	DoS	Glucometer	High
38d1aeae-af10-4865-a589-526b43b9d2bb	MitM	Glucometer	Low
9d3bea09-cc7c-4a5c-a0d1-a7d5ca623f9a	Data Manipulation	Glucometer	Medium
6b981163-f802-4ea7-b65c-4e75cf77e668	DoS	Server	High
c84dfafa-32dc-48d5-8de4-2d9dd87ca22f	MitM	Glucometer	Low
614f3989-11f7-4653-83a6-1220e0a900ef	MitM	ECG_Monitor	Low
388354ca-cd06-460a-bfe1-e31b79cae70c	Command Injection	Glucometer	High
bfd61407-493f-4989-8c02-8538f2dcffea	MitM	Glucometer	Low
84deae38-8005-4f4c-b390-9464bd1e454d	MitM	Glucometer	Low
3fec32e1-a562-4a19-9a7b-98e63a658f33	Unauthorized Access	Server	Medium
93881a50-3a0b-4a7d-ae41-0eabdf4b6442	MitM	ECG_Monitor	Low
18f7ca0b-0399-4bae-b4d1-65899eb69c4f	DoS	Server	High
8c2aedb8-53a3-4b9e-a5a1-4b8e2df51cab	MitM	Glucometer	Low
b3b79c63-4726-455e-961c-a4a609698583	Unauthorized Access	Glucometer	Medium
89ecf521-2dc5-4998-abfd-24fc43f4b5d4	Unauthorized Access	Glucometer	Medium
eb1dfb6d-996b-4258-a954-8bc297f0db1d	Data Manipulation	Server	Medium
38b75fdc-cc0b-465e-9271-f53e89a535ac	Unauthorized Access	ECG_Monitor	Medium
5751a78a-cdd1-4c14-a45d-bdc8db341baa	DoS	Server	High
af55c2b3-bd3d-4924-97ec-fec2e32a3fc7	Unauthorized Access	ECG_Monitor	Medium
0cff0c38-dae9-4acf-b6df-e1136a90250e	MitM	Glucometer	Low
d27a0261-b600-48a1-b73f-9389014bd2b1	Data Manipulation	ECG_Monitor	Medium
6fa4584c-d871-42f4-8989-14a52e687b82	Command Injection	Server	High
08aebd84-3456-4435-bbdd-84131362d9f3	Unauthorized Access	ECG_Monitor	Medium
4e2a6942-81a5-47a1-98f8-d106b53e0a8d	MitM	Server	Low
d9774f6f-2f31-4812-bc0f-debd9e4f4a1d	Data Manipulation	ECG_Monitor	Medium
a332cce5-f301-422c-b1b7-f5f9eac8720c	Unauthorized Access	Glucometer	Medium
faae3321-a90f-4f9e-8ec1-b4731a88e13e	Data Manipulation	ECG_Monitor	Medium
722014cb-77e8-45c7-b792-8ef5b645490f	Unauthorized Access	Glucometer	Medium
9d491799-1269-4611-a939-b9b7173b7731	Unauthorized Access	Glucometer	Medium
6b70e41e-e605-4d56-9430-727368e54e35	Unauthorized Access	Glucometer	Medium
67d9fea2-bf0c-48bd-9ff4-e76109f04305	Command Injection	ECG_Monitor	High
95fe5070-c84d-41d0-9b17-22e3f10bbac0	MitM	Glucometer	Low
ac6a4337-ede1-4a64-ac07-4769b9761de8	DoS	Server	High
9d8cef67-0a2d-45ae-8ac4-8e5f11b102f3	Data Manipulation	ECG_Monitor	Medium
5d1fd9d6-9b95-46c9-9f5b-f17ddc3c54f6	Data Manipulation	ECG_Monitor	Medium
7d713a75-bbd7-4094-a587-a2a95ccc7679	Data Manipulation	Server	Medium
cd7efc44-83aa-4d0b-858d-6e07cd596a24	Unauthorized Access	Glucometer	Medium
7d5f1c38-89bd-4add-b715-2f7c5df11189	Data Manipulation	Server	Medium
5910fbbd-7522-46de-89e3-712b852e4535	DoS	Glucometer	High
43bbca36-96d5-42ac-810d-b20bc2b37435	DoS	Server	High
e8ed28b3-0d4f-4cab-a96e-85d11752e79d	Data Manipulation	Glucometer	Medium
ab439c56-3b11-4718-a04c-378d6d2a3a46	Command Injection	Glucometer	High
3abdc648-e9d0-4c75-90f6-c82e918a6108	Unauthorized Access	Glucometer	Medium
f1e05d7e-74ae-43fa-bfcd-e1250a64c59e	MitM	Server	Low
b9790e82-215e-40c7-9434-27a2e2f0dd33	MitM	Server	Low
8d20ddfa-0cec-48e7-9952-80c6272fd772	MitM	ECG_Monitor	Low
c0422d07-41c1-4965-a77b-0392847b50ba	MitM	ECG_Monitor	Low
a7aadbf8-1e5e-4634-948d-2d48b11efbb4	Unauthorized Access	Server	Medium
c980065c-4559-4db0-9bac-55aa9887a914	Data Manipulation	ECG_Monitor	Medium
2f3d5e41-713f-4a05-a55d-acf6d70d4f10	Command Injection	Server	High
34ddb668-c1a2-46b4-bf7b-2c1fd57a9ba4	DoS	ECG_Monitor	High
a2e4a010-2281-48d6-a03d-dfc62ac58071	Data Manipulation	ECG_Monitor	Medium
57dfcaf1-b751-4e80-9cd4-cd05bf22fc3e	Command Injection	ECG_Monitor	High
518d2737-9153-4214-bb70-cb371477a1e9	Data Manipulation	Glucometer	Medium
7916142f-ff5c-49ae-89d6-f1a4ecba8c78	Data Manipulation	Glucometer	Medium
65a96a0f-4cfb-4af4-bace-c652d2e79212	MitM	ECG_Monitor	Low
7168fe8b-b265-4b5c-8d33-0f5c6bef3174	Command Injection	ECG_Monitor	High
cc7341d0-87f7-4e52-aca6-920ea066514d	Command Injection	Server	High
6b85cb0f-5ae0-46cf-809e-d53dd2c6c61d	Command Injection	Glucometer	High
f9f468fb-b6c2-4410-b087-2e3fa5565466	DoS	ECG_Monitor	High
c51c56c3-8d99-4e41-9f59-ac2aa087135b	DoS	ECG_Monitor	High
d5bd9be9-f05e-49ba-b35e-f28dd4f24856	Data Manipulation	Server	Medium
9b41ba24-88db-498c-bbfd-b2ddf256a02e	Unauthorized Access	Server	Medium
6314b9e9-c7b8-42db-a86c-a238e96fce69	Command Injection	Glucometer	High
f1e49d82-870c-47ee-93a8-f9271074ae2b	Data Manipulation	ECG_Monitor	Medium
44b53fe1-9159-43c8-980e-88db28e0e7af	Unauthorized Access	ECG_Monitor	Medium
52426eaf-2628-462d-ab9e-68ae8188e8b8	Data Manipulation	Server	Medium
f9fc3d49-3d20-420e-851f-a7efe11c20c0	Unauthorized Access	Glucometer	Medium
18ffe981-67ea-4876-bb78-721ee2f9a392	DoS	ECG_Monitor	High
bc048a50-f677-468d-89c9-abe17708ad0c	MitM	ECG_Monitor	Low
95cdc04f-d7c1-4733-860e-3c9416f32344	Unauthorized Access	ECG_Monitor	Medium
c87674ce-0983-4765-971f-9535aa2fceb6	Data Manipulation	DICOM_Scanner	Medium
72b9d286-ae09-4f12-88d5-690c99e70660	Data Manipulation	Glucometer	Medium
204f66e9-8780-4b97-996c-ecaed0fd3742	MitM	Server	Low
bed0adde-fbe3-40af-89c4-1505570d2b85	Unauthorized Access	Server	Medium
b93c5830-667f-41c3-aaaa-027f490834cf	Command Injection	Glucometer	High
b50fdc26-9231-4fec-87c4-68ed68f6ad5d	DoS	ECG_Monitor	High
043f5e31-d812-4ab7-b583-64ed8dfad972	DoS	ECG_Monitor	High
a8d53c53-ffcf-451e-816e-08925c5cce25	MitM	ECG_Monitor	Low
9a51967c-ebbf-4464-9e61-861c89de49f1	Data Manipulation	ECG_Monitor	Medium
dcbe9ff1-f51c-45cc-ad5b-d67c3bd76f56	DoS	Server	High
cde5a249-e462-4dcd-ad2d-fdc0f97bf445	MitM	ECG_Monitor	Low
d44706cb-ff17-4716-9229-033366356ffa	Data Manipulation	Glucometer	Medium
d24a3162-12c8-4ce4-9f05-3dee4129ebb0	DoS	Server	High
1ee65574-5547-4a1c-9ad0-2b2f1f6e3262	DoS	Glucometer	High
11886def-4ad1-474f-aa44-795f1054eed8	Unauthorized Access	ECG_Monitor	Medium
0bc68325-c0fc-49cb-af9b-de5df822de4e	Unauthorized Access	Server	Medium
b7c0e49e-6062-47d1-a90b-dcdde8a9cc2f	Command Injection	Server	High
6d06b652-f946-46a6-bf3a-f4019dacf503	MitM	Server	Low
17795d41-3099-4165-b2b6-7cc23b724054	Command Injection	ECG_Monitor	High
e9da8ccf-15e1-48f6-a227-77d272875466	Data Manipulation	Server	Medium
004c610b-6b3a-4a22-aaf9-1214a9b9cfef	Unauthorized Access	Glucometer	Medium
0c14c968-257b-4987-9e1c-d76f90005194	DoS	Server	High
9c03db2c-6da7-4a1b-882e-ba618b8ca88a	Unauthorized Access	Server	Medium
9095fa37-fc66-4940-9911-2b33d27b8ea1	MitM	Server	Low
3f47c21d-4c67-4c55-956c-cd9238a7e155	MitM	Server	Low
f6df05d1-3eb2-4485-8438-79ffeec0e3da	DoS	ECG_Monitor	High
77a766aa-8425-4ba4-a5e6-586693659777	DoS	ECG_Monitor	High
cc446e40-8323-45d0-9c82-052ddb144be0	Data Manipulation	ECG_Monitor	Medium
48d88c0a-05eb-4a11-996f-1a0e0711cc5b	Data Manipulation	ECG_Monitor	Medium
17481dc0-8735-4472-8f7a-c2c387994c26	Data Manipulation	Glucometer	Medium
72465c80-215b-431e-886b-2f63f5cad6ca	Data Manipulation	Server	Medium
9bf02b97-9001-4a5c-86b6-e94c26c80887	Command Injection	ECG_Monitor	High
6d641859-b17f-4307-bf5b-3a5d337c81a2	MitM	ECG_Monitor	Low
a1ed3547-6b0f-4436-a75f-6209f742d13b	MitM	ECG_Monitor	Low
9485da71-f89f-45f4-bac2-561c61bf61ec	Unauthorized Access	Server	Medium
aeb4fd16-fb08-4612-9548-26a3b637510a	Data Manipulation	Server	Medium
b5946213-b700-4e34-9c37-cd1e20dfeb00	DoS	Server	High
ebac507c-0590-4308-8962-8532d00d3f89	DoS	Server	High
b55fc8f5-0630-4f74-b6cc-7b80c068e7b9	Command Injection	Glucometer	High
fe837c26-55ce-450d-b8d9-2e9f4a398f31	MitM	ECG_Monitor	Low
48fd1a6b-1cb0-4582-8a85-30718b567449	DoS	Server	High
220f5cff-d74d-4d81-b925-ca4c6b5611d9	DoS	ECG_Monitor	High
ac65d338-71e1-4d09-baba-312a74bb2fd8	Unauthorized Access	ECG_Monitor	Medium
11df0413-8edf-4eb8-94fc-b0a051545280	DoS	Server	High
b85fb8e2-3d29-4790-8e8a-61bedd0d4730	Unauthorized Access	Server	Medium
10fec279-f419-4d2a-ac8a-af903c4c9c4c	Command Injection	ECG_Monitor	High
44dff1c8-9c10-4592-9493-bc0330db6aaa	MitM	Server	Low
4e06c19f-94b4-4ae4-be05-09d3a25194da	Command Injection	Glucometer	High
ec6fa8a9-e995-4177-9639-7401d4eeb00f	Unauthorized Access	Glucometer	Medium
b3f28231-6328-4822-9c91-d6203f943de3	MitM	ECG_Monitor	Low
336cb59e-2349-43b8-b34b-0c0c4587860f	Command Injection	Glucometer	High
27c533e6-28bb-4e11-9cbf-9eccf47cb253	Command Injection	Glucometer	High
f5601443-d75c-43b4-8dbb-a9b7b01c3191	MitM	Glucometer	Low
dd91b8a5-2f02-4c0f-9d42-93cd2cd759bc	MitM	ECG_Monitor	Low
b3fa43e6-80e0-4838-8cf3-fda43708a489	DoS	Server	High
159eee1a-813f-4e2a-b604-5f4532013a22	DoS	Glucometer	High
3c5fee09-3f09-4ba7-9ffe-5d52c86d28dc	Data Manipulation	Glucometer	Medium
748e355c-7c5c-4d24-8a5a-778dd56f73c7	Data Manipulation	Glucometer	Medium
2353adf6-45de-4dfc-9d1a-46075e3558f1	Unauthorized Access	Server	Medium
a868df4b-9992-4c34-a769-a5c8ae93207d	Unauthorized Access	Server	Medium
a20d2e28-f5e8-428b-b744-d75933a3d660	DoS	Server	High
bdb3e05d-8cf4-4278-b6d9-feb4de4d551d	MitM	ECG_Monitor	Low
020f5aa0-ff4c-42cc-9dd4-4acd3740f508	Command Injection	Glucometer	High
b0671206-8a97-474e-9846-849d72e8695e	MitM	ECG_Monitor	Low
18bfa635-4dec-495c-a0b5-f54b0893d4eb	MitM	ECG_Monitor	Low
24314f51-943b-4460-986c-18c80eb8455a	Data Manipulation	ECG_Monitor	Medium
57d07be7-002a-4cf9-bcdc-8221486d4673	Command Injection	Glucometer	High
9a7e0fbc-6e95-4512-8a64-3eb09cc23277	Data Manipulation	ECG_Monitor	Medium
01bef4d4-921f-45a4-942e-16b050559bb4	DoS	Glucometer	High
f1bea159-1e9f-4b1d-a5bb-be193e747739	Data Manipulation	ECG_Monitor	Medium
e78c3949-4dfb-4a0c-b00c-34c55fff89bf	MitM	Glucometer	Low
cd6db58c-b0e4-4d31-a5bc-9a408a91b04c	Data Manipulation	ECG_Monitor	Medium
c2ac9174-6ae1-45a5-b741-0cc5bc5ce46a	Command Injection	ECG_Monitor	High
66709ed7-199b-4774-b111-1b05af1d4c7c	DoS	ECG_Monitor	High
d96fd9ed-b33b-413e-ae01-249853a101b2	MitM	DICOM_Scanner	Low
bf554292-eeeb-48bd-b980-f60e3299dfc7	Command Injection	Glucometer	High
a85902e3-0d76-457d-8006-8bcdcdae4fb8	Unauthorized Access	Server	Medium
b501b40e-8b0c-4aca-940a-10a5b70b574e	Command Injection	Glucometer	High
a5ce1695-bb65-4b8a-837f-114fdf5d94ee	Command Injection	ECG_Monitor	High
b0fe727d-6b2d-4c91-97e3-e2b3357549bb	Unauthorized Access	Glucometer	Medium
3e714ec9-90af-4260-91f9-d37fa49ee340	MitM	Glucometer	Low
d70fd4a0-c9b9-41a6-aee4-36472452e2cf	Data Manipulation	ECG_Monitor	Medium
46a3daec-9461-4438-bbb0-ee8260017097	Data Manipulation	Glucometer	Medium
873aff07-f487-4d45-ad09-3ec3ec520261	Command Injection	Server	High
101952b7-da55-446f-93fa-7e50f480ebc3	DoS	Server	High
f682ea19-003e-4849-9ca0-91f4b462d1be	Command Injection	Server	High
292e39ac-57c5-40b6-8f92-d095ed621494	MitM	ECG_Monitor	Low
c663caf6-8686-4da6-8784-9c669228dc35	Unauthorized Access	Server	Medium
0be8381c-e7ac-4534-a512-c01cbacf9199	DoS	ECG_Monitor	High
8aa1e360-d41c-4f8c-8f64-fe0f8cfb0097	Command Injection	Server	High
21723c08-1485-4f2d-a3ad-d87e29daab1f	MitM	ECG_Monitor	Low
acf64128-83f1-43a0-8982-2ac91f48c821	Unauthorized Access	Glucometer	Medium
307eed67-2b81-440c-8057-441dd6be5c41	DoS	Server	High
89d50e69-e14a-4744-8d5d-636c08488822	Data Manipulation	Glucometer	Medium
e409f75e-5cd6-4e9e-b91b-bcf7765d583d	Unauthorized Access	ECG_Monitor	Medium
5235ee05-c5f3-4f70-b21a-df373a5a85ca	Command Injection	ECG_Monitor	High
cc9acb55-f5ee-4ddb-a616-6c5795828821	MitM	Glucometer	Low
e9a02907-b19a-4c40-bc86-1be53838f81e	Unauthorized Access	ECG_Monitor	Medium
c427e714-2097-4964-8634-bfa9d204c975	Data Manipulation	ECG_Monitor	Medium
62de6109-95e4-44ac-a210-78357c7e1de0	MitM	ECG_Monitor	Low
482e0783-b585-4442-8723-bfa44d7ba0e0	Command Injection	ECG_Monitor	High
3ec7566b-1648-4017-8f9d-993e35eb4b68	MitM	Server	Low
188c082e-446a-43e2-915d-65d3417cb19b	Unauthorized Access	Server	Medium
c867d607-5ceb-46e6-920d-33c1b325dbfa	DoS	ECG_Monitor	High
6fce69fa-7364-4030-9ba7-9ed6793e1cad	MitM	Glucometer	Low
70484d28-f4cb-4744-b962-1a6b78f6b7fc	MitM	Server	Low
04bfd28c-bb1a-41fd-8618-0587f27714d7	DoS	ECG_Monitor	High
8874b3d0-a90a-4bc8-9289-29199792e3d6	DoS	ECG_Monitor	High
3d7b024a-6aa9-4aa1-840c-14b7826e5322	DoS	ECG_Monitor	High
0eb135bb-a51e-483e-ac40-f142ca4c4e82	Command Injection	Server	High
b76d2e28-2aeb-4a85-86b0-3fd1d5b3f557	Unauthorized Access	ECG_Monitor	Medium
55040279-a817-48de-9d23-c385177cbfac	Unauthorized Access	Glucometer	Medium
93971146-c06e-4259-9137-1e8989203028	Command Injection	Glucometer	High
bf54a5db-3d6c-46ff-9740-1978ec43d688	Data Manipulation	Glucometer	Medium
54116728-71f4-4011-a8f3-5f668d88ea6c	DoS	Glucometer	High
90c26a46-bef3-43a3-87b4-89c043dd8d1c	MitM	ECG_Monitor	Low
23c08e4b-2ed9-4f4e-9d36-e1ce87c18ff6	Command Injection	Server	High
9757295c-bfec-4297-858a-b2181f423a44	DoS	ECG_Monitor	High
a9ab47ed-e104-4b74-9512-27884b6aef55	Data Manipulation	ECG_Monitor	Medium
b5702840-8bdb-425f-8ca0-81d8177b14ed	DoS	Glucometer	High
5c323165-600f-4dcd-baf3-af16213ae5b4	Data Manipulation	ECG_Monitor	Medium
f71cbd7e-5b9a-4639-aa66-daf49bac69ec	Data Manipulation	Server	Medium
a85c2bbb-a7e1-4967-a1fa-df34c299d80d	Unauthorized Access	ECG_Monitor	Medium
08d955d0-888f-4d1c-a553-7f5048ab2922	Data Manipulation	Server	Medium
8e3a666f-954e-4c96-bb4a-894a9e57a075	DoS	Server	High
53abfa23-1edd-427c-b558-f365959a7b80	DoS	ECG_Monitor	High
900480c5-a896-465e-8f73-508738574b14	DoS	Server	High
47b1a7be-a9b7-4340-a729-36e0972ff966	Data Manipulation	Glucometer	Medium
ec62d5a3-bf56-4c38-85e3-14ca223ff55c	Command Injection	ECG_Monitor	High
6740dd49-b6b6-44e4-8416-34a511f9a4ba	Command Injection	ECG_Monitor	High
526eecd5-7df7-49a6-91d6-e2c32443677a	Data Manipulation	Server	Medium
0779a59c-827d-4011-b756-e25c3e0c7dec	MitM	Glucometer	Low
e10da1c8-a2d0-4d0a-b66d-2eadf51d9e8a	Data Manipulation	Server	Medium
c7cde5fd-d686-4d3b-9a1e-adc9ded76ff4	Command Injection	ECG_Monitor	High
23765efb-b493-4371-83d4-82707df7d0d1	MitM	Server	Low
129cc29c-812d-4092-a8a2-a1dc32985dbf	Data Manipulation	ECG_Monitor	Medium
8a0f3589-32ac-4ca3-93ad-52ef6421d50f	Data Manipulation	Server	Medium
9c457e9c-5c81-417f-b919-ebeabcbb17ad	Data Manipulation	Server	Medium
ae205579-9ed6-4237-92d3-a7235d9623f0	Command Injection	Server	High
580065ec-e0fe-418d-9f23-fd9398be267b	Command Injection	Glucometer	High
924238e2-9597-44b1-9354-1248826bdc9e	Unauthorized Access	Server	Medium
f61105af-d063-468f-81e7-d7d2eed0355e	DoS	Glucometer	High
a46b92d6-f6d9-4a66-909c-469f42c0a5e0	MitM	Server	Low
5f9fe661-ee0c-4ac8-a723-cce7ff16d940	Data Manipulation	Glucometer	Medium
9cdc654e-d0ce-4efe-a67f-e06fd443430a	MitM	Glucometer	Low
d6cf8671-68f5-4326-b569-c668ab591b4d	MitM	ECG_Monitor	Low
912e0306-17b3-4e41-b7f9-b0c6045867ce	DoS	ECG_Monitor	High
72ae5d38-a949-4379-b04a-2a75f2fb91a2	MitM	Glucometer	Low
8baa95b5-4191-42b5-b6c2-21f4ce3636f0	MitM	ECG_Monitor	Low
a9304377-ccbb-4300-966d-8798e0f80d5e	MitM	Glucometer	Low
ee8a09e8-84fa-485b-8e5f-690c333125ab	Unauthorized Access	Glucometer	Medium
27c50221-0d9f-4438-a811-a5d6b5566c42	Command Injection	Glucometer	High
69113e6b-3b99-456c-bdbc-1ea17b7d7db3	DoS	Glucometer	High
3746d952-80da-413c-ba80-5cfc8d5b1ae6	Unauthorized Access	ECG_Monitor	Medium
376f8592-1481-449b-b208-f785aecd5baa	Data Manipulation	Server	Medium
0ff89d14-0e89-4577-9434-36a19a951d66	DoS	Server	High
8afb6d2e-240d-4aea-89ac-01ccd1890525	Unauthorized Access	Glucometer	Medium
57bfa61c-54a6-4020-ace3-ebee22c4c5d3	Command Injection	ECG_Monitor	High
da6cc658-8cc5-49c7-9125-f8e2dc6c142a	MitM	Glucometer	Low
9e721ba3-7a43-4518-97a0-5f4f9e0535c8	Unauthorized Access	Glucometer	Medium
17b73d5d-5c3b-40cc-a91e-da7a3e7404ce	Command Injection	Glucometer	High
c76ec5b8-16ba-4108-bcbc-c4a341d65767	MitM	Glucometer	Low
62567df9-5aa3-44fb-bd8b-2606900c90a8	DoS	Server	High
64381d52-0da5-4c38-8ccc-63d088dc5396	MitM	ECG_Monitor	Low
d93be768-0724-45ab-ab70-2eed2fc2b0b4	Command Injection	Glucometer	High
c8da78aa-a9fc-4dc5-aa28-a2f1e873a9a8	Unauthorized Access	Server	Medium
57a92363-3665-4717-ab49-a6cd4d53c234	Data Manipulation	Glucometer	Medium
2dca1fca-8d6f-41df-9ddf-f035b24d7208	Command Injection	ECG_Monitor	High
02be45ff-a037-4d18-a162-052a17f95b42	DoS	ECG_Monitor	High
e931fd01-629f-4b2d-8f71-0511d405fa63	DoS	Glucometer	High
a5bd8571-88e8-4eae-8625-0c6d04427539	Command Injection	Server	High
40f75f58-e898-4799-8ec2-0ce4276d21fa	MitM	Glucometer	Low
d9ee7c6c-3fc5-4600-89be-3e48be79c336	Command Injection	Server	High
76cefe62-4751-4e9d-bef9-9f1171b554c1	Unauthorized Access	Glucometer	Medium
7e0d0970-6034-4cea-8dbb-409ae6af6b0f	Command Injection	Glucometer	High
5440ec7b-4d21-40d3-92e1-32d450c7bbcb	DoS	Glucometer	High
2346e9af-1e08-47f4-95ce-5a0a9a5a1f82	MitM	Glucometer	Low
a926374d-6d72-4627-a917-3917ca04abf4	DoS	Server	High
a37aff45-df3a-47ac-9a75-26d07835389d	MitM	Server	Low
a52e82bd-df1c-4274-b73a-7456e019ee85	MitM	ECG_Monitor	Low
0ee2d8db-93ba-4d6e-ae3a-1c0e731768cc	Unauthorized Access	Server	Medium
ed60285b-dff5-4cac-9bce-25ab6bed9eba	Data Manipulation	Glucometer	Medium
4353fe8e-71ce-4179-b577-995bcc92b065	DoS	Server	High
d5010d55-14f4-424c-9abc-6dce866148af	Data Manipulation	Glucometer	Medium
7d6323ff-ffd8-488d-9445-fbc3e2ffd4ae	DoS	ECG_Monitor	High
ddf815f8-3df7-42ac-9b9c-174d53b4b41e	Unauthorized Access	Glucometer	Medium
6f1e6481-039c-42e8-94cf-83909e73b908	Command Injection	ECG_Monitor	High
7370ad06-79d3-46ea-bee8-825c8ebe1a44	Data Manipulation	Glucometer	Medium
e3110640-84ba-4d7d-814e-4ecbf63dca81	DoS	ECG_Monitor	High
40179c50-1b0a-4270-ad98-3424fa657ef1	DoS	Server	High
65b57d84-00ac-4a84-a5c5-1e97b8c6eabd	Unauthorized Access	Server	Medium
a58b3c30-0c62-4e95-b367-8c3a07b81e31	MitM	ECG_Monitor	Low
8a340fb0-1113-4243-9f96-a0f271b7f27b	Data Manipulation	ECG_Monitor	Medium
fe505764-fa36-4233-b1a0-ac63421d7d23	Command Injection	Server	High
28903857-b003-423b-bee4-33ae9bfd5cd8	Command Injection	Server	High
c9657ebc-9336-4687-8999-a470442ca576	DoS	Server	High
1e9abdb5-169c-45fc-bb19-2ae98880f7f2	Command Injection	Server	High
6453415a-0ac8-4a5e-8f61-ced1edd677df	DoS	ECG_Monitor	High
205f29f7-6e69-4ede-a599-949039e7a7cc	Command Injection	ECG_Monitor	High
8f2299b5-c389-4a9d-ba62-bc601898efe0	DoS	Glucometer	High
b6488a1e-701d-4597-8bf8-1528a3fdaf42	DoS	ECG_Monitor	High
d31e59d0-5242-479c-a06b-fadf4c2350f3	DoS	ECG_Monitor	High
d69a59ef-c0fb-443a-9ec6-9a10457cc254	Data Manipulation	ECG_Monitor	Medium
31bf1b41-b5e5-4288-8142-66e461e5314f	MitM	Glucometer	Low
7e327d95-d7ab-4953-8ad0-24e3ef01f284	Unauthorized Access	Glucometer	Medium
038e2bb3-574a-4d58-9762-dfb6f0c0f63c	DoS	Server	High
34e3a01d-71c0-4ecc-bd09-e9f34945c99f	Unauthorized Access	Glucometer	Medium
ae8277be-b98a-4ee7-a78e-30a8f42cd919	Command Injection	Server	High
e0144842-c072-4a21-b813-70aa7cf2b10a	Unauthorized Access	Server	Medium
5b64f594-b02a-4a4c-bc0d-5deebfb51673	Command Injection	Server	High
76fd540b-b78f-4760-bafc-86e0d938e09d	DoS	Glucometer	High
800c82ca-e5a7-428c-8bca-793c032c793d	DoS	Server	High
789a69c5-0cbb-4f4b-97ea-c4320c8910bc	MitM	Server	Low
de4f21da-c8f0-4cd9-bb85-b3f39c7cfa2e	Command Injection	Glucometer	High
270545b9-baa5-4fd3-ae57-d4b7cb1387cb	Unauthorized Access	Server	Medium
c8177013-2911-45e2-993a-b5c118c03141	DoS	Server	High
0f391e14-1172-4591-be68-32fbbc43f151	Unauthorized Access	ECG_Monitor	Medium
63f55939-3521-4e4b-b971-f91b47667026	Data Manipulation	ECG_Monitor	Medium
157320ff-a536-49fa-92a5-8168bd2750dd	Command Injection	Glucometer	High
4fa51a00-6547-4430-9ecf-b67686cad4c6	Data Manipulation	ECG_Monitor	Medium
b728481b-b967-479b-8d8c-7dc80c55c6ce	Data Manipulation	Server	Medium
f63ff474-e8f0-4164-9fae-dc362f4d64f2	DoS	Server	High
67a4b25a-75e8-4252-a79e-6bbe938e79c2	MitM	Glucometer	Low
7c702d62-e433-4efc-bfde-eb7d84d96edc	Command Injection	Server	High
41a18a1b-ece6-4b45-8515-8f670f889804	Data Manipulation	Server	Medium
9f8a03d6-a9a5-4921-80ee-569917f63589	DoS	Glucometer	High
edc0a659-d6db-4d66-bf53-b809e2513d4e	MitM	Glucometer	Low
1871796f-1b60-4b24-8ce3-10824eef4cab	Unauthorized Access	Server	Medium
256b6731-c772-467d-8446-f720033456fa	Command Injection	ECG_Monitor	High
2dd0a3a6-b74c-4215-bc6d-5f23f2fee6cc	Unauthorized Access	Server	Medium
f4b1b614-ccc3-4256-b861-3002296f1c12	MitM	ECG_Monitor	Low
4d337499-cf50-4427-98f8-010632c2376e	Unauthorized Access	Server	Medium
8e2ccd13-16ed-4359-be33-088c75f8a795	MitM	Glucometer	Low
87b8ac62-998c-455d-a835-3436b244ce5a	Command Injection	ECG_Monitor	High
37582b43-8faf-4b15-b635-45d320267156	Command Injection	ECG_Monitor	High
720c888c-fb80-4300-9307-3078d96c6e5b	DoS	Server	High
9259ab8e-02f4-4658-a731-cbec4d2370b0	DoS	ECG_Monitor	High
0824b18e-5805-4b06-9127-d1a9b9b5233a	Command Injection	Server	High
78a15a62-1f23-479b-ba89-6cc5a080e03d	Unauthorized Access	Glucometer	Medium
61fb6c42-1ad6-4f53-abef-8cda4215b06a	Unauthorized Access	Server	Medium
00465a5f-b09e-4fa5-bc3a-49d90a71f560	Unauthorized Access	ECG_Monitor	Medium
f0843e6b-60e1-4961-8eb5-4c99eb0999cd	DoS	Glucometer	High
3de12132-e133-4c89-98d0-a6a5d6fe806c	Command Injection	Glucometer	High
fcbef873-52a6-4930-a0a2-ecc132b8c556	MitM	Glucometer	Low
e59115a6-af6f-4995-821d-28887ad9a427	Command Injection	Server	High
34f51ccf-b209-4bed-89e8-ea54c4fd6fd2	Unauthorized Access	ECG_Monitor	Medium
1fc2c447-848b-4ae8-8f42-915d486a31a8	DoS	Server	High
39195532-984f-4a17-8b99-c793f278c806	DoS	ECG_Monitor	High
298e4400-f888-4938-b68c-69e0506d9482	Command Injection	Server	High
d30978f7-9536-4157-b876-9f0a03df051e	Command Injection	Server	High
7c4fdf03-447d-49cb-ba16-f1b1d9dfcfa0	Unauthorized Access	Server	Medium
5380b662-85ad-4dee-b4ae-33157e4a779a	Unauthorized Access	Glucometer	Medium
aa3ac579-4d17-4dd6-84b0-2eb7f9c3f01d	Command Injection	Glucometer	High
b45916f1-21f3-4326-9d11-a1c6666cdcf9	Unauthorized Access	ECG_Monitor	Medium
4bc202e1-70ca-4520-a0f0-8f9370974e73	Data Manipulation	Server	Medium
2e1f2dff-bfe4-4832-9380-a01008fee625	DoS	Glucometer	High
70696652-dc72-41f9-b4b7-5c232dfccdec	Data Manipulation	Server	Medium
16f08551-dbad-4bcd-9d52-9c601affdb7f	Data Manipulation	ECG_Monitor	Medium
fd61c3b5-8610-419a-9696-9660e37e3c62	MitM	Glucometer	Low
4b7fe029-f4af-4488-9d09-2f3f2e369e10	Data Manipulation	ECG_Monitor	Medium
469eb7a0-91cf-4161-b39c-8411dda8e196	Command Injection	ECG_Monitor	High
eed0aaf9-4ac9-4203-9ad2-98aba9d6bfac	DoS	Glucometer	High
275eb71d-a683-42ae-a545-c0ad44e01783	Command Injection	ECG_Monitor	High
2c143381-8c39-4745-9c03-d2a65decee0c	Data Manipulation	Glucometer	Medium
97aca055-2356-42af-be14-e924aafe96fb	MitM	Server	Low
29c1c218-1ceb-4a42-b161-648df5e88e72	Data Manipulation	ECG_Monitor	Medium
e94c1c64-5b4b-445b-8d3b-6f7ce9bed5ee	Data Manipulation	Glucometer	Medium
af9c6dcd-546d-4ed6-a6df-d38c6323cb03	Command Injection	Server	High
38b8d15c-4944-4e94-9bab-aed27acd97e1	Command Injection	Server	High
c89bee04-5766-4a77-9981-05c8ab1e7bfc	DoS	Glucometer	High
38a931cb-1913-4893-a4b4-9a7f8433667b	MitM	Server	Low
80eb5c2b-b1ca-4e39-89db-e2368c980c38	MitM	Server	Low
abae7d26-8d80-4b28-8e0d-4a9abc7e7b57	Unauthorized Access	ECG_Monitor	Medium
9df0d69b-56a6-4401-b2c5-6ec3ae823078	DoS	Server	High
4de2075e-5911-4093-91e0-fd1fd6ed5224	MitM	ECG_Monitor	Low
82aa3d26-3800-4ac0-a999-7cfdcc55873f	MitM	ECG_Monitor	Low
117f3324-89f9-4a65-98cd-b661e0e216ce	DoS	Server	High
a52b2e54-c624-4894-a89c-3f22b0eff80b	Data Manipulation	ECG_Monitor	Medium
15ad1960-1f9f-4723-870d-ef8445d4359a	Data Manipulation	ECG_Monitor	Medium
b8dcfc18-16ce-4b88-8913-ad379e70e0d8	Unauthorized Access	ECG_Monitor	Medium
cc7f5e23-4e41-4bc9-a1d8-015a55771de5	MitM	Server	Low
9864acab-fbdc-47da-8e9a-a70aaf8deaf9	Command Injection	Glucometer	High
216bbb39-dd5e-4343-9835-972c5002e68c	Command Injection	Server	High
bc498250-20c4-4ed8-86fd-599d2ffb78e2	Data Manipulation	Server	Medium
ad398cac-b6c5-4ca6-8e0e-0a5d2f537bbf	Command Injection	Glucometer	High
ea0f9a47-8a32-4147-8dca-95952b7c94b7	DoS	Glucometer	High
9f53721d-7309-408a-8cf2-376d64cb9076	DoS	ECG_Monitor	High
4686ef8c-4f5c-4544-bf62-d942db7e1a6a	DoS	Glucometer	High
06b8768a-14b8-418f-8302-005daf1fda6d	Command Injection	ECG_Monitor	High
10042fda-e12c-417e-9234-0f9c03bec5c6	DoS	ECG_Monitor	High
9f4172a2-dd5b-4f47-9341-93cea86733fa	DoS	Server	High
3378037f-4153-45af-af64-e7bdeb7198cf	DoS	Server	High
eefde57a-9e9e-4570-ac1e-1b1d28a66831	Unauthorized Access	Glucometer	Medium
0fd6e8ce-83ee-4b10-93ea-798fefd47d4c	MitM	ECG_Monitor	Low
20a98b76-261d-4c09-82c3-339959fdb312	MitM	Glucometer	Low
70e41119-bf43-4a94-8bce-9dc24a20fd8b	Command Injection	ECG_Monitor	High
cfb21874-d2c9-4532-9f6e-e9a785142d4f	MitM	ECG_Monitor	Low
1a1681bf-b518-49f1-a61a-f7449c6bc1d6	Command Injection	ECG_Monitor	High
d7a9a57b-34cf-432d-90bf-5da3bca86908	Command Injection	Glucometer	High
f5129d01-291b-407c-8ceb-58d750ba3b56	DoS	Server	High
d234bf22-c8bf-4a02-8492-ac52269e0c83	Unauthorized Access	ECG_Monitor	Medium
13a9d9fe-e112-4bc4-b39d-588353deefc9	Unauthorized Access	ECG_Monitor	Medium
01a96cf0-535d-4e3a-b82b-cb8a69389f77	Command Injection	Glucometer	High
603f23d1-402e-4526-9c2c-1ebd7ec811d7	Unauthorized Access	Glucometer	Medium
e1d0f8b9-d4ac-43ef-87ec-d1890c2d3922	MitM	Glucometer	Low
475f0a31-b739-467b-9b05-0279a1380893	Unauthorized Access	ECG_Monitor	Medium
ea4b19a5-c0d5-4f5a-9c7a-a38934ba4b31	Unauthorized Access	ECG_Monitor	Medium
85e6bab4-4ad2-4656-a773-29907549f7a7	MitM	ECG_Monitor	Low
0c8080e4-bfa8-44ed-a532-31edc16d03e0	MitM	Glucometer	Low
32ea78cd-e075-4058-9666-cc4e22a46d8e	MitM	Server	Low
bff94e34-de1b-4bfa-97e4-ed188eefaaa9	Unauthorized Access	ECG_Monitor	Medium
e03b9466-47aa-4510-a73a-fefbf4e5233d	MitM	Server	Low
b11f7789-f4a5-463e-acaf-c59e1ab4eb70	Command Injection	ECG_Monitor	High
4abf038a-0425-4754-b01b-2bf1df39fe7b	DoS	Server	High
f45f1584-bfa2-4ed1-a8d7-fcd3d2adb632	DoS	ECG_Monitor	High
710ca151-4a00-40d5-95bf-15d60fcf4199	Data Manipulation	ECG_Monitor	Medium
90d2fe1e-c326-4d4b-80db-76271968e738	MitM	ECG_Monitor	Low
46c47fa9-a6bb-410b-a4bc-e9118d05aa17	Data Manipulation	ECG_Monitor	Medium
789ae826-d4e6-4219-8277-258e7f375561	MitM	Server	Low
7d4bc0a2-d2e4-4673-a719-f20aca01a3fa	DoS	ECG_Monitor	High
205b0ea6-ce63-4120-90cf-2f4c07134e96	Unauthorized Access	Glucometer	Medium
93a7b71d-472f-4221-8b07-0306ccd8f829	Data Manipulation	Server	Medium
af06c128-7266-486b-8c8d-187d67fc130d	MitM	ECG_Monitor	Low
f09edb71-349c-4d66-80c9-4b62a0ebcad0	Unauthorized Access	Glucometer	Medium
227f9b88-0fd0-4c09-8f82-e0085e53a0df	Data Manipulation	ECG_Monitor	Medium
f97dbf4a-1fa1-42e3-a884-5c29eff02193	Command Injection	Server	High
30dc85b7-46ab-4ed5-bcba-1ccb6bc94de5	Data Manipulation	Server	Medium
6f76dc4b-025f-41f3-8da4-806ec217b92f	Unauthorized Access	ECG_Monitor	Medium
cb69fe17-6287-4553-9808-2955e27391a0	Unauthorized Access	ECG_Monitor	Medium
53ed6390-66f2-4563-b2bc-dce4817ba0e5	Data Manipulation	Server	Medium
c2795ce8-205a-4c17-bd92-e6cc0f13a7c5	Command Injection	Server	High
db875962-85f7-4972-8a64-43d940b07e0d	Unauthorized Access	Glucometer	Medium
d8f4a083-8a49-48b9-999e-7075cb45587a	Unauthorized Access	Glucometer	Medium
f7e37f90-6344-4b79-8508-bd34f6169ef8	MitM	ECG_Monitor	Low
e54b9c7a-dd62-44c9-ab05-e1d4a4b0e300	Unauthorized Access	Glucometer	Medium
9a7a1d0c-7652-4233-b352-5ce5a9c4de40	MitM	Glucometer	Low
a1f4b45b-558a-4fea-bae9-f3db1851221c	Data Manipulation	ECG_Monitor	Medium
59514c50-2141-47e7-a4ff-eafcfdee0628	Data Manipulation	ECG_Monitor	Medium
75125a0b-e232-4bf8-afae-b102e823d7a5	Data Manipulation	ECG_Monitor	Medium
d327edac-7bb1-4072-9564-a92d6a60a1aa	DoS	ECG_Monitor	High
d7c3e9ac-44e5-4369-8c6d-c937ba3819bd	MitM	ECG_Monitor	Low
d95b8787-46c9-43d7-8e0b-b8a13e762e99	DoS	Glucometer	High
8e36ca91-0a15-439a-b7a9-45fbffa1ae21	Command Injection	Server	High
c7afea9f-49a5-40ad-98c7-e1e897dad905	Data Manipulation	ECG_Monitor	Medium
7f1de52b-b413-4088-b105-b6ce3e67aef6	DoS	Glucometer	High
8e2ff457-7e27-420b-9a62-ccdc7ab811fc	Unauthorized Access	Server	Medium
dac30545-e6a0-4e09-b6cd-f6bf24ee9cd2	DoS	ECG_Monitor	High
cd1231b8-027b-482a-a71a-df310114bf44	Command Injection	Server	High
3ca9610b-a735-4088-8984-34df107a5ba3	DoS	Server	High
41f264d1-6f30-4041-bfe1-d6714e365aba	Command Injection	Glucometer	High
24af3f1b-fcea-4170-a180-472155f70902	DoS	Glucometer	High
762c299d-8b39-42f6-882f-10673544ea03	Command Injection	Server	High
6c72c094-075e-43a3-b6f4-cf83d55ad6bc	Data Manipulation	ECG_Monitor	Medium
9c0c37fe-e624-428a-9c96-d831dcfa8432	Data Manipulation	Server	Medium
4f88d7af-afab-4fbf-9ecb-c3ecbf51e95c	Data Manipulation	Server	Medium
1e2ec09d-b5c5-442f-8dc3-13453cec3673	MitM	ECG_Monitor	Low
88cbcb3c-e6ef-49e7-b509-60f7be83bcf0	Data Manipulation	Server	Medium
2b4f6064-70e9-42ce-8a8a-2185a2880038	DoS	ECG_Monitor	High
918ce284-6bf6-489d-b49b-35757828d885	Command Injection	ECG_Monitor	High
6263eeeb-9790-4e81-92d7-cacc831ed78f	Unauthorized Access	ECG_Monitor	Medium
9b54d10d-d08c-47fd-b2a8-b07424413551	Unauthorized Access	Glucometer	Medium
70699555-ae3c-4b98-b45f-400b082c4439	Unauthorized Access	Server	Medium
9354538f-ec9d-43cd-be54-8d5a59ddb970	Unauthorized Access	Server	Medium
560f3a17-b623-4d7a-9c98-4354cd11b809	DoS	Server	High
7361f51b-f7ce-4bc7-b3fb-12984b2b2c0b	MitM	Server	Low
2b813ded-1878-48d3-a1a6-a0b9ef751b0e	MitM	Server	Low
04d26d9c-f293-4653-ac23-c4eeded41981	Command Injection	Glucometer	High
18599365-f105-4683-affc-5dc6de9e3f69	Data Manipulation	ECG_Monitor	Medium
75c667f2-cf42-4932-91c3-960f25f378c2	Unauthorized Access	Glucometer	Medium
f0f9c189-f978-440a-b46a-b93094300060	Unauthorized Access	Server	Medium
8bb64a48-2a69-41b5-ac83-255c3f6e52a5	Command Injection	ECG_Monitor	High
a26ea82e-a019-4703-bab9-1b6087d00d54	Data Manipulation	ECG_Monitor	Medium
2add36f7-ec2d-4941-8d7a-596d1bb8745b	MitM	ECG_Monitor	Low
2bfae48d-8def-4a2c-83c2-ec2ac6a64233	Unauthorized Access	Glucometer	Medium
8efb191b-fec0-4cbb-8784-c54109396f60	Data Manipulation	Glucometer	Medium
c1aa2d64-fd91-4469-bf67-be2739c4ff8c	Data Manipulation	ECG_Monitor	Medium
877a203b-54f1-4227-89f1-9eb591d13417	Data Manipulation	ECG_Monitor	Medium
66ebd99a-eaa7-4b5e-9134-5f47b3aa92aa	Command Injection	Server	High
0125ee94-7c12-4d34-8fc1-8cc9839a3eba	Unauthorized Access	Server	Medium
13ce3f89-9836-4544-864b-cda0b34ff99e	DoS	Server	High
4dbc8bc2-20eb-4325-a1a8-d60b3d24d0ab	Unauthorized Access	ECG_Monitor	Medium
7cf17358-f234-4010-823d-a8302ebede16	MitM	Glucometer	Low
fe5f7d0d-0f7f-41e1-b844-10bb4d3cd22d	Data Manipulation	ECG_Monitor	Medium
96fda48f-be2c-4f85-8133-c5fc48014a63	Data Manipulation	Server	Medium
9e32855b-59a6-43e0-9a19-a2597219dc6a	MitM	ECG_Monitor	Low
20d709e8-bd0e-494c-853a-5586715e05fc	Unauthorized Access	ECG_Monitor	Medium
f7e66a89-b239-4067-b81c-d7d19242b13a	DoS	Glucometer	High
354f38d9-73bc-4927-86fd-3498337fbac7	MitM	ECG_Monitor	Low
5d4312ad-6026-4453-9ab5-c6df97768c3a	MitM	Glucometer	Low
25a725dd-a96e-4c4c-8d54-1006067f9354	Unauthorized Access	ECG_Monitor	Medium
e57b23a4-f225-4e74-90d9-53d42915542e	MitM	Glucometer	Low
23487714-e75e-4990-83ab-fb905564eda2	DoS	Server	High
80ea063c-2284-4a41-a583-073f3b195a36	MitM	Glucometer	Low
bf34a742-a285-4c41-91bd-2401ef661ddb	Unauthorized Access	Glucometer	Medium
e08e4d57-ccfd-4b8d-8afc-0b7055088822	Command Injection	ECG_Monitor	High
c450304a-6120-4370-a508-57670e048d56	MitM	Server	Low
16e8ff98-d270-4cd0-a3f0-22a926641b25	Unauthorized Access	ECG_Monitor	Medium
fceca616-4110-4fa6-8cc7-0e56e718259a	MitM	Server	Low
c1276940-4280-4602-a7a0-92b4da781027	DoS	ECG_Monitor	High
1cb9f204-2951-4a93-96ee-2e72fbcb3b70	DoS	Server	High
75852fad-35e1-44ee-91a4-77e214de89fd	DoS	Server	High
046361e5-e5ba-4bb0-97b7-7ef349cbbff8	Unauthorized Access	Glucometer	Medium
3025e0c5-3270-4e9f-b765-ffb7c4e03918	Command Injection	Glucometer	High
b850d322-219d-45cf-8f10-92ec24a082e8	DoS	ECG_Monitor	High
e813bc6f-9276-4974-b5b3-bd39a248ef58	Unauthorized Access	Glucometer	Medium
c906b5fc-0338-4c56-8f72-2f736825e137	Unauthorized Access	Server	Medium
87c8d132-c279-42bd-8a7a-49f02f96fc20	Data Manipulation	Glucometer	Medium
69b5f4ae-d17f-4cfb-8519-2928d891182a	DoS	Server	High
e7a22e3f-645f-48fa-a773-197ab57a5dfa	Command Injection	Glucometer	High
193aaa80-5d87-4760-b511-62b2058f374c	Data Manipulation	Server	Medium
8c1cdac8-8c0b-4002-a307-54e13a7e8c8c	Command Injection	Server	High
26f2686a-f336-4083-9a11-0fd978b4c933	DoS	Glucometer	High
8784e39f-e255-4aee-baf6-3572209d3f4a	DoS	Glucometer	High
86e0761b-3e52-42a9-ad9f-3aa2e5573453	Unauthorized Access	Glucometer	Medium
6205ef3f-0f95-4d65-a259-b30fa3ef7a96	Unauthorized Access	ECG_Monitor	Medium
c3451b94-9d22-4563-aca0-2c98dfbccdd4	MitM	Server	Low
df22ee72-ff65-475f-a4f3-42ba58f0b1bf	Data Manipulation	Server	Medium
b923c6be-77c7-42f9-b8fa-5998719322b3	MitM	ECG_Monitor	Low
90b7e7c8-07c3-4811-bdb6-d81592caa0ce	Unauthorized Access	ECG_Monitor	Medium
198a6b34-5474-4f60-8736-b66e7378666d	MitM	ECG_Monitor	Low
d2e609df-eee1-4cf7-ba18-c1e52c8508fa	DoS	Glucometer	High
9e09b619-040c-4954-ad15-0b111187962c	Data Manipulation	ECG_Monitor	Medium
ca54f903-6247-44f6-b5d8-ed2e96856c17	Unauthorized Access	ECG_Monitor	Medium
fd3c6e49-06b0-40bf-b85b-0c281462279a	DoS	ECG_Monitor	High
ce318d1f-7196-496a-9e93-3c57a32b566b	MitM	Glucometer	Low
9f54a285-41ac-4015-9f0a-d1dea7b64f54	Command Injection	Glucometer	High
a52eb11a-58df-4ce6-b9de-d310b4d2b710	Unauthorized Access	Glucometer	Medium
0e9c5fff-cedc-4a13-9a5d-8437107539b1	DoS	Glucometer	High
3daa2db1-6684-442f-86e2-247d2bb25af9	Data Manipulation	ECG_Monitor	Medium
8a25665b-7756-4c5f-be46-e4efbd8e0f56	MitM	ECG_Monitor	Low
11f7fb40-3c55-401e-bf83-fc8caac5809b	MitM	Server	Low
47a6cf96-3fd5-4f06-b250-cc8d231999b3	Data Manipulation	Glucometer	Medium
d6dc8152-769c-47b0-bc2c-c537691f945f	Unauthorized Access	Glucometer	Medium
1228b7dc-6bff-4b22-a29c-d9b5153e1a63	MitM	Server	Low
9276f7ba-86e6-4429-8ebd-5401b57ab4d1	Unauthorized Access	Server	Medium
ec331bb6-a770-45c2-8014-850b17a70033	Data Manipulation	Server	Medium
2f04a1bf-8f16-47c4-a0eb-379eab247b93	Data Manipulation	Server	Medium
24352abb-5e64-4590-9419-b5d70cab7098	DoS	Server	High
cde40e84-ba3c-467a-b7f4-8327a9260c8e	Data Manipulation	Server	Medium
54b63cff-f364-47b0-a3d2-4ecca148c9da	MitM	Server	Low
9e660a4c-4c4b-405f-b0a3-a9ccde45d777	Data Manipulation	Glucometer	Medium
7123a728-bdda-449a-8af2-02a77d3c9282	DoS	ECG_Monitor	High
d7d4392a-bdd1-4042-a8bc-3bccf84d4414	MitM	Glucometer	Low
a4cfddb3-01e2-4cd0-9d73-824cbfc23675	Data Manipulation	Server	Medium
edcfaec5-6b4f-47bf-af7b-a3e64a1eb9f1	Data Manipulation	ECG_Monitor	Medium
0498efe5-1046-4cfc-92c6-4adfcbc3d9ca	Command Injection	ECG_Monitor	High
345e0a25-489d-4288-899a-b4c0d9b48669	Command Injection	ECG_Monitor	High
e1243a02-1bc6-4021-ab0e-909b20d9a223	Unauthorized Access	ECG_Monitor	Medium
b8ce3190-a2e8-4751-8e1f-973e0a8ae481	DoS	Glucometer	High
7c4786a2-f20b-4341-a540-7ad8e7ff0adc	Command Injection	Server	High
9b3b8f92-3c9a-4153-99de-0967e31572b5	DoS	ECG_Monitor	High
e739b86b-1656-448f-9ce8-10397b165f2d	Data Manipulation	Glucometer	Medium
b86a7c5e-f37d-4983-9cda-945ed063e01a	DoS	Server	High
d91875d5-4c4f-4a66-a3a6-3736d79bd8f1	DoS	DICOM_Scanner	High
b270cb3a-83c3-4862-aa92-e287bc59df2c	DoS	Glucometer	High
f2bc596d-997b-4570-beaf-caad1099b264	Command Injection	Glucometer	High
88fa0fe1-f3a7-4730-a17d-a460b6a34886	Command Injection	ECG_Monitor	High
4b49f6b0-71a9-488a-b313-29e6fcbb8c5d	Unauthorized Access	Glucometer	Medium
eabb864f-c414-432e-9c38-0d2fe79d6a0f	Data Manipulation	Glucometer	Medium
33e263a0-c995-437a-bbb0-f323fd6ea994	Data Manipulation	ECG_Monitor	Medium
7f8ec1b4-0f30-4f37-b9df-d41bef71d4ac	DoS	Server	High
334da79b-48fd-497e-bdd1-92c8f49ccd46	Command Injection	ECG_Monitor	High
9e87e294-42d1-4c77-80ae-96a6d4b64495	Command Injection	Glucometer	High
1cba8eed-c58f-48dd-94ec-d480b3d0dc5d	Data Manipulation	ECG_Monitor	Medium
a9ee3cd2-e34a-4b55-bcb0-edfbf021a608	Command Injection	ECG_Monitor	High
2dcbb9f3-3891-4aa7-9528-f676688e0ee6	Unauthorized Access	ECG_Monitor	Medium
25da96cc-8555-4055-abe1-d557c9076492	Command Injection	Glucometer	High
bf37fab2-11df-4d62-9a3a-476303098bb0	Unauthorized Access	Glucometer	Medium
8e439d3b-acd4-41ef-bf8d-b3de74e232b1	Data Manipulation	Server	Medium
3acabec6-2f72-4767-a77b-2a6408fdc095	DoS	ECG_Monitor	High
8119c51c-7eb5-4787-8499-6900d1da1a82	Data Manipulation	ECG_Monitor	Medium
190a8219-de27-4d3a-bd40-fe72d412704a	Data Manipulation	ECG_Monitor	Medium
c8fb3a23-1814-4638-800f-d67a87642853	Data Manipulation	Glucometer	Medium
42a3be01-a9f7-4047-88d4-aebb3f751fa4	MitM	Server	Low
435c1257-e42a-4bb6-a973-8ab41af99f65	DoS	Server	High
768bfa61-849d-45f4-b010-57d39d3e5af8	Command Injection	Server	High
520ee4ee-22da-45f1-8cac-2885ef4b21e6	Unauthorized Access	Server	Medium
b4bbde94-c1c9-4fb8-b818-92870be84010	Command Injection	Server	High
d766dc3f-c677-4c43-b3db-3c080dd68cba	Unauthorized Access	ECG_Monitor	Medium
a2b68be2-dd0c-478b-bfe4-976bc755168e	Command Injection	ECG_Monitor	High
87a3d378-08ff-4480-93cc-0c8f6f9122f1	DoS	Glucometer	High
7129ef4c-e6d6-4034-8cea-0593ec214814	DoS	Glucometer	High
1fd79525-b985-4e4e-834c-75d4186c55bd	Unauthorized Access	Server	Medium
e8aafb18-63d4-48a8-a84e-43d558fb98a7	MitM	Server	Low
17e5eecb-c927-46a8-aafc-805f7f021a3d	MitM	ECG_Monitor	Low
d103c6bf-5e29-44e5-abb9-00cdb395f55e	MitM	ECG_Monitor	Low
61f68c27-40b9-4221-af6a-7153a6eaf9c1	Command Injection	Server	High
3424f030-b977-4d4f-8ab5-41fc7a3cdfc9	Command Injection	Glucometer	High
ad151f95-3b05-4040-a651-bfc1fd1c176b	DoS	Server	High
84b3ad20-11a2-4041-9b62-f9e638425d52	DoS	Server	High
6c4de740-f08c-4a3a-a3d3-92aaa319d9bc	Data Manipulation	ECG_Monitor	Medium
857fb1d7-d994-4636-a5f0-8d5f1cc7db62	Data Manipulation	Server	Medium
76a1cc86-db04-482b-99a1-1a3810ef202b	Data Manipulation	ECG_Monitor	Medium
ebc2308e-2872-4e53-9e37-508f90b619d0	Command Injection	Server	High
43805fc8-ca97-4985-8df6-7816f2f47968	Command Injection	ECG_Monitor	High
ca521edb-fd5f-41c7-bf95-5b1b2869bcd3	Data Manipulation	Glucometer	Medium
796ca063-ee77-4678-afd3-4658499bd40f	Data Manipulation	ECG_Monitor	Medium
f2d55c0a-06cc-4882-b416-e8e2c4d0321f	MitM	Server	Low
2e0b7a1a-4770-4979-840e-b8dda8708c00	MitM	Server	Low
d60c40e3-38b1-4c32-9859-6e0ff53c63fe	Command Injection	Server	High
06cbb002-37e9-410a-958c-51866476ab6b	Command Injection	Glucometer	High
cb5d16dd-ca13-4f27-b4ab-801c1336d50a	Command Injection	Glucometer	High
ea1549e6-57fc-4014-9d49-df00b21c1589	MitM	Server	Low
c0c14301-a545-48b1-85f5-066d728b817e	MitM	Server	Low
05722e6d-43c5-4325-8f3c-34bbe8ca5e1e	MitM	Server	Low
d4612c29-9d07-41a0-ac0f-f0a5a5e795ca	DoS	Server	High
5a060cd2-ec43-4c15-801f-ed4f0c1f56c4	DoS	Server	High
a22dc2b5-ac27-4819-9e0d-b919aec72b37	Unauthorized Access	Server	Medium
110c0cab-0090-4ba3-88b5-542b0edf08de	DoS	Glucometer	High
86bf2a38-d469-47c5-8f74-520a0f555647	Unauthorized Access	ECG_Monitor	Medium
5868fb0b-f626-4bc4-8b12-2cf4f9970492	MitM	ECG_Monitor	Low
66fb7a5d-4ab4-4e0b-a43d-557e40ced42b	Unauthorized Access	ECG_Monitor	Medium
5d715482-65ca-497a-93ac-b807da87d5aa	Unauthorized Access	Server	Medium
15d332b2-cad1-4ed4-b766-21e601fcef1a	MitM	Glucometer	Low
cc0f677b-c8fb-40fe-872e-3990e34f9c2f	Data Manipulation	Server	Medium
7fc52a5e-c399-4c40-89ac-3dd314e6cfcc	MitM	ECG_Monitor	Low
6cf00ed2-4c88-46f9-a7f6-10bf3a2ce9a0	Unauthorized Access	ECG_Monitor	Medium
b3816a74-134a-4e00-b7f0-cd8359642779	Unauthorized Access	Server	Medium
48270e5c-707a-43f5-aba8-adce7e539136	Data Manipulation	Glucometer	Medium
56246b19-fafe-4ba3-aeb9-25503a7eeb21	Data Manipulation	Glucometer	Medium
d72b5c89-83ae-430b-8c2d-3e6757b443d3	MitM	ECG_Monitor	Low
301ba5b3-06c6-4233-86e4-1c0a4c466bfb	Command Injection	ECG_Monitor	High
d04cf209-088c-45ef-b6ee-9bd118a201bf	MitM	Server	Low
45a2233b-4444-477b-ad34-363fec3a8b85	Data Manipulation	Server	Medium
bdc2fd0c-8e7a-40d9-bd43-1190f3302981	MitM	Glucometer	Low
d3a13694-43e7-47ad-96be-499cc54bcbf3	Data Manipulation	ECG_Monitor	Medium
a0d6bd14-a4af-41e8-a76d-943a7d0d8e68	MitM	ECG_Monitor	Low
ab42571f-609d-4904-a271-29f392155be6	Unauthorized Access	Server	Medium
286537d5-6db6-4832-becc-08d6326a75fb	Unauthorized Access	ECG_Monitor	Medium
1e26625a-4ee9-49e4-a842-5d57e0715563	Command Injection	Server	High
4d477653-f344-4bd6-a557-03492f70f9c9	Data Manipulation	Glucometer	Medium
18f9614e-7146-4cbf-8ea2-005ca5acc919	Unauthorized Access	Server	Medium
8cf8e212-5933-426b-80ac-ec3e17e992b8	Unauthorized Access	ECG_Monitor	Medium
badfca0b-2237-4470-b726-371f7a1722b6	DoS	Glucometer	High
e926e630-89e8-446d-8574-0dc3f3cf8c55	MitM	ECG_Monitor	Low
459a0d23-2771-472e-a3e9-cac3b52a736b	Unauthorized Access	ECG_Monitor	Medium
0b663fdc-7e9a-479a-97ee-b231ae1c6668	Data Manipulation	ECG_Monitor	Medium
38a6f908-bb67-4048-aeaf-c07ea050eb4f	MitM	Glucometer	Low
7f62c918-2d62-4aeb-ac6e-d13408aa1f7f	DoS	Glucometer	High
db3f5bbc-ce43-4212-9274-41b0f77e8f87	MitM	ECG_Monitor	Low
4af77fa5-f1a2-43d6-9865-2f196a6f6650	DoS	Server	High
81297f50-f6b8-46ef-bca2-32bf87769d82	Unauthorized Access	Glucometer	Medium
5d7f48f5-5964-4fbc-8ab1-9a74231281c4	Unauthorized Access	Server	Medium
c3664e25-c36a-445b-949d-c1668ca0bcb4	Data Manipulation	Server	Medium
b7b558eb-fb7c-4cd1-9333-4ac5f8c0037d	Unauthorized Access	Glucometer	Medium
e5896c2d-5c32-4926-96e3-933c0f11adbd	DoS	ECG_Monitor	High
f0530cdc-569c-4ca9-bb88-8d2627bd81df	Command Injection	Glucometer	High
41b38615-31f6-45f5-a5e2-d67440649f61	MitM	Server	Low
144c78bd-ccc1-421e-a5f4-720cb240e0ad	Command Injection	Server	High
898275ad-640d-4cee-b84f-a649ce502622	Unauthorized Access	ECG_Monitor	Medium
7f361381-1a45-430d-a2e5-bf6740f91da4	MitM	Glucometer	Low
c99d4bbe-b37d-473d-af8b-f897389990b8	MitM	ECG_Monitor	Low
0666afd9-d055-4917-b001-e1ebdeda8451	Data Manipulation	Server	Medium
eb549a9f-f36b-407e-9e5c-71efaf94e427	Command Injection	Server	High
21d50b07-19a4-4eae-9fe1-e6e2271421c3	Unauthorized Access	DICOM_Scanner	Medium
cc30e3f4-87ab-42c1-8345-864b89ecd163	Data Manipulation	Glucometer	Medium
bfe40fdf-884a-423d-9e1b-e3b686806072	Data Manipulation	ECG_Monitor	Medium
b7fda9c8-fb05-4d66-b3ca-1c0af69e719c	Unauthorized Access	Server	Medium
b1836c0f-46c8-474f-8e46-60e6fecb4cfa	Command Injection	ECG_Monitor	High
7b9878f7-7e00-4534-a38a-9ff3f4356387	DoS	ECG_Monitor	High
f3508b06-a71b-432b-9407-209701d10513	MitM	Glucometer	Low
edcaea56-f419-4f23-b5e0-b1c47391a513	Unauthorized Access	Server	Medium
9a1e0ad4-c896-4b33-be09-a840166aef6b	MitM	Server	Low
b7ee7946-31d8-4a67-a4e2-7f4fd0b3eac6	Data Manipulation	Server	Medium
e1685a4c-1110-4090-8750-b02400b567fb	MitM	ECG_Monitor	Low
d2cad51e-59f5-4173-bfd6-46e087a05da5	MitM	Glucometer	Low
28640ba2-36a8-4298-a6bf-76bab55f8a5a	Data Manipulation	Server	Medium
d7ba0432-56ff-4cc8-95e3-c6f70f10a48c	Command Injection	ECG_Monitor	High
49712b04-8ad0-4f77-b3e2-0cd0171ab3e0	Data Manipulation	ECG_Monitor	Medium
7634384c-1d79-48ae-a809-8ba909266aab	Command Injection	ECG_Monitor	High
32b973d2-6186-4c61-8b04-f6683caa18e4	Data Manipulation	ECG_Monitor	Medium
ceda3f33-2970-47bc-87d6-514495bfdb4d	Command Injection	Server	High
df6a0e78-c209-49dd-abbb-2ab024254c2d	Unauthorized Access	Glucometer	Medium
0c044310-f157-4e63-ae1d-22f66d2102d4	Data Manipulation	ECG_Monitor	Medium
0fb58194-20e8-4b48-a1c7-6544c87057ec	Data Manipulation	ECG_Monitor	Medium
37e48ffd-154f-4dc2-8048-b119f0f19b3a	Command Injection	Server	High
c93c60d1-5d35-49c4-aa75-39a08a0da094	Command Injection	Glucometer	High
fa87741b-2c38-4a08-8cee-7f9f590108a5	Data Manipulation	Server	Medium
0c98658b-6b5a-424e-bd48-a8fb254cf6c3	DoS	ECG_Monitor	High
6cd6ac9b-16d9-4cb5-8f94-5f02a54f4165	Unauthorized Access	Glucometer	Medium
758a8397-2ef2-4fe4-8493-9822c69b5e81	MitM	ECG_Monitor	Low
c21ad140-d7e4-4e9d-918e-7115956fdc11	DoS	ECG_Monitor	High
e45780fb-0044-4608-91f4-b74b45b7d8ad	Unauthorized Access	Glucometer	Medium
7bc5ff1f-3bd7-41d2-8a9e-5aa10c972ab2	Command Injection	Glucometer	High
cc0c389b-b38e-4757-82a6-0b9373e64d1a	MitM	Glucometer	Low
52128b10-07f8-4b74-b814-853b7ff48f62	Command Injection	ECG_Monitor	High
be583400-4887-4bbb-89c2-4772b0d37503	Data Manipulation	Server	Medium
2ef8a16a-37d0-44d3-bc0c-e1ad1663faae	Command Injection	Server	High
2e4d10f4-f2db-48e7-a0be-067c3608de52	DoS	Glucometer	High
6663d04a-2b73-416d-b5cf-76a80ea0c334	Unauthorized Access	Glucometer	Medium
d8e97454-6d24-4c89-a460-b2af499738d7	DoS	ECG_Monitor	High
71a4aa4e-37a9-417b-b2f8-0e25040e7cf8	Command Injection	Server	High
869de1a9-db33-4ffe-881f-9b07d81d22fa	MitM	Server	Low
70a0d4f2-7030-4cd4-af2f-f41ee0d63355	Unauthorized Access	ECG_Monitor	Medium
c2ecb7cd-3e65-4b09-ab30-feeb35ce3a45	Data Manipulation	ECG_Monitor	Medium
641ead86-eb4d-44ec-b414-c9dc610944ee	Command Injection	Server	High
a1037edb-9733-452c-9ee6-15e49f12625d	Data Manipulation	Glucometer	Medium
c6f23b1d-6cfe-452b-9720-baa840723206	Command Injection	Glucometer	High
4a0db599-1e45-480d-8791-ba57fbf81295	DoS	Server	High
c3a38529-f259-4f7f-a695-7a063a0bb16d	Command Injection	ECG_Monitor	High
27187495-e33c-4a42-9cfd-2b4a03f4458f	Data Manipulation	Glucometer	Medium
98cef02e-fd4b-4715-a47e-8febf982c68b	Unauthorized Access	Server	Medium
e55ea374-30d8-4a6f-ad37-a4302e89bbee	Command Injection	ECG_Monitor	High
a6aa11c5-1701-4b71-8ba3-9caf4d25bbe3	Data Manipulation	Glucometer	Medium
9703e5e3-bc06-445d-80ea-5425a736b58c	MitM	ECG_Monitor	Low
ea978e2c-f1c0-45de-a6c0-29ed47c3bbc9	Data Manipulation	Glucometer	Medium
0c0582b4-d481-4475-a60a-b4f241b9052c	Data Manipulation	Server	Medium
83f178c4-1275-446f-9ac4-25c5fd0e723c	Unauthorized Access	ECG_Monitor	Medium
d332fce3-0471-48cd-84d7-a6ee10ae7c41	Unauthorized Access	ECG_Monitor	Medium
93ba5bcf-c210-4842-b92e-9a3a72f9b26c	Command Injection	ECG_Monitor	High
ddf2ba7b-e8ca-434e-b799-6870bbc52acd	Data Manipulation	Server	Medium
78c19f40-6869-4987-bbe3-55216ccc2024	Data Manipulation	ECG_Monitor	Medium
1c4472f0-5cc3-4393-8d6d-3d794928c719	DoS	Glucometer	High
08f84198-028d-41d1-ac1c-97023db8c9e7	Data Manipulation	ECG_Monitor	Medium
4fea2638-6538-4000-a056-6c510bb0df25	Unauthorized Access	Glucometer	Medium
ef785717-2e74-46dc-bdd4-60a2a4aa0891	Unauthorized Access	ECG_Monitor	Medium
37f1c9b9-9926-4770-a0b6-69379ca7df2e	DoS	ECG_Monitor	High
91679074-2b86-42b9-a93d-1fadb7d7e6f1	DoS	ECG_Monitor	High
9f6a9c31-a22c-4b11-a687-dcf9385f1c89	Data Manipulation	Glucometer	Medium
67bd7956-b2de-4c69-ac95-8b81315aae23	Command Injection	Server	High
4d92cb09-394a-4388-9851-40e298730669	Command Injection	Server	High
11872411-b5fe-4adb-8d41-ee5eac89ce92	Unauthorized Access	ECG_Monitor	Medium
8c7eb1ac-528e-4263-881d-80b4efe31365	DoS	ECG_Monitor	High
20ae0a79-8ff3-478e-989a-8d482ed671d6	DoS	Server	High
91b7056f-918e-4ede-b7f8-8c3defe558ab	MitM	ECG_Monitor	Low
a31a30ed-ad58-4e39-a146-e39dadbe116b	DoS	Glucometer	High
522941d7-58b9-42d5-8cf5-09b0f9884505	Unauthorized Access	Server	Medium
333dcffd-b02b-4025-a332-2d9e413f98a7	MitM	ECG_Monitor	Low
d5fee069-f810-4bd7-8877-065288173378	MitM	ECG_Monitor	Low
719caa7a-ec2e-4eba-ab43-01d84826925b	Command Injection	Glucometer	High
49ae2558-0949-4856-a1b5-c7ea99482b02	Command Injection	Server	High
ce49e4ab-b163-4f52-b997-f78c3c395e06	MitM	Server	Low
f02ac739-5b57-44fb-bf4a-ee1d10b285a7	Unauthorized Access	Server	Medium
45c07223-4b78-4559-bd5b-515769f4f917	Command Injection	ECG_Monitor	High
f729570f-25dd-4b17-b78b-8ab5dcf87a59	Data Manipulation	ECG_Monitor	Medium
f2b77d93-1022-489a-8d91-a7f623eaf2c6	Command Injection	ECG_Monitor	High
4717ddb8-7f86-4ebf-9f1a-1256e3a32e48	DoS	Server	High
6c0b82ce-3247-432c-9976-91c72c9c8d5f	Command Injection	Server	High
6d7d1fb8-0148-4fb1-afbb-bee7c7416646	Unauthorized Access	Server	Medium
94a6e94e-1f16-40f8-a9fa-77f7916caf47	DoS	ECG_Monitor	High
86b5ed07-3ad7-4c52-86c4-4f67bc7f2bdf	Data Manipulation	Glucometer	Medium
163e56b0-93d0-439f-9935-12fd3e4d6041	Data Manipulation	Server	Medium
2be4b8d4-4616-478c-a99b-2b919c61a211	DoS	Glucometer	High
b24b603b-f62f-4533-bf78-9e804a6a300e	DoS	ECG_Monitor	High
40f655d1-927c-4d22-a9dc-dbff776f7a62	DoS	Glucometer	High
c83d2e05-b156-4084-87c2-491e4bb5716a	DoS	Server	High
686e3bd8-3985-4fab-bb06-4cc60eb87421	Command Injection	ECG_Monitor	High
913ede60-f87c-4e7f-8fe4-239cecbdf29c	Data Manipulation	ECG_Monitor	Medium
1ddae3fb-b1b0-473d-8e8d-4b60fa5af3ad	Data Manipulation	Server	Medium
157edcec-5468-4dca-b0e1-68c93f6ff1c1	Command Injection	ECG_Monitor	High
75fa8c5e-7114-4f71-ad98-2f1f474f68de	Data Manipulation	ECG_Monitor	Medium
3b011246-aed9-418e-a425-69d3a99a3d78	Data Manipulation	Glucometer	Medium
5eec05d9-21bf-4d58-a063-bd3f73cecccf	Unauthorized Access	Server	Medium
24a7ed86-371b-4530-8450-4379a894522c	Data Manipulation	Glucometer	Medium
13405a01-e698-47ab-8715-36c569b5b795	Command Injection	ECG_Monitor	High
7ed26089-f30f-4ec1-9cde-ff118ac567e5	Unauthorized Access	ECG_Monitor	Medium
0749c184-2b74-40a5-8f41-4e235c44b7e5	Unauthorized Access	Server	Medium
3839358c-02fc-4f25-bcde-0f8c826b2b0d	MitM	ECG_Monitor	Low
2575669a-e039-43cb-9eb5-11d29e102297	MitM	Server	Low
3e565b04-3441-40dd-85bf-0d6db89392cf	MitM	Glucometer	Low
61ab3bbc-f070-4ed5-9930-bf2d465e1a85	Data Manipulation	Server	Medium
9d1a4d0b-c974-4f4d-9e2b-dee5d3bb992a	DoS	ECG_Monitor	High
717f0362-0fdb-4531-b12a-a1dec064dfe2	Unauthorized Access	ECG_Monitor	Medium
8153bf30-628f-44e4-90df-d6c2a9522e55	Command Injection	ECG_Monitor	High
9f17f053-1b1e-4bf9-807e-7845cd415290	Unauthorized Access	Glucometer	Medium
0fad0298-1705-47e7-96ec-57dc29fa069e	Unauthorized Access	ECG_Monitor	Medium
68adc1ff-7767-490d-9b2c-99c603ac3077	Command Injection	Server	High
41478245-674e-40f1-ab95-c67751dc5c4c	DoS	ECG_Monitor	High
bbd4ab4c-2097-49b2-9f04-88b1ed2034e4	Data Manipulation	Glucometer	Medium
62c1ea7c-d05b-4104-8532-f42122b265bf	Command Injection	ECG_Monitor	High
faa384bf-594c-4c67-a0cb-6dda2d68b32a	DoS	Glucometer	High
98486dd9-a69c-40ef-ac9f-f088d9760921	MitM	Glucometer	Low
f43d858d-1ef5-41db-8d21-892fc413a3d8	Data Manipulation	Glucometer	Medium
dd887b1a-56d8-4b7c-8ed0-dda1575abaaa	Command Injection	Server	High
2eb1886a-0cdc-4474-9f55-bdf1305d3350	DoS	Glucometer	High
574261c5-8b9a-4096-a60b-781148089b09	MitM	Glucometer	Low
cc54e7d0-a77b-4250-bcc2-b5c2b57542a7	Command Injection	Glucometer	High
97e6791b-c7e0-4aab-a6e9-4a05b3649dc0	MitM	ECG_Monitor	Low
42ac5ded-9788-41f0-8eba-991de4939e3d	Command Injection	ECG_Monitor	High
a959248c-e1a4-448e-b6a4-6654a408ddd3	MitM	ECG_Monitor	Low
97e5465b-c83e-4d65-804b-3721249ad86b	MitM	Server	Low
96271ac9-e79f-41f6-8c42-3ba9d182f6eb	MitM	Server	Low
9cd29f2f-5912-4e51-8e11-726713959cb2	Command Injection	Server	High
b5d66755-3bb7-4c27-a193-18918c43c351	DoS	ECG_Monitor	High
ffd0819c-1b1f-4ab0-8c6a-f397eebf6a2c	Unauthorized Access	Glucometer	Medium
131bc7ac-a6b2-4fa5-8584-0a7467a50cba	DoS	Server	High
f1917fe8-b449-4ad8-b6d1-929c5719e1c3	Unauthorized Access	Server	Medium
3518bff5-c4f1-4f69-b18d-495ab84bf632	Unauthorized Access	Glucometer	Medium
ab437352-5165-4e4b-b9fd-ca7ea994affa	MitM	ECG_Monitor	Low
28c83899-af8a-44de-af08-92ed7ff63dcb	Data Manipulation	ECG_Monitor	Medium
289889ba-3dcc-4a0a-80a4-411b58abc8b7	Command Injection	Server	High
f1bdd821-4a6b-4676-a47e-29204d689c6f	MitM	ECG_Monitor	Low
311b6073-e762-4f4d-aa5c-ea5332d892df	Command Injection	Glucometer	High
b94f8a4f-3975-47b7-b0da-bd0e8aa2875f	MitM	Glucometer	Low
7e6e8ba3-0b05-413b-b370-e432eef01224	Command Injection	Server	High
f13cf11f-7403-4065-be9e-830c81827e84	Command Injection	ECG_Monitor	High
12f65a42-67f4-4a28-a6a5-f2977e453415	MitM	Glucometer	Low
33c7cc80-48ed-48ab-9656-78486037f163	MitM	Glucometer	Low
8a2a7295-4e71-4deb-a69a-1e881eb61d34	Unauthorized Access	Glucometer	Medium
3c7a842f-c821-4824-a994-25252f93096d	Unauthorized Access	Glucometer	Medium
5cc142db-d400-4464-8e23-0c80e82c7e75	MitM	Glucometer	Low
75dd9c1b-63bc-4d3f-932b-e8397685f800	Unauthorized Access	Server	Medium
95030225-4bf2-4213-9ce3-4855b95705d6	Command Injection	ECG_Monitor	High
fce20a7f-24fd-4d58-84ac-7720d7d08164	Data Manipulation	Glucometer	Medium
fb837c1c-2585-4896-8877-ded19273d2bb	Command Injection	ECG_Monitor	High
973ed4d6-f14e-4ffb-8ff2-3fb23add53af	DoS	Server	High
455e397d-ee47-4b4a-aab7-37e4f71522fb	Command Injection	Glucometer	High
f7305ae1-e6b7-4122-b4e3-282b86441a43	Data Manipulation	Server	Medium
be8db6a4-4bbd-40ac-aa0e-feb744effb9c	DoS	Glucometer	High
325357a9-a558-4e16-b702-f84ec2dfa8dc	Command Injection	ECG_Monitor	High
93072dec-8bd8-4b0d-b748-57777a8de2f1	DoS	Server	High
d7469e3a-9647-4008-99ad-bfd366cb4558	Unauthorized Access	Server	Medium
cbcf6859-ded2-4b48-b8c8-c65fc6d7c6d4	MitM	Server	Low
c8d05c73-7ca2-4c31-a773-f7ee6091ec8e	DoS	Server	High
a9b95733-6a3a-476e-a654-d17b068ac2fc	DoS	ECG_Monitor	High
3bd9ba00-4ece-485f-a09b-95e3198db22f	MitM	Glucometer	Low
fb86b4d2-be84-4ac0-b3d7-caf2c14bf8fd	Unauthorized Access	ECG_Monitor	Medium
3083f76e-3f67-465d-b108-99c365c39269	MitM	Glucometer	Low
9b752d14-412b-4538-9721-8c6f0657c977	MitM	Glucometer	Low
84fa6d38-ba57-4b7c-ae8a-e6ee36306973	Data Manipulation	Glucometer	Medium
a54db263-845b-4656-bb94-aa08ef5931a5	DoS	Server	High
b948fe53-38b2-4070-ac6e-ca5766f5500f	Unauthorized Access	ECG_Monitor	Medium
a5818565-4e0c-4814-8459-2d92f333a837	DoS	Glucometer	High
7e13d807-441c-4bd2-a8c1-0869a91adc2a	MitM	Glucometer	Low
56acc1bd-6e5c-4052-a508-ed8be0951f00	MitM	Server	Low
89cfdd7e-e10e-4b31-9655-deba236539e7	Command Injection	ECG_Monitor	High
93260390-1184-4d20-affb-4cb39cadba88	DoS	Glucometer	High
4da01037-dde4-4dd5-8d82-c39708005720	MitM	ECG_Monitor	Low
53b13ae5-67d6-4c6b-a2e7-36c31f530456	Unauthorized Access	ECG_Monitor	Medium
4306cd70-1e03-4ccc-86f6-c2ab1432ba1f	Data Manipulation	Server	Medium
1fc2087b-7f92-4488-afd4-90681e7eaea1	MitM	Glucometer	Low
d311886d-1ac0-4af5-9389-abc7d9182dd3	Data Manipulation	ECG_Monitor	Medium
b2e2aa7a-783e-4518-9004-d354a241b380	DoS	ECG_Monitor	High
f47df2da-276a-469e-8020-5792ef1f1417	MitM	Glucometer	Low
9dfc1fc8-6c20-4429-a508-b7c03d61f0fe	Unauthorized Access	Server	Medium
d393c92e-736f-4008-87a6-9897da793ba7	Unauthorized Access	Glucometer	Medium
25a6dfbd-2d9b-4bfb-b28d-6bc99ca103a1	Data Manipulation	ECG_Monitor	Medium
13ab7181-85a9-4393-a239-55f804d79e10	MitM	ECG_Monitor	Low
6c6f334c-b768-48f3-959c-b5bd6027e116	MitM	ECG_Monitor	Low
ffb125df-556e-4264-bd51-44d4a9e00086	Data Manipulation	ECG_Monitor	Medium
4caaaa15-791c-462d-9baa-67ffda53439b	DoS	Glucometer	High
6dd8f959-8132-4f1c-bd28-a87701a1ae40	Data Manipulation	Server	Medium
ad5e183e-66e5-4bf7-a791-f45ab4304f86	DoS	Glucometer	High
340e6ba8-2ec1-4132-9753-ad231969b1f6	DoS	ECG_Monitor	High
6771e490-4b5b-4c3d-9e9e-c8fa4de8bdf7	DoS	ECG_Monitor	High
ef26e49d-6a78-4909-b25d-681497387924	Command Injection	Glucometer	High
8f448cc7-aa8e-4665-9305-7ff0a6ac6f1f	MitM	ECG_Monitor	Low
0785edfa-4a2e-4ba3-853c-016b8b6229cb	Unauthorized Access	Glucometer	Medium
e1e2fa41-ed68-4cd2-a883-17af956b5077	Command Injection	Server	High
cda27a42-ff4b-4716-accc-66b3d02b7cb1	Unauthorized Access	Server	Medium
df7ee475-af0e-43e8-8983-a98a402039f2	Unauthorized Access	Server	Medium
6bbe8bb7-df33-46d3-9d42-a9207de12b50	Data Manipulation	ECG_Monitor	Medium
a9302e4d-ebe9-418d-ac9d-bd2eea8fb5a7	MitM	Glucometer	Low
1d5d16ea-1ab2-48f7-9cbe-e66467c9d483	Command Injection	Server	High
270afc85-91f4-441e-a4a4-0dfb4daec9b1	Data Manipulation	Glucometer	Medium
99e180ae-f3f2-458d-9bdc-9f7e1ffb11e9	Data Manipulation	ECG_Monitor	Medium
057b5dbe-284f-4268-8d36-2280e45b92dc	Command Injection	ECG_Monitor	High
8ff3a1ab-4421-4b85-9ace-62d2f97d3fa2	Data Manipulation	Server	Medium
d6f9b357-3d43-494b-bd5e-e20943ae5b2c	Unauthorized Access	Glucometer	Medium
58c40972-99db-4a77-92b8-1eaef38093e7	MitM	ECG_Monitor	Low
1697da5b-f002-4d5a-a462-262a2deec46c	DoS	ECG_Monitor	High
b7d6658b-5387-453b-802d-8910538e3bda	MitM	ECG_Monitor	Low
6b043150-31c8-4024-b7e0-b9ff8b1152c9	MitM	Glucometer	Low
fe5d31d1-be2b-40de-9103-e96ac205a7a4	MitM	Server	Low
ec6ed757-7223-481b-aa6f-243399e444a5	Data Manipulation	Glucometer	Medium
a07419a8-c635-4d1a-9495-e94f5629b2c2	MitM	Glucometer	Low
7b14e2e9-6ad6-4491-8350-a000315815c7	Unauthorized Access	Server	Medium
b833b626-b5cc-4e2b-abe4-1cf58f492091	Unauthorized Access	Server	Medium
31b64186-7b33-44e2-bdf9-0389b5497e4b	DoS	Glucometer	High
953ae300-5a21-4cce-a269-13e4b7de25cd	Unauthorized Access	Server	Medium
7f7e6d9e-3b07-4bfa-b349-fe421c28f40c	DoS	Server	High
7c98665a-7853-49c3-a91e-a19b7dea9df1	MitM	ECG_Monitor	Low
c6855839-f4db-4666-8feb-140abe86b24c	DoS	Server	High
893bd3f1-4d14-4979-ab2b-62067be0f345	Command Injection	ECG_Monitor	High
37de175d-77c0-4c15-a9a9-a55481e7203d	Unauthorized Access	ECG_Monitor	Medium
00352c63-43c1-454e-b784-06905860715d	MitM	ECG_Monitor	Low
0524e3bb-f4fd-42a7-81aa-19d501da418e	Data Manipulation	ECG_Monitor	Medium
4b8164fc-dd45-4c77-b1aa-b08c67462c32	Command Injection	Glucometer	High
56e1e0bc-fe71-4141-839c-118abbd7ea2a	DoS	Server	High
a3551528-26dc-4e3a-97b0-173193388072	Unauthorized Access	ECG_Monitor	Medium
9317b55d-fb4c-4550-ad6c-1413dd4ae5a5	MitM	Glucometer	Low
cd1a7bd3-e2f5-4804-8146-0bbe1b393f9b	Data Manipulation	Server	Medium
bd851a42-59b4-4445-90f4-83a77bb2d6ff	Data Manipulation	ECG_Monitor	Medium
ded287fb-ab37-446f-8c8a-9604574812a1	Command Injection	ECG_Monitor	High
74edcbbe-5152-47be-b57b-55d1e35d3e48	Data Manipulation	Server	Medium
59d451be-fd50-4300-b78b-7f94d027fc3b	DoS	Server	High
7e5d7e54-4bbf-4466-a9f7-141b5f5c93f6	Command Injection	Server	High
63ee9b86-15e0-428b-86e6-2b2ccb636d52	Data Manipulation	Server	Medium
669d8083-cbb4-40c1-8f5b-15ab543a025d	Data Manipulation	Server	Medium
c7611579-ece6-4262-bd9b-70df9d5617bb	MitM	Glucometer	Low
87f159e5-74d0-4a26-bd03-a5c020642ea4	MitM	Server	Low
05acb404-bfb5-4033-88c8-cfe86df8bd60	Data Manipulation	Glucometer	Medium
dbce99c8-305b-4212-96b6-974a4e946db8	Data Manipulation	Server	Medium
1da496b3-9752-4623-9df0-b47c4e0eb752	MitM	Server	Low
cf6c7a92-f04b-41bf-ac8f-8a3eeee3e7f9	Data Manipulation	ECG_Monitor	Medium
2255e944-4286-40e9-82b7-82e1a2bbcd18	Unauthorized Access	Glucometer	Medium
e6f6f406-4e88-43b3-9c7e-45d21e03d4cf	Command Injection	Glucometer	High
fadfbc53-f4e3-42f5-acfa-adefaaf1c136	MitM	ECG_Monitor	Low
73464e3c-24e4-4bc4-afe7-a8879db188a3	Command Injection	Server	High
b2106e46-f7e5-49cc-818a-4b5a9ff9d608	DoS	Glucometer	High
f51c4d7e-fa12-4063-9466-ca003f3b6af7	Command Injection	Glucometer	High
87c4fae0-7100-4da7-b3c8-5ec7f6cdded1	DoS	Glucometer	High
af09eb5d-d56b-48f2-ac1e-643020b478f8	Data Manipulation	Glucometer	Medium
82411e0c-25f6-46f5-ba03-aa5b9834531d	Unauthorized Access	Server	Medium
7c0be43d-5025-492e-b7dc-740ed1a432a1	Unauthorized Access	ECG_Monitor	Medium
9b8cd95d-9583-4ffb-80b0-4edd26b67a8d	Data Manipulation	ECG_Monitor	Medium
37958701-796a-400b-8a7d-c0dd09684e4b	Unauthorized Access	Glucometer	Medium
f39019b6-c0bf-4175-b6ba-43d70a0002d8	Data Manipulation	ECG_Monitor	Medium
7899af46-5c40-4fb7-9a44-b9318ebc82b1	Data Manipulation	Glucometer	Medium
f74ce3a3-f2e3-4219-ac1e-88f5923b8847	Unauthorized Access	Server	Medium
c62e48a9-2b37-4917-a2bf-d23544d1fecc	Command Injection	Server	High
6f4a991d-ce3d-4ae9-908f-20fadcce4d43	Data Manipulation	Server	Medium
62d182c8-01ad-42af-a881-e2fd7c37453d	Command Injection	Server	High
dc465130-804d-4e48-a522-c8cd025f331f	Unauthorized Access	Glucometer	Medium
a4766519-230d-478b-b2cc-3b98ed8dd6da	MitM	Server	Low
82ec564e-cd7d-4022-9015-b1f7608116b9	Data Manipulation	Server	Medium
6965bdde-2cb1-4197-bc3d-6c4f7f06db46	Unauthorized Access	Glucometer	Medium
82269be3-dddc-46bb-abef-c3b7e5d4d32d	Data Manipulation	Server	Medium
8929fc78-1b84-4551-987b-59dda4bb0bc7	Data Manipulation	ECG_Monitor	Medium
988dcb6c-a082-43c4-b542-5cedfab2a437	Unauthorized Access	Glucometer	Medium
bcf2d230-6351-4eb7-875a-19284e5fa6ef	Command Injection	Glucometer	High
7d69bb87-018e-4490-ba85-766066924908	MitM	ECG_Monitor	Low
8dd32420-f709-4e75-bbf7-67da38f10201	Unauthorized Access	Glucometer	Medium
6c8ba45b-60b1-44f1-8dea-9caa8a7477f0	Unauthorized Access	ECG_Monitor	Medium
ca431e86-9475-458f-9549-fcb25348b18e	Unauthorized Access	Glucometer	Medium
28bb39ba-3d4f-446c-a103-5c7b40a59f74	DoS	Glucometer	High
cb3f0d3a-445f-4c93-9fd6-47b83c4451ce	MitM	Server	Low
9e0cf7cc-e602-424d-af33-c6e1983dace5	Command Injection	Glucometer	High
c684b1cb-e0b2-405d-8549-b1d3fc125a1d	Unauthorized Access	Server	Medium
72569bca-b02c-4348-9ea3-0cdf57dd1d0d	Command Injection	Glucometer	High
ea91dc31-9cd4-44b7-84fa-6a2c93e3f03b	DoS	ECG_Monitor	High
c1b920ff-636c-47f3-b11a-33521d9454d6	Unauthorized Access	ECG_Monitor	Medium
d2019269-6c5e-4285-b44a-6ccd0cf8c823	Unauthorized Access	Glucometer	Medium
52f0901e-01c6-4109-b37f-16a0ff857886	Command Injection	Glucometer	High
bffddf7d-32b6-4c42-9bc6-42b1c3faa1fc	DoS	Glucometer	High
5149aded-7307-4a97-b266-e82a61846cf2	Unauthorized Access	Server	Medium
bec79171-4835-47e6-983d-1f91028cfc6c	Command Injection	ECG_Monitor	High
5fb65a92-9b17-49b1-9744-676c7ad324b6	Unauthorized Access	ECG_Monitor	Medium
c42895b9-a777-4d4d-8c1a-be80f3ffba2d	MitM	Glucometer	Low
a49fc68a-ca54-4229-bdeb-df8460e206a2	Command Injection	ECG_Monitor	High
d3b0c15f-6d64-4a45-8771-02c81b4d646c	Unauthorized Access	ECG_Monitor	Medium
6b9f19f1-2c80-4df1-8c80-d86f629fef7b	Data Manipulation	Glucometer	Medium
08979568-592f-4235-bfeb-03bb92cf8e58	MitM	ECG_Monitor	Low
37976be3-af16-4c09-859a-089ba5f9b1fd	Command Injection	Server	High
11e93d97-9af2-4983-86fd-69b34385860b	Command Injection	Server	High
ff48b745-717c-4deb-9edc-2edafc8c8434	MitM	Glucometer	Low
3fedcaf2-64b6-467f-897e-0a236b8e7288	DoS	Server	High
271dd591-1191-448d-b8e8-185edce8a675	MitM	ECG_Monitor	Low
1753d385-cb1b-479e-8694-3214cfc01d0c	Data Manipulation	ECG_Monitor	Medium
9179f8b5-832f-4174-9086-8bb35d412962	Data Manipulation	ECG_Monitor	Medium
0b098a82-2104-4f14-85b4-19392aa60a00	Command Injection	Server	High
dba6fb20-a7a4-414d-9858-1fe3797d1313	Data Manipulation	Server	Medium
967d0e86-43db-495d-b7bf-2831ab231205	MitM	ECG_Monitor	Low
efc2af0d-25f2-4cfb-8d3a-0d8af6bf5eb9	Command Injection	Glucometer	High
d5a367b7-c177-46ff-838b-bb8bd581b09d	Command Injection	Server	High
09bbbee9-2d7b-481f-9364-dae17efdf644	Data Manipulation	Glucometer	Medium
310198c0-868c-4fe4-8c96-369274d25cd0	DoS	ECG_Monitor	High
e009e114-8136-468a-999e-316095c5a489	Unauthorized Access	Glucometer	Medium
371c285b-ceb5-4e9d-aa99-9565e73072af	MitM	Glucometer	Low
c1294860-17ad-4708-8a9d-1c508378f619	MitM	ECG_Monitor	Low
b2dcf556-66b6-41fb-b776-9a5c1955422b	MitM	ECG_Monitor	Low
279018a3-9522-45bb-a103-fb5f5a2f7ceb	Command Injection	Glucometer	High
a4a3293d-72d5-4354-a4f9-669df55d5568	DoS	Server	High
c0e442de-512a-4c60-855c-b0b93c4422e3	DoS	Server	High
47f68a98-3c11-41e1-8585-093b3e6f8a10	Data Manipulation	ECG_Monitor	Medium
ce83a883-fb40-468f-978c-34ae2d418f7f	Command Injection	Glucometer	High
3b03079a-93a8-4eae-ba68-1ec4e2bb7b45	Command Injection	Glucometer	High
3d28020f-b2fa-4227-8666-ec55732e78a7	Command Injection	Glucometer	High
d1cde308-bdf1-4963-a45c-93cec96903f4	Command Injection	Glucometer	High
805fc714-3e4b-4799-80c0-aaa747aff937	DoS	ECG_Monitor	High
9c954635-3be1-4e73-88e9-479bcd1273dc	Unauthorized Access	ECG_Monitor	Medium
050137ce-78f1-4ff8-b409-a83fda894081	Unauthorized Access	ECG_Monitor	Medium
f9ef7349-30e2-4713-baf6-48c9bdcfdb74	MitM	ECG_Monitor	Low
9b43f4e5-d94d-49cc-bc6f-abd05a11f057	DoS	ECG_Monitor	High
4f79094c-6e94-4228-a8bf-a5efe0f17656	MitM	Glucometer	Low
b7f2b2cc-c873-4b18-ad03-ee70c2c4fe0c	Unauthorized Access	Glucometer	Medium
16870e41-86b5-4dc1-a6f5-d2507e03611c	Unauthorized Access	Server	Medium
a1851e1e-c7aa-4ce0-9436-8067d609d594	MitM	ECG_Monitor	Low
79a65b2c-d3f1-4b1c-91bf-1bc5e1965072	DoS	ECG_Monitor	High
ebc423b6-b5fb-4df3-b8d3-a99e974da021	Unauthorized Access	ECG_Monitor	Medium
2fa8c95f-a82f-4c85-9630-35827f84a550	Unauthorized Access	Glucometer	Medium
8c71d22d-2201-4b9d-94ae-442255c48e58	MitM	Glucometer	Low
03ca2223-80f6-4605-9a95-55b7bc133ea2	Command Injection	Server	High
ea88cdde-b325-4f0a-aa96-1949f88eb835	Unauthorized Access	Glucometer	Medium
eb1e83e0-a960-4fb5-af52-a585f6a77b33	Command Injection	Glucometer	High
dc18bec5-1e0e-4536-a5ef-7f0a8dd0a7cf	Unauthorized Access	ECG_Monitor	Medium
f804914b-9ef4-4c37-b338-db20dbb5ba86	Command Injection	Server	High
6b45840f-5176-4680-87fd-97fe7d0691c7	DoS	Glucometer	High
d953db9e-f50d-4d79-971d-516d4f91f669	Command Injection	ECG_Monitor	High
01dd85aa-0342-41f1-b557-2446075c0298	MitM	Server	Low
0d73a8c8-7b07-4e5d-a870-0de889b1f0b1	Data Manipulation	Server	Medium
6e73d58e-7801-412a-8910-75ad82a30648	DoS	ECG_Monitor	High
beb0a230-e721-4d06-9c73-468a15f045db	MitM	ECG_Monitor	Low
045d8636-6161-42c2-814d-78090ed0d121	DoS	ECG_Monitor	High
ebb41603-3932-4ecd-9df8-7570d912c70a	DoS	ECG_Monitor	High
d4a8726d-a595-446c-9489-a3578f64834a	MitM	ECG_Monitor	Low
4be8e434-e9d0-4d20-98ac-636dd569530d	MitM	Glucometer	Low
0ce19415-d64b-4ec2-affb-98d56112df7f	Unauthorized Access	Server	Medium
5d2fad7a-12f9-4546-b8ba-ae8f13cc4142	Unauthorized Access	Server	Medium
2beb4508-d156-47c5-9835-57ad770db052	Data Manipulation	Glucometer	Medium
2ca46b2c-1f73-49f1-a7da-6770e8dd2250	MitM	Server	Low
3f41f431-e2a5-4a4f-90f3-7ef5b48a9f11	DoS	Glucometer	High
f01c8e8e-8f97-48da-96bf-9f8e5c1642f4	DoS	Glucometer	High
89b1cb1b-2610-48b5-b39e-e1ef6e8702b0	DoS	ECG_Monitor	High
4dc9871c-5c9d-4400-bead-f40c57a47277	Data Manipulation	ECG_Monitor	Medium
2557b1ca-6561-4fb3-a169-90ff27361e40	MitM	ECG_Monitor	Low
e10238b7-d785-47be-95ae-017cfffbb934	Data Manipulation	Glucometer	Medium
3562d7b4-bc2f-44fc-a788-3c0e8688b334	Data Manipulation	Glucometer	Medium
8f29d352-d974-4b75-824d-6c13bd5be6ff	Data Manipulation	Glucometer	Medium
b1baf34f-92a0-4043-9853-4ce69dcdb542	Command Injection	Server	High
0f0de640-69d5-44a6-8222-2ec37d2094d2	DoS	ECG_Monitor	High
4daab4f9-dc1c-4cf1-b77d-9ae62b3f2f18	Unauthorized Access	Glucometer	Medium
dd469d82-5e25-4caa-b11a-627624711fad	Unauthorized Access	ECG_Monitor	Medium
9a2cbb39-c3b0-4edf-bc80-7f5226c2ec0d	DoS	ECG_Monitor	High
d93a3f3e-5332-4cde-81af-cbb5519d3bf5	Unauthorized Access	Server	Medium
6b607966-3fb4-40d1-8bae-eab03b1211c4	Data Manipulation	Glucometer	Medium
ebb7b197-c446-4b75-8caa-3b4f69e8cb5b	MitM	Glucometer	Low
ae1d770c-10ca-4689-8a7a-e84bf3491fc6	Command Injection	Server	High
d24e308a-a45f-4363-8f12-96ecd2226451	MitM	Glucometer	Low
1de56c6e-f35e-4ec4-907d-7b6e80c0e8c9	Unauthorized Access	Glucometer	Medium
a4fa058f-8a34-42db-b36b-1b617efc7e02	Command Injection	Server	High
3d0e47ab-6f90-46b9-9c13-73e397956955	Command Injection	Server	High
454da249-2a99-41e9-af96-41d51f421b62	Unauthorized Access	Glucometer	Medium
fac7700b-2b8e-40e4-838f-27ac3d0bbc6a	DoS	ECG_Monitor	High
415a0515-5eb1-4374-8236-67ea4db07d8a	DoS	ECG_Monitor	High
1a60440d-a809-44c8-9d48-0fd57bf343f1	Unauthorized Access	ECG_Monitor	Medium
04608e3f-c83a-4622-9344-668a1aeeebc0	Unauthorized Access	Glucometer	Medium
8d382696-cad8-4cae-bde6-83316f0c7c7e	DoS	Server	High
50fec68d-0896-4995-944e-f719d699dee5	Unauthorized Access	ECG_Monitor	Medium
9544e614-db10-4d07-bbfa-f26cbf0ff642	MitM	Glucometer	Low
2a7285ef-64ea-4b20-bcf4-3dd743a70170	Unauthorized Access	Glucometer	Medium
cf5e7a4d-bc5a-4060-a75f-bc916f8e0197	Data Manipulation	Glucometer	Medium
a87da03f-a15c-4d30-b5ba-2146aaea16e0	Unauthorized Access	Server	Medium
e8cd4499-9f84-4976-a1e6-0641fc83c878	Command Injection	Server	High
c1d80f24-5f31-48bb-862c-24301ba8b457	DoS	Server	High
00de24ef-433c-4fee-9188-ff8a9c3af42b	MitM	Server	Low
9d9c52c4-cbd5-413f-a318-42f58d063706	Data Manipulation	Glucometer	Medium
dd1d4691-1d05-4e0c-9339-192e552fec08	Data Manipulation	Server	Medium
78228001-0dcf-41d0-8761-87966e8b1a04	Data Manipulation	Glucometer	Medium
03990b7d-b0e4-41ea-bf8a-a1f92b320f0d	Command Injection	ECG_Monitor	High
037806d9-3fde-45e3-beb2-8a0020079634	Command Injection	Server	High
bece5d2e-b68a-4eb9-85a3-34c359c37df9	Unauthorized Access	ECG_Monitor	Medium
659f6b9f-5585-4dc9-9e26-f6385e7abf35	Unauthorized Access	Server	Medium
e48dbb77-087f-4ad5-863c-36bb406b8c32	Command Injection	ECG_Monitor	High
c015d041-f88a-4aa2-ab39-54ebd6dfb4f2	Data Manipulation	Server	Medium
59153e66-0fdd-46d0-be9f-3344b88996b6	DoS	Glucometer	High
676b808c-c307-4697-a023-5084a0a02991	Command Injection	Server	High
ee11e8a1-62aa-4fa0-a7e9-1b248137b3f9	Data Manipulation	ECG_Monitor	Medium
0623d8a9-5cf4-410b-9fd2-98439e9b8df8	MitM	Server	Low
55f5c918-1806-43eb-9c42-cce428675585	MitM	ECG_Monitor	Low
1263c467-6de3-431e-a632-b6237428091d	Command Injection	Glucometer	High
d27accfb-4f47-43b1-8405-396fc8eaec49	MitM	Server	Low
80cc9925-ba37-43d8-9953-6a81659a3790	Unauthorized Access	Server	Medium
0154a366-f70f-465d-ab70-0b51fc6b0211	DoS	Glucometer	High
fd5d7027-971f-49db-a5e6-6d4175df8cda	MitM	Glucometer	Low
429a6a75-9f90-494a-85f9-f1b8cec7415f	Data Manipulation	Glucometer	Medium
03d296e5-696c-4aae-8b48-ac409b517007	Command Injection	Glucometer	High
1ea726c1-9d1a-4b77-ba6f-b174e6924e30	DoS	ECG_Monitor	High
8d900863-c95e-4f1e-bd41-57a4e25b8380	MitM	Server	Low
9ca71e7b-779d-448a-ae49-d241a11b84f6	Command Injection	Server	High
45f1cad9-b0c6-4460-ba2d-1cb312b2ff62	MitM	Glucometer	Low
49dc1ea9-4214-4c90-a2c2-cfae04ebfbe2	MitM	ECG_Monitor	Low
bea7a171-18a8-426b-8ed8-74438a19fb28	Unauthorized Access	Server	Medium
8e0fe9dc-d405-4baa-8ab3-b437a3156520	Command Injection	Server	High
dcf5032c-825b-4565-bf6d-1e8de2c5613c	Unauthorized Access	Server	Medium
4db98dcb-0e5c-4712-b6f0-b9b3876fc033	Unauthorized Access	Server	Medium
e2f2c19d-4d41-4767-8b4b-8b9da39de4c8	Unauthorized Access	Glucometer	Medium
39dc025d-08f3-40c9-afd6-83e812802f0b	Data Manipulation	Server	Medium
768893b1-50e2-4437-80d6-ea365fd87441	MitM	Server	Low
e00eac4a-ebe4-4abb-9f85-54ad86c48bc0	Command Injection	Glucometer	High
3aeb0845-861b-44f0-b29c-a20f3fc941ef	Unauthorized Access	Glucometer	Medium
7700ee3b-f754-4d76-9051-c3b6c58ad73c	Command Injection	ECG_Monitor	High
aa80fd81-0c2a-4a38-8efb-705475424cce	Data Manipulation	Server	Medium
8e85168a-ff8d-46a6-b136-be2118dc010b	DoS	ECG_Monitor	High
ced76129-6e3e-4ff0-8412-ca2add0d2a3d	MitM	Glucometer	Low
428c9628-73d1-4d75-913f-0fa276468c62	MitM	ECG_Monitor	Low
be31d20b-b944-4fdd-a947-010e64d23e10	MitM	ECG_Monitor	Low
eb77beb8-454f-4e01-af07-0d3e143ce43a	Unauthorized Access	Server	Medium
916b91aa-94ba-49f8-ad7a-bab43a867298	Command Injection	Glucometer	High
1b3d6a1c-f2c3-4e9c-a831-304c588f4a90	Unauthorized Access	Server	Medium
ce2b0357-db2f-4028-b536-4a940c42bf2f	MitM	Server	Low
8e237031-5f55-4f12-b77f-f7ff97fb441e	Data Manipulation	Server	Medium
56ef8a3f-2d13-4f48-9ec7-5a93a85de543	Data Manipulation	ECG_Monitor	Medium
20b54eea-cc65-4b15-b5f6-ee1acdfd2c54	MitM	ECG_Monitor	Low
17d7f79a-adb6-48f5-8690-0d41727a730e	Command Injection	Glucometer	High
0e4d0810-136e-422a-8535-545383de8821	Unauthorized Access	Server	Medium
58269ebb-702c-4390-b941-a348c71c106c	MitM	Server	Low
86f11663-7029-4898-83b6-604fefba339a	Unauthorized Access	ECG_Monitor	Medium
8a3b1fa7-c04c-428c-94b7-3a5717dfc6cb	Data Manipulation	Glucometer	Medium
53a84830-00a3-4ba4-b404-c4e7813b5f1a	Command Injection	Server	High
34f024db-d4e6-48af-bdac-5318cd27a5e8	DoS	ECG_Monitor	High
fb69d7a8-01b2-497c-8b57-c33941412d48	Unauthorized Access	Glucometer	Medium
9ae44db4-faa6-4e37-92a6-e049742f81fd	DoS	ECG_Monitor	High
5d60e515-442b-40e3-9712-0d19c27872e4	Command Injection	Server	High
e86a98b7-c533-4def-85bb-ec2983088e64	MitM	Glucometer	Low
92788d86-0c93-435c-a4be-db500dbddb1c	Command Injection	Server	High
66cf1f68-ba11-47ce-aa08-9486da5a82d8	DoS	ECG_Monitor	High
dd75f803-693a-4e13-a551-b424374364ff	Data Manipulation	Glucometer	Medium
fced154c-3ffc-451f-8332-0e659faea383	Command Injection	Server	High
63ca32f4-6ae3-4146-86ca-38f089da95a7	Data Manipulation	ECG_Monitor	Medium
e1555097-417f-4b4b-b0f2-2702c71335af	Unauthorized Access	Glucometer	Medium
ff509ba7-a56f-4983-ab5d-23bed61162ec	Command Injection	Glucometer	High
cecbc28b-35fb-4713-bc3e-a845239985fe	MitM	ECG_Monitor	Low
27aa77bb-4323-4444-aefe-f82c7619f818	Unauthorized Access	Glucometer	Medium
334fad2f-1f0d-45b6-8313-a36f3c1edeb3	DoS	Server	High
45526deb-4a95-41bd-8f5e-8b4c2e6fae5d	Command Injection	Glucometer	High
440ddfd3-c3f1-4e2e-a468-eec1a0f1cf54	Unauthorized Access	ECG_Monitor	Medium
26ba9c54-af39-4015-8911-bfad3c56eb6a	DoS	Glucometer	High
bd21b765-e7f4-464a-9f9c-888be646ae66	MitM	Glucometer	Low
236d5ab5-e6fb-4d79-af78-bbf958e11a46	MitM	ECG_Monitor	Low
8f6aebff-c18c-41e4-9607-d7b0b7b8fa3b	Data Manipulation	Glucometer	Medium
94108302-f91f-4864-b6b4-bc98edeb6068	Data Manipulation	ECG_Monitor	Medium
7fb0b319-84ab-4a28-9494-d8238fd80982	Data Manipulation	ECG_Monitor	Medium
0a28098a-e4f6-4eb9-86b3-b458bcc296a3	Data Manipulation	Server	Medium
9e7c4715-e988-4b19-97e0-3d1c5de3926f	Command Injection	Server	High
6b831ce6-3314-498c-916b-d3a4260a1d45	Command Injection	ECG_Monitor	High
7fb5dcfa-a02d-4266-8c7f-cfdbae40ae19	Data Manipulation	Server	Medium
4c50487a-b11e-4bcf-b01d-a06d9661cb3e	Data Manipulation	ECG_Monitor	Medium
2a4b0ff3-74c4-489e-97de-e8b33448e316	Unauthorized Access	Server	Medium
b8fc733a-b6b3-401e-b760-a9839c879f26	Command Injection	Glucometer	High
8180ae1d-d28c-4794-95e5-1b2242ce591f	Command Injection	ECG_Monitor	High
fad7072d-6b69-455b-80d0-46c01766ad44	Data Manipulation	ECG_Monitor	Medium
47fe12e3-5ee6-4672-8017-6f9d70e34da8	Command Injection	Server	High
c07a930b-d28f-4649-bd74-eb220deda596	Data Manipulation	Glucometer	Medium
fd9ab78c-cf84-47dc-8322-da685f08aae7	Command Injection	Glucometer	High
80055057-9eba-44e3-ae40-18bbccbdb8a5	MitM	Server	Low
bb0bd08d-27da-4c27-ad1f-e7707a74bfaf	Unauthorized Access	ECG_Monitor	Medium
711c3185-3b23-4e87-9167-78f4c5652d2d	Unauthorized Access	Glucometer	Medium
57f49f5b-0c4c-4e8b-b323-fcb542098a06	Unauthorized Access	ECG_Monitor	Medium
1a47836a-c37e-42c3-952f-0a74c6122a04	MitM	Glucometer	Low
7526f4bf-29a8-4702-a7b3-0e0519129abb	Unauthorized Access	ECG_Monitor	Medium
4a9141e5-0544-4493-a512-6e227929a785	MitM	Server	Low
c0c68b37-3cae-400f-bc4b-811f4f4e7060	Unauthorized Access	Glucometer	Medium
05a79a76-4cad-4d55-a286-1e8e4ad022dc	Data Manipulation	Glucometer	Medium
35164721-60bd-4326-b8fd-505bb62a799c	Data Manipulation	Glucometer	Medium
427e0b8b-b795-4ec9-91d7-e00b8bdc0ed3	Data Manipulation	ECG_Monitor	Medium
ba9d5a9b-4c34-4d2d-b80d-5b7b5da18138	DoS	ECG_Monitor	High
66ffa2e0-8c12-4996-91b7-49da3a32d2a0	DoS	Server	High
9a33c5c2-5349-4e17-ac9b-b06a85bd899d	DoS	Server	High
d04f9084-e225-4033-9dec-c548e1ab0415	Data Manipulation	ECG_Monitor	Medium
ae342397-3a76-475c-83db-5634311c8563	Command Injection	Glucometer	High
c3434564-5032-42c5-bef3-30444549d574	Unauthorized Access	ECG_Monitor	Medium
7e9f59f9-513c-4d1d-9402-a61e07739d52	Data Manipulation	Server	Medium
dd79f7d6-772e-4924-b1cf-1f15003c6bdd	Data Manipulation	Server	Medium
4a08ab10-5279-4ce5-87bd-7e9819d2fd13	Unauthorized Access	Glucometer	Medium
2e8c9823-8393-4b8f-9b60-ca21c7571019	DoS	Server	High
9d14914c-d050-4d4f-b59c-d4b78e265e13	DoS	Server	High
687e75c6-c0af-4bea-a50f-ad347bf3c74c	MitM	ECG_Monitor	Low
3be062bb-3a14-463d-b448-8a709335577f	Unauthorized Access	Server	Medium
528921ef-ce29-4b39-b574-7ed1e2782305	Data Manipulation	ECG_Monitor	Medium
3505b22c-3259-4a12-a3f8-74acb991e264	DoS	ECG_Monitor	High
4e6f286b-2bbe-4eaf-9276-fa7fa4c0424e	MitM	Glucometer	Low
74ff1983-94f9-48b3-8c16-c6a439e9aaca	Command Injection	Glucometer	High
bfafe164-4b64-4f15-93b9-f79819e3fecd	MitM	ECG_Monitor	Low
edee76b4-1678-4cc6-b9c9-768d7ba6e036	Command Injection	ECG_Monitor	High
a9134eca-7728-4337-8098-4c9c49fa352d	DoS	ECG_Monitor	High
7a967393-d3b6-4caf-a758-e0eea84950d2	Data Manipulation	ECG_Monitor	Medium
919a7cc8-3ff4-4169-8963-ecece0f68e54	Command Injection	Server	High
80895c33-83c1-4953-8a05-78ecf48200dc	Unauthorized Access	Glucometer	Medium
ae68ead3-f250-4e9a-9a5d-acb02ebd0a6a	MitM	Server	Low
1226a781-92ab-4540-8535-8deb3a76e597	DoS	ECG_Monitor	High
7e349214-e865-4800-bec6-6791e314ef31	Command Injection	ECG_Monitor	High
e177612c-9c1f-4463-aec4-3fab484de0ca	DoS	ECG_Monitor	High
927eef61-59c1-4c2d-80a9-77ed20e196e3	Command Injection	Glucometer	High
f144da78-b3cb-4f5e-8b15-41f515f98c92	Data Manipulation	Glucometer	Medium
412b2934-33e5-4ce7-aeb4-25b89f4996e5	Data Manipulation	ECG_Monitor	Medium
03036d75-667e-4106-9ed9-b37c14596752	MitM	Server	Low
2cd97999-bf4b-48ab-9afa-ae37a583979f	DoS	Server	High
efc04651-a1a8-4ead-b034-6e93dee9b4eb	Unauthorized Access	Glucometer	Medium
4ca4644c-417d-4236-99fc-d031eca016a3	Command Injection	ECG_Monitor	High
8006930f-a960-4041-bf3a-5f44675961b7	DoS	Glucometer	High
c84275ba-38a5-4e60-9f98-c8ebdb8c7b67	MitM	Glucometer	Low
a366e1ef-917c-40b8-9e7b-603c1309405f	Command Injection	Server	High
acb9c73e-486c-4e59-9639-351f27c3f1f5	MitM	Server	Low
6cd2f284-d552-4792-ae9f-dcc0db0c54cd	Command Injection	ECG_Monitor	High
48ba6e1c-d675-4f68-a085-5598d26814e0	MitM	Server	Low
1a73d1af-9301-4fdc-be9e-c0770edde106	DoS	ECG_Monitor	High
7749b84e-71c1-4991-9865-43e5b1a7b31c	Data Manipulation	ECG_Monitor	Medium
1f00296b-03bb-4266-86ab-bef9966812a7	MitM	ECG_Monitor	Low
626ffeab-1bab-4b0f-8776-f53f4f45de4e	Unauthorized Access	Server	Medium
a1b92ad8-6ce6-4685-a1fb-e6fb1899dcd2	Data Manipulation	ECG_Monitor	Medium
20af3951-cf0d-4eba-9ef6-dbd12b19201e	Data Manipulation	Server	Medium
7324f4ca-b9d7-46bc-b2ac-9bed492af23a	MitM	ECG_Monitor	Low
4e7b038b-44d5-43cb-ae1e-fb68447e914f	Data Manipulation	Server	Medium
2fe8211b-2039-45ad-b870-fb27e4f960c1	Data Manipulation	Server	Medium
ad1edb1b-3c84-4ecf-84f9-6dc2b33687e1	DoS	ECG_Monitor	High
5dad78c7-86f7-4161-bcb8-b439038d09f0	Command Injection	Server	High
91b63449-7a1a-42ee-86e7-bb8c07c15e56	MitM	ECG_Monitor	Low
abe8565a-43e9-48b4-bfff-2a77f7faa17a	Command Injection	ECG_Monitor	High
5f8064a7-e413-4ed7-8701-4064c35851d1	Unauthorized Access	Server	Medium
1ee02ea9-aa48-4f8e-af60-82e54a64e9cc	Data Manipulation	Glucometer	Medium
f9fef4cd-db53-4b16-8a9b-b0394cc3c286	DoS	Server	High
0fc33f16-b501-4f95-8a07-9a93b1d224cd	DoS	Glucometer	High
7a176058-be95-4055-8c8d-35b8c09f6d56	Unauthorized Access	Server	Medium
dbd6a6b4-0356-457f-a0ce-de602c154a17	DoS	Server	High
911654ef-e8e4-4d13-a0f1-1e3fcdf8f8f3	DoS	Server	High
f28c1784-06e8-46b2-a1f9-6ff4eae41a9f	Data Manipulation	Server	Medium
ba8ca67f-e996-40e6-af11-52f30d6ae926	DoS	Glucometer	High
735cb452-609b-4914-94aa-99f3f6c98063	DoS	ECG_Monitor	High
5d3a605e-e8e7-4766-a044-d05dab3cb5b5	Command Injection	ECG_Monitor	High
a47d713a-9c74-4065-ae2c-12615b7e1201	Command Injection	ECG_Monitor	High
e679e3bd-ebb3-4ca7-abd3-f34e60a7801b	MitM	Glucometer	Low
e15c9fdc-b73a-435a-a82e-dbabc853b642	DoS	Glucometer	High
557bdbd4-6ec6-4f37-8503-580f016a61ee	DoS	Glucometer	High
5f63bf77-0917-4c1f-a4f7-6c9579e40259	Data Manipulation	ECG_Monitor	Medium
d6ca66bc-b43c-473f-a5c2-1a333833451f	Command Injection	Glucometer	High
17490999-b0aa-4b38-bdef-ba832426e098	Data Manipulation	Glucometer	Medium
281aa187-bfe6-4aba-a28f-ca666ad5c6a1	MitM	ECG_Monitor	Low
f69e65a6-c2e5-415a-aef3-e047995f2bfb	Unauthorized Access	Glucometer	Medium
70c6ab31-d157-43a7-8345-342cec7fcf58	Data Manipulation	Glucometer	Medium
71a42bcd-2a0b-4032-b6a1-57d336ecd787	Data Manipulation	Glucometer	Medium
894d5b5f-7268-481b-82c0-04c2c78f29e6	MitM	Server	Low
27d78e30-ef4e-4665-890c-3ed678e771a4	Unauthorized Access	Server	Medium
708683d2-85f1-4e70-9d36-6cf7f04a1d5a	DoS	Server	High
97186937-ef68-4c1d-aabc-07e2f9253df0	MitM	Server	Low
711631ad-bc82-4253-a1cf-62986e011a90	Command Injection	Server	High
a17899f9-ff9a-4eb2-97a9-73c763c27d37	MitM	Glucometer	Low
719362e9-48cb-4731-a0f5-8566b3365f7c	Command Injection	Glucometer	High
c4b33311-c84b-4022-8aa8-9cb1351db601	Unauthorized Access	ECG_Monitor	Medium
2a51ac54-2a9e-44e1-aa7e-057ed2aa44dd	Data Manipulation	Glucometer	Medium
6d39ff53-edb3-4c7e-9748-dcd45285fb5b	Data Manipulation	ECG_Monitor	Medium
ebebe75f-cfaa-4e89-a201-b94d897d138b	Command Injection	Server	High
ca13b3d0-4247-4180-a2b7-4d259769280a	DoS	ECG_Monitor	High
bcc47bd8-f95e-4d02-ae46-98b1d1d5a1c0	DoS	Glucometer	High
28cee357-9138-48b9-889f-4d81c350a42e	DoS	Server	High
e86d689b-099c-4dfe-b3cc-b68245499c40	Unauthorized Access	ECG_Monitor	Medium
c1c5f77b-a8ce-43ee-abc1-0bba6b39ace5	Command Injection	ECG_Monitor	High
5e792395-fd9c-4b2a-8210-6215f2a9fffb	Data Manipulation	Server	Medium
a9e3e62e-ec3e-493b-89be-b02303309a64	Unauthorized Access	Server	Medium
ccc78437-21dc-4b05-a1dd-bd39c909312f	MitM	Server	Low
eb9259b9-fe26-4792-a636-5e69e2d89888	DoS	ECG_Monitor	High
19b359dc-790b-4da0-953f-0c8e61a63fc1	Command Injection	Glucometer	High
37974108-8452-4749-92d7-ce6c711bfc6f	Command Injection	ECG_Monitor	High
9591d69c-c588-459e-a965-6a1cf01e7f85	Data Manipulation	ECG_Monitor	Medium
cd72cf0b-7b58-419c-aae2-1f2d906d76e3	Data Manipulation	Server	Medium
4c515b56-7761-40d8-9d51-01490624f370	Unauthorized Access	Server	Medium
05cd0f39-a5a4-403a-8892-00b180dc2a5e	DoS	Server	High
ff4e8f3b-b4e9-454e-9bf2-7f013d84b922	DoS	Server	High
40452340-bac1-4a2c-864c-d06dc46ab618	MitM	Server	Low
28b06e85-ada6-42d2-a244-553db46e44cd	DoS	Glucometer	High
25079023-c3a6-4fc1-8abe-0b9ec4b1ca20	Unauthorized Access	Server	Medium
d4a30219-be28-44f1-b944-e7bbd67928be	Unauthorized Access	ECG_Monitor	Medium
6d1273c1-227d-4d11-8147-8931faedd998	Unauthorized Access	ECG_Monitor	Medium
540b8094-85b3-4ba1-9921-3eca454c4356	DoS	Glucometer	High
624f0997-4b28-4209-9d21-faf5fe41be0d	Command Injection	Server	High
ec479fcc-4b2e-4d45-abdd-566f16691a9f	Data Manipulation	Glucometer	Medium
3233846e-d7dd-4bbc-8551-cc6f7873025e	MitM	Server	Low
a44fcd9e-1503-421f-924a-4dcf760ad373	Command Injection	ECG_Monitor	High
6d65dbbc-90b7-485c-879d-b3788862a539	DoS	ECG_Monitor	High
d2f21e21-320a-4a2e-b019-7a2f3f73ab7f	Unauthorized Access	Glucometer	Medium
8d9b93aa-31eb-4af4-a1ed-ac3939211477	Command Injection	Server	High
dd518e2f-7ce7-477f-8241-886ddea9113b	Unauthorized Access	Glucometer	Medium
f365bc0f-6b10-46d1-8c2c-026baf3a3666	Data Manipulation	Glucometer	Medium
0a48cf76-351a-4cf9-8738-2c7daaf03774	Data Manipulation	Glucometer	Medium
4c7ebe66-6a24-45f9-8ba2-fbb19718ebae	DoS	ECG_Monitor	High
e224480a-57fd-4358-9969-8be83f535ead	MitM	Glucometer	Low
3583a7d9-efaf-498d-8b29-755990ec326a	DoS	Server	High
fc1def32-c71f-4830-ace5-f73160a79599	Unauthorized Access	ECG_Monitor	Medium
8fa22367-0704-495c-b342-716000d70ef5	Unauthorized Access	Glucometer	Medium
ae130ae8-37bf-4b19-865d-b81cb9d5fbf1	Command Injection	Glucometer	High
098fe42d-49f8-4a85-972a-736d9e4e5819	Data Manipulation	Server	Medium
7471c914-4dc0-44be-974a-3c8b1e1f690e	DoS	Server	High
435b15b4-545f-48a2-bb2c-4fd0729370b9	Unauthorized Access	Server	Medium
6989220c-320a-43f3-accc-bdf6883d649f	Data Manipulation	ECG_Monitor	Medium
8c592cf7-0aa3-4b67-9d2b-836abc35f8d1	MitM	ECG_Monitor	Low
9c8a816b-6523-497f-b4bb-d2668936cc71	Unauthorized Access	Server	Medium
cae2428f-16b2-4566-9875-0b384e7a1747	DoS	ECG_Monitor	High
f2ccb094-8c58-452b-a7e7-e06ce3436bcd	MitM	Glucometer	Low
e59eef74-e5d1-41e0-b3b0-1fcbb6af1026	DoS	Server	High
9baf149c-f9cd-41fd-8fd9-4a2fe121dc01	Command Injection	Server	High
a4971273-ffbd-4515-aec6-c2253f6e8c3d	Command Injection	Glucometer	High
c42f76e1-c726-4320-bb99-ad634670f1a5	Unauthorized Access	ECG_Monitor	Medium
2f878545-9761-4967-b9e1-6e99eef5cafb	DoS	Server	High
534c8f8d-b3e4-4e23-8ff7-0057c67afecc	DoS	Server	High
78a3dd51-c0cc-47d0-9640-cd319b027532	Unauthorized Access	ECG_Monitor	Medium
93894c7c-d6cf-4e99-8713-7c8149d34358	Command Injection	Glucometer	High
a7d02df6-d4df-421d-a49b-34327157a816	Unauthorized Access	Glucometer	Medium
768b9590-90de-45a7-9d26-b5d643be5157	MitM	ECG_Monitor	Low
0e72f6a8-7399-46e8-866d-0b01b53daf97	Command Injection	Server	High
79d77e51-6b0f-4c58-8b6d-547baafa2670	Unauthorized Access	Server	Medium
a1edbf6e-4439-4b76-b723-aa66a560072d	Unauthorized Access	Glucometer	Medium
0e757fb1-25a9-4a85-9f01-407d77614e5d	Data Manipulation	Server	Medium
39708bdd-46c3-41d8-848c-5ae7434b8cde	DoS	Server	High
529e6ebc-13f3-41a1-86f4-f5699645d4a5	Unauthorized Access	ECG_Monitor	Medium
8d59a554-8cc7-4f91-87ad-3dfcc759af55	MitM	Server	Low
1abffc19-0c1f-4f84-8e43-ad2e7d5ceccd	DoS	Glucometer	High
4a8e6404-0293-47dc-ab19-b40a475ceb44	MitM	Server	Low
b06b5543-9056-42d6-bf56-1d7de7415bb4	MitM	Server	Low
51c25d7c-1b49-4d39-9d8f-6b3db3094925	DoS	Server	High
7ea4abe8-c2ce-4102-bbb5-ee41d93dc663	Unauthorized Access	Glucometer	Medium
e5b2d649-b66d-4337-ac1d-79be00cf506f	Unauthorized Access	Glucometer	Medium
8788fe30-baef-401a-b4a9-1811c90c16a3	DoS	Server	High
2375d047-a7d3-44f2-8185-767138244828	MitM	Server	Low
fa5ce7df-2eac-4db8-b873-cd61fc8f64fb	Command Injection	ECG_Monitor	High
98003475-7ac7-4da8-9123-643789c5fd0b	Data Manipulation	Glucometer	Medium
03a186cf-9abb-49f2-b85c-7d729b379eae	Command Injection	ECG_Monitor	High
2a373b90-82ce-4012-a9d1-6aca8dd6c9f4	Command Injection	ECG_Monitor	High
48099f9a-c7ec-4166-9de1-8eee2d57238b	Data Manipulation	Server	Medium
c90abc8b-4365-46e0-982f-69b53a7a36cd	Unauthorized Access	ECG_Monitor	Medium
51358709-5f9f-4398-a1b7-f9138aa59675	Unauthorized Access	Server	Medium
53240129-2ea8-480b-bb31-11af0cdc8f78	Data Manipulation	Glucometer	Medium
317dea73-e14b-49b2-bbce-5f980c025254	Command Injection	Glucometer	High
37ea543d-bf2b-4b6c-bb3f-73a888a2b7f1	Command Injection	Server	High
12243ec7-b97f-465a-a373-1f192398345d	MitM	Server	Low
0d0166e9-804a-4da7-af39-776b20d9a9d1	DoS	ECG_Monitor	High
16a1b4d3-2897-4310-b092-fdca6756249f	Data Manipulation	ECG_Monitor	Medium
68a48194-43cd-4622-bf74-4a6ec4d97f47	Data Manipulation	Server	Medium
051ac888-3fa7-4fe9-a333-e93a651a4df7	Command Injection	ECG_Monitor	High
e5f8d3cf-5cd0-49cd-aa10-8cd6d57b147a	Data Manipulation	Glucometer	Medium
f09e2ff2-9596-4827-91f8-d8bdf6fadfa4	MitM	Server	Low
68655fb6-1b2e-4332-a68b-a2834d9e471c	Command Injection	Glucometer	High
34489b6e-8d7c-4d0b-bdc5-623014cc0597	Command Injection	ECG_Monitor	High
09071a0b-a147-45e4-a7d4-57034863275f	DoS	ECG_Monitor	High
fee3d975-cff7-442b-a1d6-e43424d56a0c	MitM	Glucometer	Low
711194e9-b6af-4048-ad2d-cc2d45dedb0f	Command Injection	Server	High
8412a1c5-d175-4f64-b5c1-6296b3d8fd4a	DoS	ECG_Monitor	High
e6507edf-497c-4713-91e2-c1c2e1afea2e	DoS	Glucometer	High
ac2fae1b-f16e-48d5-9914-69eb38e635b6	MitM	ECG_Monitor	Low
672f7bc5-030a-4abe-b335-2497838e9718	Command Injection	Glucometer	High
12a9d62a-727f-42dc-b08e-68a9edb8d064	Data Manipulation	Glucometer	Medium
41c0a0f2-a797-4f31-910c-22e74fdf0d9b	MitM	Glucometer	Low
1bb64b8d-53d8-4276-93f8-26fe8588743d	MitM	Server	Low
14f45b8d-4d39-410c-8259-37dcf7afea11	MitM	Server	Low
284caee4-bfcb-415a-b99b-4e9e8a2cd3b2	Data Manipulation	Glucometer	Medium
dd6ab713-c458-46f7-867d-d8ebd3ace649	Command Injection	Glucometer	High
b78473fb-9b05-445a-81b4-548940b25e34	Data Manipulation	Server	Medium
f0d517f8-d99a-4ad9-9b39-4a76a12be36d	MitM	ECG_Monitor	Low
a5c3624a-92fc-4f7e-a7a7-9b1d958dba26	MitM	Server	Low
42357b5e-b53f-45a8-bcfa-7d574606ca8c	MitM	Server	Low
e24a6f09-eb88-4480-817a-8c57403a4f25	Data Manipulation	Server	Medium
faca473e-7ed2-4bb4-bcb1-5ef17c4a8c81	Data Manipulation	ECG_Monitor	Medium
601f0a5b-97d0-4c8b-a6a7-b8c997864fe3	Data Manipulation	Glucometer	Medium
228eb1fd-f79c-420a-b7db-8a470db1852f	DoS	Glucometer	High
6619538c-f916-405d-b38e-c76db87b28e2	Command Injection	Server	High
c56ea2d3-81f4-4349-89d9-d7b6b9232e98	DoS	Glucometer	High
f1b2ed07-2547-4d68-aaee-3fd9ef902b92	Command Injection	ECG_Monitor	High
c6459cb6-0425-4e6c-be01-8b464fca587f	MitM	ECG_Monitor	Low
14257cf2-4a3a-4b14-b134-5183cb5a3d94	Command Injection	Glucometer	High
1baa1253-a6ec-4c2f-b820-92bac070c129	Unauthorized Access	ECG_Monitor	Medium
c49f1f11-16cf-41fd-b871-f6e37b0c8be7	Command Injection	Server	High
eaeaecb8-577f-4a1b-9555-0be583231e56	Unauthorized Access	Server	Medium
a51c2362-9c7c-4ada-9770-5c7c6778726e	Command Injection	ECG_Monitor	High
e1dfd33f-2aa8-4f94-a57a-9ce39dd1eccd	DoS	ECG_Monitor	High
13d76b9d-e976-4870-83b2-67e0becbb4e3	Data Manipulation	Glucometer	Medium
19899560-8764-4ada-ba8f-f9014e0acbac	Command Injection	ECG_Monitor	High
7a6dc0fc-6aa7-489a-bc0d-093bcbd12f58	Data Manipulation	ECG_Monitor	Medium
12f501af-bc6e-4e4a-9368-8336c15a02d9	Data Manipulation	ECG_Monitor	Medium
1752df1d-1c68-44e9-a7ad-121f6f917c1e	MitM	ECG_Monitor	Low
47daf162-8060-4437-93e7-3c3e6ff95441	MitM	Server	Low
c819b11b-2429-4d94-9845-32bb9fbf8059	Command Injection	Server	High
bc271626-c411-477b-b9d8-43939b6b0b57	MitM	Server	Low
6df5967b-2691-4b27-ad37-f4f2cd94eac2	DoS	Glucometer	High
146295f1-89e6-4588-88bf-a7e183a6990f	MitM	Glucometer	Low
89e48d1f-1fa6-4441-a693-20f5000245e9	DoS	ECG_Monitor	High
120a9f38-9ea9-412b-8cbb-d59933a8ad64	Data Manipulation	Glucometer	Medium
d29542f9-7077-4202-b233-837aa3ba392f	Data Manipulation	Glucometer	Medium
863d7651-2ebb-45f6-a635-dffbd209c7f1	DoS	Glucometer	High
e8bea2af-5bb9-451d-b209-9f64b7c7c135	Unauthorized Access	Glucometer	Medium
21d53d3b-4d6b-4b24-8868-36daaf7318cc	Command Injection	ECG_Monitor	High
b87e7d3d-4a0d-4e60-89b3-b9433d452ac7	MitM	ECG_Monitor	Low
aaa6a7bc-63ea-4c21-bba6-dfc5c936700c	MitM	Glucometer	Low
8b42a6ac-0768-46be-b6c4-0afe5cd948d5	MitM	Glucometer	Low
0ea01f2d-f1fd-41cf-80ac-cc7be7ed9f5a	Data Manipulation	ECG_Monitor	Medium
f4fc7eef-acea-45bf-ae66-70f8576025b6	MitM	ECG_Monitor	Low
7c005374-7cb9-49ac-b53d-b9a44ef2e7d5	DoS	ECG_Monitor	High
67bab4b2-50b9-4060-803a-1960f3ff630b	Unauthorized Access	ECG_Monitor	Medium
b8eadf73-0724-4556-a721-8dc58b127f87	Unauthorized Access	Glucometer	Medium
43809fb1-bf1b-4d84-9160-25bcc74b7955	Data Manipulation	Server	Medium
a679ad70-d48e-478d-99f7-2d7b86f7dc06	Command Injection	Server	High
78fbb009-a135-445d-ab17-ed73e069cc00	Data Manipulation	Server	Medium
d6aee11a-3471-4813-99a2-e60052161f50	MitM	Server	Low
c300470f-9e4c-4ba3-9322-d20d38d51b61	Data Manipulation	Server	Medium
75e75a98-530f-40c5-9dfc-aa41368f52d7	Unauthorized Access	ECG_Monitor	Medium
186d4c54-4ace-4e10-ba10-cc62082cc526	DoS	ECG_Monitor	High
18b16f4e-e39f-4940-a4b5-84557ddf8b4c	Unauthorized Access	ECG_Monitor	Medium
eec17d3d-01b5-4115-8dbb-58f5406a1345	Unauthorized Access	Server	Medium
fc38e13e-4fb3-4906-bf53-a075229b9f20	MitM	Server	Low
75ee6502-fd8b-4f11-bfd1-0ca946a46898	Unauthorized Access	Server	Medium
ef7f643d-284e-4bdc-9734-d4b0e5e840f2	MitM	ECG_Monitor	Low
1c68c5a1-75a9-4cb1-bb8f-8328dd80f8f4	Command Injection	Server	High
61ab0100-c001-4c88-abe4-34d48d2198b8	Command Injection	Server	High
694e7b2e-1f88-4a78-b96b-1357806eafbb	Data Manipulation	Server	Medium
da889405-7ae6-477e-9a8f-7aba986f7cad	Data Manipulation	Server	Medium
f11d1cf3-8cd4-402a-85e5-e6a9c2f71a67	Unauthorized Access	Glucometer	Medium
bbfc7f3d-3646-4e7d-9e61-ed099021327c	Command Injection	Server	High
2332ca07-356e-4af8-ad0b-2c211fac59b0	Unauthorized Access	ECG_Monitor	Medium
f0cb85c7-fb41-41eb-a0b4-65362eb5617d	DoS	ECG_Monitor	High
61628d67-3b1b-4824-a641-30850ff305ac	Unauthorized Access	Server	Medium
0004d8ed-59c7-475f-a244-4115e1467e6d	Unauthorized Access	Glucometer	Medium
01bcf3ec-21c9-4039-aa0e-a1defd2e7d15	Command Injection	Glucometer	High
88f3db9b-b3d6-4e38-b8e1-d88c7e6c530a	Data Manipulation	Server	Medium
b4f365f4-972d-4523-8332-43d5be4fd471	Data Manipulation	Glucometer	Medium
979e8573-c6b5-4322-90ad-36065472838a	MitM	ECG_Monitor	Low
005f988e-7c75-41ad-9f3f-47194e5ed601	MitM	Server	Low
aeea7b92-eed8-455d-9547-6339e0b5d342	DoS	ECG_Monitor	High
24626351-4284-4b5d-981f-b6941d52b81a	DoS	Glucometer	High
f48b8823-d2e1-4eb7-871e-aecb40181909	Data Manipulation	Server	Medium
d26d16f8-fc3e-49d1-87c9-27d086630463	Command Injection	Glucometer	High
62fe4998-e038-4812-b298-1197bfa1e476	Data Manipulation	Server	Medium
b231dc0e-0717-4020-8ac6-f288176b5276	MitM	ECG_Monitor	Low
0bf4329a-2973-44f5-aae6-5811bc6fa6f0	Data Manipulation	ECG_Monitor	Medium
ac791555-1098-454c-88e0-6371b7952b42	Unauthorized Access	Server	Medium
28601d77-4109-4284-aca2-705ee10379d5	DoS	Glucometer	High
4f676e7a-caec-4a4c-a295-576612a3fc1c	MitM	ECG_Monitor	Low
21be3666-4477-46c2-82bb-5f5878d6ac16	DoS	ECG_Monitor	High
e50c9aaa-a180-48ea-832a-4dca2c971adc	DoS	ECG_Monitor	High
064112dc-4208-4d39-af07-91f42008c207	DoS	Glucometer	High
b77dba48-daa5-4d25-9a87-735b44fa563a	Command Injection	Glucometer	High
8f090dea-7707-42dc-accb-96a0f79e8061	MitM	Glucometer	Low
27a36576-0da4-4bc8-b178-8f2b30e92569	DoS	ECG_Monitor	High
3ce9c39d-2f17-4203-a231-b65c313f95bf	DoS	ECG_Monitor	High
26e920d1-696d-4497-8e26-142fcb2934cc	Data Manipulation	ECG_Monitor	Medium
8a9d97bd-d633-4d5a-8f5f-5e7164629d53	DoS	Server	High
3fe2f83a-6f32-416b-ba31-5406df44d1e4	Command Injection	Server	High
93f45990-7394-4c08-b13c-31f79d72d572	MitM	Glucometer	Low
[truncated: 246,402+ more rows]
